# Supplementary material for: Waterhole detection using a vegetation index in desert bighorn sheep (Ovis canadensis cremnobates) habitat
Source: PLoS One. 2019 Jan 22;14(1):e0211202. doi: 10.1371/journal.pone.0211202 (PMC6342311; doi:10.1371/journal.pone.0211202)
Supplement: S2 Spreadsheet — (XLSX) [file pone.0211202.s002.xlsx]

## Sheet: ndwi_dry
Grande	Matomi	Zamora	Hemes	Blancas	Canelo	Cordero	Azul	Volcan	Miramar	Palmito	San Agustin	Peralta	Dulce
-0.228426	-0.487482	-0.174608	-0.227232	-0.239955	-0.194879	-0.0367563	-0.0971191	-0.0882862	-0.0654651	-0.109767	-0.260129	-0.0789122	-0.214286
-0.252473	-0.296716	-0.168292	-0.225314	-0.219569	-0.210122	-0.0412294	-0.0667444	-0.0880413	-0.0652116	-0.11327	-0.258089	-0.0949227	-0.221405
-0.310598	-0.270286	-0.18135	-0.18334	-0.222004	-0.202439	-0.0595634	-0.0470746	-0.0812039	-0.0716595	-0.105403	-0.249532	-0.108813	-0.210561
-0.23937	-0.235195	-0.154286	-0.176734	-0.202304	-0.202216	-0.0858726	-0.074005	-0.0784314	-0.0765935	-0.141414	-0.253139	-0.089566	-0.200702
-0.19029	-0.304587	-0.154415	-0.168843	-0.207279	-0.216248	-0.112641	-0.0806846	-0.0823805	-0.0727706	-0.110584	-0.256602	-0.086454	-0.20454
-0.177614	-0.3106	-0.151347	-0.192467	-0.212121	-0.237803	-0.113826	-0.0816138	-0.072176	-0.0720698	-0.114865	-0.217066	-0.0954545	-0.206306
-0.165934	-0.330935	-0.149845	-0.177133	-0.219276	-0.250467	-0.104135	-0.0929733	-0.0677291	-0.0726172	-0.113498	-0.303347	-0.113804	-0.192378
-0.200389	-0.467998	-0.140391	-0.219032	-0.206552	-0.253731	-0.0829694	-0.0835366	-0.086262	-0.0608875	-0.118309	-0.277396	-0.10324	-0.184585
-0.205911	-0.766797	-0.163695	-0.239803	-0.233575	-0.245296	-0.014553	-0.0868624	-0.0816868	-0.0531678	-0.126264	-0.248655	-0.101449	-0.187642
-0.215348	-0.842773	-0.162753	-0.230196	-0.242693	-0.189514	-0.0206525	-0.0959658	-0.089635	-0.0616523	-0.14577	-0.22682	-0.0915033	-0.182855
-0.299498	-0.50298	-0.149758	-0.240398	-0.219092	-0.195302	-0.0159104	-0.0460327	-0.0804864	-0.075566	-0.13782	-0.274301	-0.080597	-0.195029
-0.306974	-0.302526	-0.160728	-0.241856	-0.223748	-0.206121	0.00999999	-0.0771823	-0.0820045	-0.057552	-0.133706	-0.268349	-0.0834151	-0.194566
-0.243519	-0.309681	-0.159712	-0.231891	-0.233716	-0.250581	-0.0239906	-0.0778172	-0.0993453	-0.0645845	-0.132965	-0.254545	-0.131653	-0.209635
-0.220517	-0.247972	-0.154518	-0.189584	-0.238951	-0.231437	-0.0409609	-0.0694488	-0.102616	-0.0784314	-0.133844	-0.234568	-0.13656	-0.218102
-0.26087	-0.229432	-0.164065	-0.157333	-0.223948	-0.20259	-0.0202977	-0.0632131	-0.103683	-0.0693899	-0.116643	-0.159308	-0.0929224	-0.216263
-0.139644	-0.259172	-0.162534	-0.154442	-0.249209	-0.207781	-0.0165605	-0.0898204	-0.105509	-0.0708867	-0.131258	-0.15486	-0.0882638	-0.203816
-0.156438	-0.223863	-0.165036	-0.158283	-0.256132	-0.210858	-0.01625	-0.0896332	-0.108657	-0.0706759	-0.128312	-0.164424	-0.0706391	-0.183551
-0.2007	-0.171204	-0.148988	-0.151972	-0.237647	-0.179569	-0.0070023	-0.0567063	-0.104948	-0.0816072	-0.133503	-0.186364	-0.0888383	-0.201794
-0.16296	-0.136963	-0.144255	-0.156879	-0.205929	-0.216931	-0.00109212	-0.0703934	-0.110003	-0.0768061	-0.148086	-0.237363	-0.100487	-0.191006
-0.190248	-0.550756	-0.160525	-0.165784	-0.20076	-0.270932	-0.0196232	-0.0540258	-0.107905	-0.0712236	-0.148105	-0.231957	-0.0910699	-0.182425
-0.205374	-0.359145	-0.154047	-0.168809	-0.217245	-0.229827	-0.0488988	-0.062438	-0.0929346	-0.0714478	-0.167828	-0.208808	-0.0842491	-0.193345
-0.217174	-0.286848	-0.149326	-0.16209	-0.211828	-0.217641	-0.0780375	-0.0790698	-0.0867332	-0.063745	-0.166667	-0.232612	-0.0847775	-0.183737
-0.191393	-0.293323	-0.169966	-0.177033	-0.230186	-0.229385	-0.125	-0.0716935	-0.0776443	-0.060024	-0.155656	-0.243332	-0.110159	-0.179366
-0.192396	-0.33186	-0.173054	-0.221329	-0.239389	-0.240978	-0.140418	-0.0987879	-0.0806175	-0.0774213	-0.135509	-0.246703	-0.114264	-0.170752
-0.197848	-0.457478	-0.155539	-0.219279	-0.217834	-0.252533	-0.0730464	-0.099186	-0.110243	-0.0597156	-0.146302	-0.236863	-0.108959	-0.177269
-0.235762	-0.748109	-0.158011	-0.209361	-0.210362	-0.246501	-0.00483383	-0.0976139	-0.0844863	-0.0487492	-0.153016	-0.24419	-0.126338	-0.183105
-0.243853	-0.829963	-0.157235	-0.202376	-0.188111	-0.150778	-0.0216346	-0.103835	-0.0949883	-0.0650483	-0.147933	-0.260728	-0.114894	-0.191328
-0.270427	-0.446945	-0.152295	-0.211785	-0.204578	-0.173023	-0.0106257	-0.0382746	-0.0914403	-0.0702604	-0.158987	-0.241696	-0.105848	-0.20787
-0.318413	-0.286617	-0.157324	-0.243243	-0.251054	-0.169591	-0.00345027	-0.0940228	-0.100998	-0.0715796	-0.158245	-0.177373	-0.0933202	-0.215422
-0.250481	-0.312321	-0.150884	-0.225582	-0.233757	-0.198222	-0.0368272	-0.0722733	-0.123077	-0.0635055	-0.145573	-0.153913	-0.124783	-0.214933
-0.224588	-0.253117	-0.157256	-0.215178	-0.236045	-0.207333	-0.0585987	-0.0751189	-0.103388	-0.0616312	-0.149676	-0.168919	-0.142857	-0.200426
-0.192165	-0.229827	-0.155556	-0.168807	-0.221657	-0.227621	-0.0648978	-0.0636501	-0.105601	-0.072827	-0.176166	-0.180926	-0.119309	-0.173922
-0.112873	-0.254277	-0.160183	-0.157298	-0.224125	-0.228534	-0.0793157	-0.0956041	-0.113549	-0.0705945	-0.161948	-0.22722	-0.128275	-0.177406
-0.162891	-0.215078	-0.165735	-0.170524	-0.229351	-0.233364	-0.0947867	-0.0814904	-0.109939	-0.0689834	-0.143172	-0.236932	-0.159609	-0.191809
-0.271728	-0.169707	-0.160739	-0.168102	-0.233408	-0.237676	-0.0224126	-0.089525	-0.118626	-0.067214	-0.144952	-0.201325	-0.0868953	-0.179974
-0.220952	-0.145188	-0.155963	-0.153571	-0.24482	-0.232213	-0.00468017	-0.0938272	-0.144979	-0.0835866	-0.161992	-0.212523	-0.0940009	-0.195398
-0.230628	-0.159775	-0.15356	-0.150895	-0.239794	-0.213328	0.00244498	-0.0848089	-0.129453	-0.0767651	-0.142139	-0.254131	-0.0855514	-0.185567
-0.248214	-0.161097	-0.151704	-0.154412	-0.239934	-0.204292	0.00363859	-0.0819672	-0.0898985	-0.0704004	-0.13263	-0.229756	-0.0807393	-0.196031
-0.213523	-0.162122	-0.150498	-0.151464	-0.217649	-0.249186	0.00209017	-0.0893783	-0.123705	-0.0728011	-0.150842	-0.282787	-0.0881764	-0.180892
-0.187522	-0.34386	-0.157179	-0.163347	-0.192877	-0.270479	0	-0.084801	-0.114327	-0.0527221	-0.137887	-0.287391	-0.0893617	-0.166206
-0.16849	-0.37931	-0.152612	-0.168363	-0.183066	-0.253664	-0.00541573	-0.0846682	-0.106243	-0.0534956	-0.166667	-0.234364	-0.0973214	-0.165348
-0.220108	-0.371016	-0.143398	-0.174464	-0.204358	-0.237654	-0.010642	-0.0458221	-0.0879321	-0.0465187	-0.146976	-0.234985	-0.0756733	-0.176495
-0.255692	-0.305699	-0.148681	-0.196395	-0.220764	-0.248343	-0.0246957	-0.0528109	-0.0993807	-0.033419	-0.129462	-0.241408	-0.0859973	-0.190686
-0.230895	-0.31004	-0.161325	-0.187296	-0.221384	-0.253067	-0.0289133	-0.068999	-0.0989147	-0.0188198	-0.153735	-0.201089	-0.0849926	-0.197114
-0.184841	-0.27144	-0.160037	-0.189848	-0.211749	-0.245851	-0.136879	-0.0641184	-0.085625	-0.0819122	-0.138398	-0.24025	-0.0893396	-0.209302
-0.238062	-0.310997	-0.157465	-0.207092	-0.206512	-0.257234	-0.191546	-0.0719512	-0.0869301	-0.0566768	-0.143121	-0.247896	-0.0899427	-0.215611
-0.198847	-0.369676	-0.142748	-0.209764	-0.188264	-0.248276	-0.0820771	-0.0870515	-0.0827338	-0.0597402	-0.182045	-0.254472	-0.111111	-0.21292
-0.247462	-0.721463	-0.139073	-0.224184	-0.209027	-0.203745	-0.0106157	-0.100159	-0.0839513	-0.0708564	-0.180359	-0.27146	-0.109752	-0.174845
-0.198079	-0.784167	-0.143078	-0.217606	-0.214575	-0.193293	-0.0204455	-0.0940439	-0.100944	-0.0647748	-0.157324	-0.235294	-0.101713	-0.160839
-0.278181	-0.483817	-0.137432	-0.193537	-0.232721	-0.177154	-0.0118273	-0.0378138	-0.0986998	-0.0691106	-0.106286	-0.18157	-0.112182	-0.179067
-0.334601	-0.290258	-0.151081	-0.198315	-0.225965	-0.15566	-0.0329358	-0.0908479	-0.107774	-0.0666265	-0.102782	-0.180899	-0.0941828	-0.178865
-0.328788	-0.284404	-0.16401	-0.21306	-0.231502	-0.159395	-0.063197	-0.0760582	-0.112033	-0.0758054	-0.0961949	-0.215085	-0.105348	-0.181291
-0.254358	-0.316327	-0.171065	-0.226291	-0.246545	-0.190702	-0.0720962	-0.0716113	-0.103147	-0.0686071	-0.110806	-0.212121	-0.115116	-0.187732
-0.188816	-0.263103	-0.149197	-0.197936	-0.239193	-0.216228	-0.0807261	-0.072561	-0.104027	-0.0668833	-0.139525	-0.240621	-0.134799	-0.170913
-0.169777	-0.2382	-0.159845	-0.154942	-0.238164	-0.211098	-0.0899803	-0.0940893	-0.119342	-0.0625825	-0.124005	-0.230368	-0.155243	-0.167019
-0.212694	-0.191537	-0.161079	-0.147335	-0.240102	-0.233195	-0.0829421	-0.094097	-0.1339	-0.0752236	-0.101028	-0.221751	-0.161736	-0.16308
-0.284598	-0.170572	-0.178314	-0.165741	-0.238779	-0.22807	-0.0607514	-0.0955883	-0.12595	-0.0708539	-0.101372	-0.241026	-0.146667	-0.142917
-0.251376	-0.175041	-0.167134	-0.17321	-0.24193	-0.252798	-0.0761867	-0.103673	-0.147935	-0.0731707	-0.125051	-0.241784	-0.155647	-0.169101
-0.261637	-0.171598	-0.16129	-0.175695	-0.234846	-0.223549	0.00280898	-0.0906326	-0.144546	-0.080916	-0.124031	-0.261324	-0.0833713	-0.166142
-0.294744	-0.1906	-0.158038	-0.176987	-0.236215	-0.202335	0.015544	-0.104459	-0.0726963	-0.0701847	-0.145565	-0.273581	-0.0881941	-0.167263
-0.346747	-0.212924	-0.149425	-0.154665	-0.247742	-0.179811	0.0100409	-0.110296	-0.0546307	-0.0697162	-0.142966	-0.262771	-0.106723	-0.158123
-0.331869	-0.16658	-0.161108	-0.16824	-0.235031	-0.210965	-0.0163537	-0.103129	-0.0614821	-0.0591549	-0.113182	-0.252508	-0.0921985	-0.14114
-0.219577	-0.185611	-0.156158	-0.17522	-0.221437	-0.279583	-0.0196873	-0.0844255	-0.105519	-0.0368189	-0.109785	-0.289712	-0.083174	-0.136108
-0.26558	-0.279967	-0.154557	-0.178095	-0.221471	-0.287105	-0.016829	-0.0737929	-0.101587	-0.0342426	-0.0728543	-0.294789	-0.113987	-0.147368
-0.236154	-0.34327	-0.142051	-0.186929	-0.210421	-0.239624	0.00204498	-0.101518	-0.139203	-0.0412339	-0.0428477	-0.262336	-0.0922546	-0.179208
-0.165175	-0.415104	-0.152516	-0.195238	-0.213963	-0.254029	0.000297713	-0.10258	-0.124331	-0.0243415	0.0336538	-0.218476	-0.0833333	-0.172527
-0.180974	-0.390176	-0.152287	-0.182962	-0.216855	-0.239864	-0.0052755	-0.06625	-0.112002	-0.0199152	0.00472443	-0.238132	-0.0914077	-0.171053
-0.216052	-0.286834	-0.14473	-0.182903	-0.219847	-0.237557	0.000292146	-0.056391	-0.0955904	-0.00332447	-0.0394649	-0.214651	-0.0948634	-0.162021
-0.243495	-0.316614	-0.148704	-0.187155	-0.190847	-0.246263	-0.0163837	-0.0520646	-0.114094	0.00480003	-0.0988274	-0.248417	-0.0809736	-0.157334
-0.205159	-0.327798	-0.154255	-0.16646	-0.174741	-0.248541	-0.00936327	-0.0645161	-0.0941759	-0.0790465	-0.0779977	-0.251171	-0.0688259	-0.133333
-0.178197	-0.263766	-0.147715	-0.175533	-0.1968	-0.226515	-0.0332103	-0.0649268	-0.0827629	-0.0711674	-0.109375	-0.256891	-0.0848613	-0.144617
-0.20256	-0.269484	-0.142806	-0.175594	-0.224673	-0.229117	-0.047011	-0.0892857	-0.0926594	-0.0696132	-0.103512	-0.262921	-0.097062	-0.161319
-0.226969	-0.380812	-0.138778	-0.205614	-0.220892	-0.217537	-0.0410168	-0.0944356	-0.0923123	-0.0772615	-0.0927124	-0.269031	-0.11011	-0.158817
-0.245833	-0.688491	-0.129798	-0.218417	-0.222917	-0.204452	-0.0421634	-0.0808754	-0.0953809	-0.0747452	-0.0994452	-0.223483	-0.0964577	-0.184244
-0.223706	-0.77098	-0.134826	-0.216736	-0.250262	-0.227522	-0.0229682	-0.042356	-0.107433	-0.067021	-0.116353	-0.207802	-0.111746	-0.17849
-0.258581	-0.468515	-0.139338	-0.225696	-0.270928	-0.226563	-0.0287832	-0.0687285	-0.107089	-0.0708846	-0.104682	-0.189297	-0.101959	-0.185794
-0.307359	-0.266389	-0.141074	-0.208889	-0.199757	-0.21448	-0.0953177	-0.0919349	-0.102787	-0.0710572	-0.000564662	-0.203942	-0.108897	-0.168435
-0.305303	-0.318878	-0.161022	-0.199845	-0.195388	-0.170412	-0.0905035	-0.0789644	-0.100444	-0.0722206	0.0675241	-0.245641	-0.123531	-0.165555
-0.252764	-0.435624	-0.164367	-0.216356	-0.22596	-0.15636	-0.0701492	-0.0789724	-0.105126	-0.0672561	0.0969582	-0.252839	-0.143445	-0.164516
-0.257061	-0.288172	-0.175713	-0.202228	-0.222416	-0.164835	-0.0852836	-0.0954866	-0.104845	-0.0635065	0.0503597	-0.209462	-0.146701	-0.14918
-0.188112	-0.248058	-0.162492	-0.182429	-0.234381	-0.180684	-0.0795848	-0.103324	-0.115003	-0.0674779	0.0399306	-0.226277	-0.150371	-0.160692
-0.204074	-0.222832	-0.159109	-0.157982	-0.24	-0.203025	-0.0789375	-0.100526	-0.139314	-0.0746822	-0.0627558	-0.248312	-0.148797	-0.165691
-0.215952	-0.218573	-0.171837	-0.137175	-0.238811	-0.22403	-0.065	-0.119105	-0.133461	-0.0721166	-0.0770975	-0.265643	-0.163108	-0.162114
-0.289747	-0.221469	-0.178195	-0.143105	-0.238764	-0.227092	-0.0792202	-0.132977	-0.148969	-0.0648805	-0.0645345	-0.285991	-0.167532	-0.154842
-0.309028	-0.201608	-0.170451	-0.179132	-0.243469	-0.245266	-0.0632816	-0.139765	-0.123484	-0.0733368	-0.0408879	-0.256644	-0.149974	-0.204556
-0.292042	-0.202468	-0.1671	-0.177808	-0.244726	-0.274639	-0.0450949	-0.131238	-0.054528	-0.068811	-0.136089	-0.289308	-0.108755	-0.200831
-0.306945	-0.225771	-0.160633	-0.17137	-0.240044	-0.282723	-0.007293	-0.104651	-0.0601337	-0.0612133	-0.122045	-0.188679	-0.101884	-0.190951
-0.274945	-0.218573	-0.151004	-0.143748	-0.24182	-0.225755	-0.0129986	-0.0938937	-0.0725318	-0.0631732	-0.126018	-0.2547	-0.114345	-0.165994
-0.229682	-0.224552	-0.168069	-0.162829	-0.258102	-0.201687	-0.0736289	-0.128205	-0.0843784	-0.0488861	-0.131579	-0.259194	-0.111304	-0.159689
-0.209506	-0.223881	-0.155766	-0.183861	-0.251948	-0.238866	-0.0593607	-0.12191	-0.119766	-0.0467408	-0.126626	-0.287891	-0.0853211	-0.157332
-0.242553	-0.304228	-0.160486	-0.181984	-0.223058	-0.295909	-0.0238521	-0.113023	-0.0997838	-0.0325073	-0.127517	-0.293809	-0.0830153	-0.152398
-0.196062	-0.293613	-0.148344	-0.181653	-0.233615	-0.274771	-0.0353737	-0.0946324	-0.0897678	-0.0303867	0.0421394	-0.255289	-0.0855199	-0.180669
-0.235804	-0.333333	-0.150724	-0.187907	-0.23848	-0.265161	-0.0273802	-0.0690383	-0.0948564	-0.0188679	0.203057	-0.190737	-0.0953545	-0.198738
-0.252441	-0.391181	-0.140193	-0.174573	-0.222635	-0.209924	-0.0333033	-0.104979	-0.103734	-0.0115804	0.243429	-0.227289	-0.0892337	-0.200084
-0.177419	-0.336334	-0.157	-0.183309	-0.229011	-0.222896	-0.0418632	-0.080686	-0.111178	0.0142903	0.227064	-0.228273	-0.113889	-0.206113
-0.220447	-0.27097	-0.157015	-0.202399	-0.187335	-0.24434	-0.0202568	-0.0789474	-0.122668	0.00630443	0.114341	-0.234981	-0.0998736	-0.211346
-0.195148	-0.302289	-0.145894	-0.170633	-0.190828	-0.240168	-0.00715989	-0.0910775	-0.116883	-0.0295434	0.036855	-0.25656	-0.100269	-0.187383
-0.232854	-0.321388	-0.153621	-0.198287	-0.211961	-0.213839	-0.0209408	-0.0663098	-0.117579	-0.0491467	-0.0336308	-0.259473	-0.093093	-0.163261
-0.19063	-0.286644	-0.146047	-0.198624	-0.221646	-0.216788	-0.0153846	-0.0799599	-0.0973452	-0.0581635	-0.0468457	-0.269403	-0.0637694	-0.174944
-0.189354	-0.23477	-0.137996	-0.169376	-0.216467	-0.221278	-0.0142687	-0.0978072	-0.0991784	-0.066628	-0.108753	-0.257701	-0.0793788	-0.180413
-0.217991	-0.410128	-0.132816	-0.157957	-0.22449	-0.226854	-0.0322192	-0.0974462	-0.094306	-0.0582724	-0.0863483	-0.23635	-0.0927914	-0.181645
-0.216324	-0.75419	-0.12969	-0.164979	-0.250891	-0.245462	-0.0407925	-0.0977836	-0.0981558	-0.079646	-0.14473	-0.235922	-0.109538	-0.184788
-0.241036	-0.783133	-0.136192	-0.171354	-0.263158	-0.243807	-0.0350773	-0.0819246	-0.0981558	-0.0828452	-0.0736842	-0.198505	-0.0898174	-0.165981
-0.239186	-0.479769	-0.146304	-0.211524	-0.279309	-0.240605	-0.0522089	-0.0540721	-0.103325	-0.0453461	-0.0791367	-0.219311	-0.118665	-0.183206
-0.225719	-0.272124	-0.142962	-0.227569	-0.24583	-0.234375	-0.0411281	-0.0369863	-0.107413	-0.0469314	-0.0726939	-0.239955	-0.120057	-0.19863
-0.286575	-0.306344	-0.151029	-0.229479	-0.239782	-0.218698	-0.0488555	-0.0792046	-0.0999696	-0.0677083	-0.0787208	-0.235766	-0.120422	-0.186739
-0.263994	-0.300481	-0.147326	-0.210077	-0.220771	-0.218342	-0.0617284	-0.081881	-0.101381	-0.0606954	-0.0971823	-0.216296	-0.130859	-0.161192
-0.234662	-0.324356	-0.151854	-0.199689	-0.207559	-0.208707	-0.0922844	-0.0941101	-0.104191	-0.0597371	0.155789	-0.229025	-0.169009	-0.148124
-0.190161	-0.260045	-0.158247	-0.195412	-0.227812	-0.19167	-0.0898876	-0.129968	-0.105204	-0.0601977	0.248541	-0.269448	-0.13278	-0.155336
-0.193589	-0.300285	-0.159381	-0.20194	-0.222373	-0.175624	-0.0999631	-0.126586	-0.109284	-0.063532	0.247059	-0.272374	-0.15761	-0.155915
-0.165528	-0.334509	-0.161826	-0.1584	-0.236027	-0.182778	-0.0870626	-0.144832	-0.121872	-0.0749869	0.265018	-0.273967	-0.151154	-0.166733
-0.16792	-0.264243	-0.160967	-0.137771	-0.233045	-0.196881	-0.0861188	-0.14174	-0.136726	-0.0729793	0.2194	-0.269164	-0.150325	-0.193724
-0.297062	-0.213132	-0.162833	-0.13336	-0.233577	-0.221407	-0.0823957	-0.0901316	-0.124403	-0.0750529	0.100733	-0.298213	-0.149959	-0.197816
-0.314539	-0.2186	-0.170028	-0.175966	-0.234532	-0.240389	-0.0740306	-0.0988665	-0.0882282	-0.0734672	-0.0289017	-0.278833	-0.144925	-0.19852
-0.220396	-0.246939	-0.172737	-0.192509	-0.235755	-0.217316	-0.0596851	-0.0824644	-0.0597552	-0.0577753	-0.0675752	-0.290379	-0.160634	-0.207499
-0.269565	-0.271739	-0.155165	-0.175431	-0.239017	-0.287249	-0.0671005	-0.0768282	-0.0554184	-0.03661	-0.0758821	-0.246216	-0.0961348	-0.200583
-0.262376	-0.246521	-0.155664	-0.149294	-0.235955	-0.278962	-0.0515735	-0.105101	-0.0694829	-0.0448625	-0.0690209	-0.229613	-0.0925553	-0.176936
-0.185407	-0.232476	-0.148826	-0.176774	-0.24024	-0.266193	-0.0639481	-0.101074	-0.103523	-0.0320592	-0.116739	-0.269815	-0.102868	-0.175043
-0.242985	-0.220372	-0.159026	-0.183979	-0.256012	-0.22943	-0.0680299	-0.134891	-0.107377	-0.0372814	-0.0504695	-0.271069	-0.130511	-0.182354
-0.322724	-0.227	-0.150287	-0.165247	-0.257938	-0.248931	-0.0824324	-0.128697	-0.198332	-0.0508359	-0.0025021	-0.285603	-0.145733	-0.178505
-0.291705	-0.308393	-0.146322	-0.166522	-0.230076	-0.25505	-0.0876055	-0.119048	-0.099051	-0.027628	0.0948357	-0.287289	-0.128516	-0.17029
-0.239412	-0.300465	-0.13472	-0.176843	-0.216566	-0.264167	-0.0513919	-0.108676	-0.10976	-0.0480649	-0.0141287	-0.268012	-0.0890287	-0.18389
-0.201026	-0.292252	-0.146835	-0.183241	-0.237226	-0.252399	-0.0671092	-0.119826	-0.084376	-0.00895142	-0.106808	-0.218121	-0.0859041	-0.161355
-0.231347	-0.281159	-0.142396	-0.186616	-0.225696	-0.264054	-0.0598669	-0.12391	-0.0943648	0.00662648	-0.108746	-0.21594	-0.1	-0.162577
-0.249052	-0.300377	-0.147339	-0.185816	-0.21224	-0.239888	-0.0609671	-0.111523	-0.0829876	-0.0094392	-0.11317	-0.237807	-0.107965	-0.197254
-0.177583	-0.322165	-0.152886	-0.175278	-0.212888	-0.226788	-0.0679294	-0.0836806	-0.0992415	-0.0300176	-0.112096	-0.238445	-0.10804	-0.196445
-0.227581	-0.296414	-0.146425	-0.161323	-0.205451	-0.218366	-0.0589384	-0.101496	-0.119809	-0.0184765	-0.100034	-0.237166	-0.106417	-0.163717
-0.252148	-0.259513	-0.160325	-0.16351	-0.214763	-0.206712	-0.0602066	-0.104353	-0.122368	-0.00564971	-0.0994152	-0.260284	-0.10371	-0.156183
-0.235043	-0.295964	-0.135572	-0.170197	-0.217963	-0.201561	-0.0705511	-0.0986014	-0.104126	-0.0546689	-0.095986	-0.267076	-0.107592	-0.151392
-0.238387	-0.300105	-0.130124	-0.194515	-0.227757	-0.21009	-0.0584193	-0.0937845	-0.0924083	-0.044013	-0.122414	-0.26546	-0.0939437	-0.162427
-0.215833	-0.292701	-0.14144	-0.201278	-0.233569	-0.222181	-0.0474282	-0.103353	-0.103149	-0.0584396	-0.101542	-0.240902	-0.103506	-0.154713
-0.220525	-0.296369	-0.134558	-0.177868	-0.249632	-0.215686	-0.0511475	-0.0842105	-0.0873556	-0.0571428	-0.0840752	-0.24159	-0.0906602	-0.193205
-0.201069	-0.372308	-0.135701	-0.178927	-0.259086	-0.230769	-0.0656498	-0.0928173	-0.086995	-0.0446541	-0.107763	-0.19985	-0.0971281	-0.204138
-0.262103	-0.690476	-0.130916	-0.165997	-0.266406	-0.235627	-0.0871396	-0.0833059	-0.0994393	-0.0341081	-0.101721	-0.210719	-0.102898	-0.196715
-0.239376	-0.770317	-0.149886	-0.178218	-0.238976	-0.257979	-0.0801331	-0.0771801	-0.0960452	-0.0423281	-0.105518	-0.246014	-0.125939	-0.203102
-0.254529	-0.535985	-0.15155	-0.180737	-0.317133	-0.263641	-0.0561798	-0.0433905	-0.0966598	-0.0420988	-0.107166	-0.244713	-0.137293	-0.211624
-0.271272	-0.30206	-0.156032	-0.196507	-0.228024	-0.269799	-0.0225416	-0.0451656	-0.0992866	-0.0410133	-0.10442	-0.222724	-0.122545	-0.191507
-0.231685	-0.277746	-0.155206	-0.23778	-0.2315	-0.23621	-0.0406743	-0.0844006	-0.0983214	-0.0576645	-0.110828	-0.242726	-0.157501	-0.176369
-0.20896	-0.260047	-0.148894	-0.239735	-0.257004	-0.205298	-0.0572819	-0.115681	-0.0943728	-0.054577	-0.11376	-0.256672	-0.155442	-0.17744
-0.183635	-0.287066	-0.149533	-0.208403	-0.243243	-0.213988	-0.0813743	-0.129032	-0.102243	-0.0604625	-0.124672	-0.27663	-0.128388	-0.177548
-0.177059	-0.292365	-0.155745	-0.199287	-0.247067	-0.222177	-0.0859403	-0.13298	-0.104602	-0.0601919	-0.118209	-0.274594	-0.163469	-0.178947
-0.17985	-0.313702	-0.155829	-0.198636	-0.254157	-0.21533	-0.0705271	-0.115877	-0.119094	-0.0485328	-0.13093	-0.283871	-0.171128	-0.198453
-0.237893	-0.363088	-0.157595	-0.165191	-0.238456	-0.203125	-0.0698904	-0.0719304	-0.171019	-0.0705161	-0.111615	-0.286423	-0.149635	-0.177353
-0.181538	-0.290244	-0.163372	-0.16037	-0.239161	-0.200445	-0.0784452	-0.0201254	-0.128999	-0.080134	-0.105763	-0.28496	-0.139386	-0.164448
-0.250814	-0.247706	-0.165719	-0.148031	-0.240453	-0.237537	-0.0628818	-0.0482802	-0.0701324	-0.0727225	-0.146781	-0.303579	-0.146985	-0.150795
-0.333778	-0.254054	-0.173546	-0.143311	-0.237787	-0.246944	-0.0747864	-0.0463727	-0.0505631	-0.0716778	-0.128488	-0.309381	-0.143571	-0.161234
-0.247273	-0.268672	-0.178132	-0.169763	-0.243946	-0.241987	-0.0855044	-0.0628192	-0.0579548	-0.0413459	-0.116045	-0.21045	-0.144922	-0.178753
-0.241044	-0.271605	-0.165846	-0.201383	-0.223235	-0.279714	-0.081418	-0.0534161	-0.0652921	-0.023788	-0.123435	-0.229705	-0.0858447	-0.155227
-0.262402	-0.243434	-0.154793	-0.187125	-0.247041	-0.273372	-0.0621315	-0.0737047	-0.122593	-0.0283988	-0.118331	-0.24356	-0.0818095	-0.145651
-0.226357	-0.250848	-0.1498	-0.195382	-0.250965	-0.297	-0.0494097	-0.092748	-0.120296	-0.0181149	-0.108886	-0.282227	-0.104623	-0.150928
-0.271389	-0.228402	-0.147625	-0.183219	-0.241905	-0.25774	-0.0691723	-0.0886887	-0.20695	-0.0384858	-0.118425	-0.289207	-0.0966135	-0.156798
-0.367232	-0.218378	-0.144343	-0.159743	-0.239708	-0.258951	-0.0655977	-0.171506	-0.186305	-0.0317305	-0.123568	-0.287778	-0.102639	-0.151741
-0.308795	-0.246857	-0.149847	-0.146383	-0.269231	-0.223831	-0.0863684	-0.155401	-0.121334	-0.147425	-0.126887	-0.269287	-0.140956	-0.18695
-0.291186	-0.323636	-0.136762	-0.182869	-0.251965	-0.225211	-0.0852871	-0.13825	-0.10168	-0.219811	-0.145665	-0.266856	-0.111714	-0.203033
-0.226868	-0.29041	-0.151696	-0.174263	-0.212285	-0.234474	-0.0544243	-0.117955	-0.0926407	-0.0525691	-0.129599	-0.18848	-0.140344	-0.197761
-0.21161	-0.275493	-0.147326	-0.181488	-0.213442	-0.243934	-0.0820869	-0.107449	-0.0828763	0.0132075	-0.101924	-0.203928	-0.131148	-0.198086
-0.212494	-0.274917	-0.144457	-0.181982	-0.186655	-0.237705	-0.0680742	-0.112049	-0.115242	-0.0123905	-0.0685046	-0.21827	-0.123318	-0.215232
-0.215977	-0.255518	-0.146888	-0.171179	-0.183346	-0.215562	-0.0867614	-0.110325	-0.105921	-0.0203291	-0.104682	-0.225404	-0.114149	-0.211839
-0.182022	-0.25	-0.145281	-0.177443	-0.192308	-0.194085	-0.0764331	-0.114662	-0.111821	-0.0213352	-0.108696	-0.242938	-0.102073	-0.186198
-0.2322	-0.29798	-0.141786	-0.167606	-0.214921	-0.173606	-0.075718	-0.0886731	-0.121484	-0.0236665	-0.143673	-0.283685	-0.0996665	-0.173005
-0.255421	-0.313044	-0.13464	-0.160321	-0.205632	-0.188174	-0.0766269	-0.122674	-0.109141	-0.0317679	-0.146067	-0.261745	-0.0994372	-0.174868
-0.250433	-0.251431	-0.137938	-0.18319	-0.191837	-0.186858	-0.0873571	-0.111252	-0.0918888	-0.0595731	-0.109884	-0.279334	-0.106468	-0.184944
-0.257143	-0.278688	-0.13749	-0.178874	-0.23762	-0.223237	-0.0924918	-0.0997515	-0.102975	-0.0592217	-0.123193	-0.258647	-0.118185	-0.189349
-0.241659	-0.263835	-0.1356	-0.196765	-0.239378	-0.223903	-0.0850525	-0.0706767	-0.0988372	-0.0524622	-0.12866	-0.239953	-0.114768	-0.192851
-0.257697	-0.26877	-0.142012	-0.197793	-0.254989	-0.189883	-0.0915645	-0.0836707	-0.087925	-0.0418462	-0.119134	-0.223435	-0.103243	-0.180802
-0.210373	-0.297276	-0.136509	-0.186074	-0.263376	-0.211321	-0.0982573	-0.0914268	-0.0992366	-0.0263323	-0.13054	-0.224233	-0.0936228	-0.183763
-0.25728	-0.309595	-0.139225	-0.160924	-0.247373	-0.193753	-0.124594	-0.0811832	-0.0994734	-0.0342875	-0.119671	-0.244864	-0.110041	-0.161321
-0.231702	-0.644477	-0.158567	-0.175932	-0.273333	-0.231666	-0.119354	-0.0681521	-0.0973085	-0.0409117	-0.15539	-0.26337	-0.138367	-0.151119
-0.253063	-0.812994	-0.143123	-0.191253	-0.366999	-0.281872	-0.0902799	-0.0732348	-0.0979689	-0.043827	-0.151616	-0.23872	-0.139727	-0.157824
-0.27499	-0.637372	-0.143896	-0.157745	-0.2122	-0.266763	-0.0463407	-0.0698907	-0.10101	-0.0580205	-0.133498	-0.260106	-0.126793	-0.155322
-0.243902	-0.385888	-0.161776	-0.144107	-0.262334	-0.276286	-0.0222686	-0.0198586	-0.0948429	-0.0579429	-0.12099	-0.269509	-0.154694	-0.147373
-0.209742	-0.290212	-0.158695	-0.184247	-0.253946	-0.258562	-0.0580444	-0.0457604	-0.0928489	-0.0562114	-0.0900901	-0.274154	-0.148819	-0.169308
-0.215073	-0.302436	-0.158158	-0.235004	-0.265549	-0.209916	-0.0746055	-0.0881301	-0.0969626	-0.0502043	-0.139502	-0.278703	-0.15473	-0.159961
-0.16902	-0.30264	-0.154447	-0.222222	-0.2869	-0.230118	-0.0826855	-0.0909665	-0.0939481	-0.0559146	-0.112763	-0.306654	-0.138627	-0.161497
-0.28838	-0.282784	-0.153712	-0.212349	-0.260394	-0.245843	-0.0805555	-0.117297	-0.115914	-0.0615243	-0.140613	-0.29878	-0.162174	-0.179618
-0.284783	-0.275683	-0.155409	-0.19077	-0.264571	-0.228274	-0.0817981	-0.0790244	-0.158556	-0.0367417	-0.120208	-0.284272	-0.144682	-0.201831
-0.277982	-0.280216	-0.156847	-0.184645	-0.275424	-0.227471	-0.0536586	-0.0281125	-0.118861	-0.0689829	-0.136	-0.290349	-0.153812	-0.200164
-0.286747	-0.275811	-0.151299	-0.164101	-0.253192	-0.246411	-0.0539635	-0.0647436	-0.0585413	-0.0693421	-0.137528	-0.292089	-0.148172	-0.199106
-0.319357	-0.271831	-0.148069	-0.156794	-0.251158	-0.260173	-0.0644689	-0.0456253	-0.0538783	-0.0528	-0.124264	-0.263158	-0.142857	-0.210101
-0.27619	-0.29119	-0.159514	-0.148029	-0.259053	-0.240233	-0.0434459	-0.0606956	-0.05875	-0.0369534	-0.137429	-0.240714	-0.142212	-0.214135
-0.198387	-0.286158	-0.169078	-0.158886	-0.234637	-0.235883	-0.0553532	-0.0624608	-0.0588707	-0.0291493	-0.140181	-0.215347	-0.152358	-0.191369
-0.284404	-0.258837	-0.1696	-0.200523	-0.24197	-0.232877	-0.123731	-0.0418879	-0.129935	-0.0278543	-0.139429	-0.21374	-0.0824443	-0.178924
-0.335	-0.258531	-0.170296	-0.185751	-0.248042	-0.239112	-0.103293	-0.0593087	-0.134661	0.00526666	-0.1661	-0.261427	-0.102003	-0.174316
-0.359207	-0.281453	-0.154803	-0.185614	-0.248865	-0.270807	-0.0732113	-0.0591429	-0.209264	-0.0836226	-0.137818	-0.274894	-0.0917116	-0.170778
-0.34451	-0.228275	-0.157895	-0.192653	-0.248249	-0.265662	-0.0630252	-0.0849719	-0.195039	-0.136906	-0.131233	-0.291885	-0.10208	-0.195016
-0.256265	-0.223558	-0.151448	-0.153654	-0.248879	-0.254545	-0.0761577	-0.107088	-0.187347	-0.196131	-0.138825	-0.293543	-0.101056	-0.190725
-0.301618	-0.231735	-0.146443	-0.142622	-0.24493	-0.255468	-0.0795129	-0.147066	-0.16073	-0.309056	-0.141717	-0.260234	-0.101254	-0.187478
-0.317891	-0.242117	-0.157651	-0.178383	-0.283896	-0.257334	-0.0805755	-0.135946	-0.120248	-0.237981	-0.0993273	-0.281845	-0.126187	-0.185011
-0.259124	-0.26391	-0.137333	-0.183134	-0.278313	-0.243558	-0.0889371	-0.12303	-0.120434	-0.0313631	-0.123341	-0.193053	-0.109726	-0.185033
-0.23893	-0.289833	-0.151147	-0.170142	-0.242144	-0.240373	-0.0747698	-0.13715	-0.0946895	0.000973095	-0.149053	-0.213296	-0.156923	-0.167667
-0.254125	-0.250633	-0.147647	-0.2	-0.221061	-0.267238	-0.0964944	-0.126555	-0.0924273	-0.0322793	-0.133008	-0.221439	-0.16176	-0.166007
-0.213011	-0.226084	-0.139036	-0.196691	-0.200647	-0.274716	-0.0651685	-0.107262	-0.100292	-0.00327869	-0.121609	-0.236195	-0.154914	-0.154627
-0.18018	-0.263878	-0.14884	-0.194087	-0.198476	-0.221109	-0.079925	-0.122651	-0.114294	-0.00105897	-0.1184	-0.267402	-0.125	-0.145688
-0.193956	-0.273523	-0.145893	-0.168596	-0.19811	-0.197239	-0.0875472	-0.124724	-0.113344	-0.0238429	-0.145717	-0.274783	-0.104333	-0.164238
-0.22797	-0.246612	-0.134741	-0.168675	-0.189561	-0.212743	-0.0819165	-0.111597	-0.135689	-0.0411523	-0.121513	-0.253778	-0.0920502	-0.163312
-0.258384	-0.249593	-0.140416	-0.177005	-0.190281	-0.221906	-0.0643275	-0.118095	-0.122148	-0.0390244	-0.13993	-0.279696	-0.106569	-0.165067
-0.24473	-0.282529	-0.146139	-0.158483	-0.203058	-0.218408	-0.0843465	-0.131115	-0.100397	-0.0567902	-0.126831	-0.27025	-0.115305	-0.16779
-0.24338	-0.276734	-0.150281	-0.177578	-0.243494	-0.21769	-0.0891313	-0.105582	-0.0991832	-0.0562015	-0.136682	-0.247656	-0.104	-0.176751
-0.227887	-0.267482	-0.150763	-0.17823	-0.243618	-0.206325	-0.0784463	-0.0983315	-0.103017	-0.0636334	-0.132407	-0.255114	-0.107094	-0.201801
-0.210571	-0.279085	-0.143896	-0.176969	-0.254393	-0.197161	-0.0911162	-0.0859375	-0.0809551	-0.0507501	-0.133333	-0.244481	-0.104108	-0.206362
-0.219601	-0.279859	-0.144287	-0.173742	-0.274678	-0.177482	-0.103652	-0.094702	-0.0974751	-0.0493555	-0.145804	-0.242718	-0.103957	-0.198304
-0.220091	-0.278486	-0.153813	-0.179047	-0.310775	-0.201642	-0.133312	-0.0800517	-0.0907473	-0.0414951	-0.159787	-0.253731	-0.107809	-0.1985
-0.238449	-0.325795	-0.155253	-0.181818	-0.316184	-0.249642	-0.136899	-0.0704589	-0.0911739	-0.0266749	-0.151152	-0.218324	-0.125622	-0.21315
-0.240108	-0.674334	-0.133872	-0.19087	-0.344216	-0.242501	-0.121996	-0.0745467	-0.100259	-0.0221969	-0.143813	-0.243862	-0.143639	-0.178983
-0.253145	-0.86936	-0.146261	-0.196721	-0.218482	-0.248175	-0.0849591	-0.0979605	-0.101001	-0.0374829	-0.121733	-0.251212	-0.136229	-0.174468
-0.26937	-0.659438	-0.153413	-0.190061	-0.23934	-0.235853	-0.0334001	-0.0475214	-0.0917565	-0.0420168	-0.116766	-0.264559	-0.156308	-0.17814
-0.218141	-0.419355	-0.153293	-0.160108	-0.276349	-0.25209	-0.0417266	-0.0462931	-0.0861865	-0.058886	-0.109091	-0.294984	-0.156682	-0.184884
-0.174534	-0.329241	-0.172334	-0.197316	-0.267864	-0.264427	-0.0713224	-0.0474841	-0.103468	-0.0647948	-0.132245	-0.298178	-0.160953	-0.191775
-0.196316	-0.307649	-0.155351	-0.150196	-0.27016	-0.2155	-0.0675724	-0.0636578	-0.0873955	-0.0465183	-0.145993	-0.296216	-0.135734	-0.197581
-0.255679	-0.284426	-0.158267	-0.182317	-0.267523	-0.233956	-0.0699529	-0.0960784	-0.0928899	-0.0444576	-0.136595	-0.294461	-0.158064	-0.191129
-0.255864	-0.28562	-0.158702	-0.203826	-0.27064	-0.261803	-0.0747943	-0.0692233	-0.113815	-0.036427	-0.141371	-0.284252	-0.131741	-0.193509
-0.256276	-0.292665	-0.152945	-0.18871	-0.274694	-0.270017	-0.0295527	-0.0209838	-0.147245	-0.0382166	-0.123205	-0.284978	-0.150021	-0.179699
-0.245305	-0.287812	-0.155505	-0.204446	-0.28686	-0.257544	-0.0393829	-0.0674387	-0.0944641	-0.0647773	-0.113695	-0.273604	-0.127449	-0.177451
-0.273006	-0.302496	-0.167305	-0.166925	-0.267504	-0.252747	-0.0317965	-0.105634	-0.056101	-0.045769	-0.16769	-0.242933	-0.12624	-0.174092
-0.293233	-0.319018	-0.163545	-0.18696	-0.254545	-0.228216	-0.0140845	-0.0755992	-0.0659899	-0.0181063	-0.114098	-0.233227	-0.132997	-0.151359
-0.254464	-0.31459	-0.156279	-0.152045	-0.264727	-0.251153	-0.0197445	-0.0667166	-0.0709922	-0.00701004	-0.130935	-0.213115	-0.147862	-0.161967
-0.32256	-0.286624	-0.156411	-0.154622	-0.252907	-0.251311	-0.0443131	-0.0593398	-0.0443841	-0.0302463	-0.119115	-0.223201	-0.158283	-0.176897
-0.307692	-0.274483	-0.168592	-0.164966	-0.253582	-0.20126	-0.0885319	-0.0564601	-0.138264	-0.00540197	-0.136657	-0.273834	-0.151335	-0.161434
-0.336043	-0.285424	-0.156146	-0.173235	-0.266453	-0.24967	-0.10535	-0.120211	-0.172398	-0.0528648	-0.129274	-0.288136	-0.0983213	-0.169032
-0.301389	-0.272368	-0.161619	-0.158749	-0.263924	-0.267606	-0.117465	-0.0880703	-0.204515	-0.130797	-0.131737	-0.293166	-0.0916415	-0.164124
-0.274905	-0.207108	-0.150412	-0.186427	-0.262911	-0.25	-0.0899183	-0.0724502	-0.189272	-0.167223	-0.15067	-0.276658	-0.0978205	-0.185274
-0.232254	-0.197422	-0.163476	-0.1854	-0.237199	-0.259798	-0.0694444	-0.0840658	-0.195132	-0.247036	-0.158935	-0.285055	-0.0935114	-0.183048
-0.312591	-0.226226	-0.149511	-0.173824	-0.222672	-0.222356	-0.0759878	-0.103104	-0.167011	-0.210157	-0.157159	-0.281711	-0.0866443	-0.204855
-0.30486	-0.255283	-0.14726	-0.181326	-0.25195	-0.281673	-0.0915348	-0.136374	-0.123387	-0.0786948	-0.172414	-0.205575	-0.0976331	-0.209263
-0.258203	-0.238667	-0.148979	-0.195142	-0.271311	-0.251787	-0.0934449	-0.140413	-0.12697	-0.00674849	-0.167257	-0.236455	-0.0959409	-0.206349
-0.225145	-0.259105	-0.139236	-0.162316	-0.269784	-0.234213	-0.0779896	-0.127445	-0.125456	-0.0488323	-0.114038	-0.233605	-0.104359	-0.225724
-0.272055	-0.266529	-0.143947	-0.182423	-0.250102	-0.252108	-0.0763815	-0.123788	-0.112139	-0.0542986	-0.116012	-0.232337	-0.104613	-0.177829
-0.274777	-0.221013	-0.138596	-0.177966	-0.224684	-0.225399	-0.0942161	-0.147721	-0.0925871	-0.0151236	-0.135753	-0.263317	-0.125731	-0.172009
-0.249465	-0.217428	-0.142596	-0.173808	-0.205015	-0.201874	-0.0624757	-0.134901	-0.109197	-0.0172911	-0.132572	-0.24541	-0.134506	-0.181217
-0.188189	-0.206748	-0.141324	-0.172139	-0.199439	-0.225107	-0.0894737	-0.108832	-0.0857311	-0.00749734	-0.15019	-0.283652	-0.135248	-0.188106
-0.220649	-0.26371	-0.134823	-0.176351	-0.203736	-0.217292	-0.0861874	-0.133312	-0.109558	-0.0515087	-0.135989	-0.278374	-0.143787	-0.170852
-0.224869	-0.256645	-0.132054	-0.170551	-0.189907	-0.213417	-0.0869877	-0.125516	-0.120219	-0.046704	-0.133788	-0.26367	-0.114149	-0.185339
-0.269814	-0.236694	-0.136631	-0.162526	-0.193061	-0.211684	-0.0529183	-0.116767	-0.118855	-0.0881898	-0.114959	-0.243992	-0.113705	-0.193751
-0.244202	-0.221682	-0.144625	-0.193044	-0.240723	-0.222043	-0.0859133	-0.121272	-0.113192	-0.0604413	-0.110933	-0.252045	-0.129688	-0.180626
-0.221184	-0.246918	-0.157525	-0.174773	-0.253807	-0.22	-0.0870218	-0.112195	-0.113711	-0.0548741	-0.158511	-0.22488	-0.115351	-0.189891
-0.262704	-0.311899	-0.159639	-0.195183	-0.260664	-0.227884	-0.0758514	-0.107427	-0.106971	-0.0566527	-0.167807	-0.220037	-0.0902212	-0.185764
-0.227333	-0.2725	-0.146337	-0.169282	-0.272876	-0.186151	-0.0877719	-0.0992092	-0.0951374	-0.0533551	-0.122412	-0.236133	-0.101813	-0.181142
-0.194843	-0.285166	-0.146151	-0.177237	-0.331797	-0.164026	-0.0966851	-0.0768132	-0.0760902	-0.069475	-0.136147	-0.236787	-0.12116	-0.187392
-0.221491	-0.24871	-0.154566	-0.184342	-0.279216	-0.182906	-0.115546	-0.0837952	-0.0834589	-0.0715608	-0.114522	-0.258294	-0.119713	-0.168231
-0.312702	-0.27222	-0.141899	-0.177739	-0.281567	-0.194251	-0.139057	-0.074557	-0.0875889	-0.04128	-0.121176	-0.257631	-0.123457	-0.157783
-0.260573	-0.336921	-0.13482	-0.2	-0.249841	-0.260194	-0.128159	-0.0774599	-0.0946354	-0.0169167	-0.131856	-0.262745	-0.12592	-0.168198
-0.261563	-0.545938	-0.147279	-0.190871	-0.239316	-0.249628	-0.121771	-0.0835407	-0.0971129	-0.0255527	-0.161889	-0.307988	-0.122501	-0.161197
-0.267733	-0.834429	-0.148387	-0.194719	-0.232522	-0.224	-0.0834403	-0.101389	-0.100508	-0.0309844	-0.168311	-0.287948	-0.156586	-0.174429
-0.242471	-0.58961	-0.165838	-0.203976	-0.238897	-0.239964	-0.0388575	-0.0861528	-0.0900421	-0.0396358	-0.157591	-0.293923	-0.149717	-0.186578
-0.165639	-0.418794	-0.166763	-0.192551	-0.248138	-0.24197	-0.0448833	-0.0940717	-0.0905478	-0.0567639	-0.137953	-0.299509	-0.157104	-0.189813
-0.203008	-0.365419	-0.168397	-0.190975	-0.258907	-0.247483	-0.0588235	-0.0754098	-0.108086	-0.0504705	-0.125635	-0.291829	-0.142584	-0.185437
-0.281131	-0.342331	-0.163517	-0.160371	-0.262705	-0.226216	-0.0610258	-0.047585	-0.109899	-0.0244809	-0.11726	-0.281636	-0.116956	-0.198592
-0.233973	-0.333769	-0.156592	-0.183333	-0.257143	-0.222133	-0.0436462	-0.0475858	-0.123303	-0.058642	-0.13132	-0.272031	-0.118877	-0.199497
-0.21807	-0.370818	-0.157933	-0.169752	-0.243163	-0.224131	-0.0159902	-0.0622176	-0.134871	-0.0408351	-0.131649	-0.240909	-0.136091	-0.209729
-0.221122	-0.380159	-0.156709	-0.178169	-0.226524	-0.247563	-0.000430115	-0.0347349	-0.13667	-0.0560177	-0.111399	-0.239895	-0.115006	-0.213483
-0.221253	-0.345643	-0.162514	-0.186012	-0.236154	-0.217358	-0.0214224	-0.0869137	-0.0665736	-0.0676884	-0.131425	-0.208598	-0.113214	-0.1824
-0.214784	-0.312782	-0.172346	-0.206396	-0.260392	-0.219551	-0.0178138	-0.0862417	-0.0648402	-0.0538336	-0.132804	-0.221501	-0.12094	-0.163695
-0.261761	-0.312259	-0.159908	-0.183406	-0.25521	-0.224576	-0.0252164	-0.116334	-0.0589772	-0.0267187	-0.131561	-0.248382	-0.130212	-0.183193
-0.220937	-0.349645	-0.157019	-0.154495	-0.241218	-0.242399	-0.0484938	-0.0523354	-0.0706638	-0.0117357	-0.129986	-0.280604	-0.144796	-0.170281
-0.299875	-0.296943	-0.160607	-0.153307	-0.231583	-0.202116	-0.0667661	-0.0844063	-0.0760726	0.00942478	-0.168053	-0.285942	-0.149254	-0.175973
-0.309438	-0.295903	-0.166667	-0.160868	-0.244477	-0.224884	-0.119754	-0.107676	-0.136788	0.00525392	-0.17971	-0.289147	-0.258	-0.166421
-0.309091	-0.280179	-0.160334	-0.164191	-0.262301	-0.242767	-0.0932301	-0.135005	-0.167263	-0.0873065	-0.145385	-0.2751	-0.22807	-0.172516
-0.320828	-0.25	-0.163259	-0.155591	-0.295479	-0.276766	-0.101418	-0.151138	-0.178451	-0.062886	-0.162923	-0.261538	-0.0997782	-0.193682
-0.278964	-0.223901	-0.15166	-0.178048	-0.303112	-0.254785	-0.114304	-0.144	-0.190913	-0.0653576	-0.131174	-0.233055	-0.105779	-0.192565
-0.312048	-0.226427	-0.154414	-0.193074	-0.245199	-0.275695	-0.100377	-0.135888	-0.194554	-0.10787	-0.139011	-0.212632	-0.099035	-0.189217
-0.319653	-0.264323	-0.151477	-0.193886	-0.231694	-0.244481	-0.0669837	-0.109105	-0.168849	-0.034284	-0.123677	-0.245325	-0.102501	-0.187713
-0.30817	-0.277202	-0.148306	-0.180053	-0.235946	-0.233877	-0.0722754	-0.110876	-0.12059	-0.00244051	-0.11457	-0.237244	-0.097371	-0.179837
-0.309453	-0.260473	-0.149449	-0.183964	-0.229314	-0.236976	-0.101131	-0.137699	-0.113339	-0.0395651	-0.122774	-0.23017	-0.0793348	-0.181818
-0.271037	-0.210153	-0.13777	-0.167405	-0.272431	-0.262019	-0.09652	-0.126489	-0.128234	-0.0863183	-0.158553	-0.246261	-0.0778985	-0.177678
-0.254038	-0.271279	-0.138227	-0.158525	-0.273115	-0.245164	-0.0794521	-0.138933	-0.119074	-0.0711563	-0.147541	-0.238025	-0.0959148	-0.164422
-0.244399	-0.271784	-0.133813	-0.169317	-0.258093	-0.233577	-0.0574287	-0.131255	-0.100813	-0.0180211	-0.166031	-0.283523	-0.115781	-0.165965
-0.27881	-0.249501	-0.138484	-0.164711	-0.231946	-0.20818	-0.0750841	-0.149758	-0.0955859	-0.0218978	-0.122974	-0.275397	-0.104374	-0.164624
-0.282001	-0.254159	-0.133846	-0.14741	-0.230394	-0.2201	-0.0517449	-0.140157	-0.0904903	-0.00238825	-0.125122	-0.264977	-0.136182	-0.179169
-0.205504	-0.251067	-0.140486	-0.16095	-0.210967	-0.267865	-0.0721027	-0.130149	-0.0783641	-0.0424277	-0.11823	-0.221053	-0.141595	-0.176156
-0.273547	-0.268097	-0.134988	-0.165605	-0.220117	-0.244495	-0.072786	-0.100893	-0.0899789	-0.056932	-0.126302	-0.215701	-0.165015	-0.177969
-0.205162	-0.262056	-0.146766	-0.157388	-0.229572	-0.230204	-0.0943396	-0.128713	-0.0917186	-0.121013	-0.14177	-0.200409	-0.14915	-0.188933
-0.255626	-0.239903	-0.153573	-0.153247	-0.221004	-0.263944	-0.0746156	-0.133798	-0.107914	-0.145368	-0.1296	-0.181657	-0.151858	-0.194831
-0.235495	-0.230082	-0.142505	-0.179691	-0.230822	-0.249785	-0.0831793	-0.113226	-0.100394	-0.0721917	-0.12093	-0.217048	-0.13065	-0.191722
-0.238516	-0.248817	-0.150791	-0.19982	-0.266568	-0.244743	-0.0712209	-0.113176	-0.103131	-0.0657351	-0.107252	-0.250614	-0.119403	-0.208219
-0.246588	-0.330014	-0.150425	-0.16882	-0.291564	-0.21862	-0.0750476	-0.112255	-0.0992841	-0.046953	-0.10688	-0.256349	-0.130238	-0.210134
-0.247436	-0.344355	-0.146394	-0.200537	-0.33945	-0.177258	-0.0865001	-0.107341	-0.0747664	-0.0413392	-0.113966	-0.271852	-0.146543	-0.172441
-0.229679	-0.299219	-0.154778	-0.177665	-0.275758	-0.126547	-0.096817	-0.0963286	-0.0697962	-0.0493589	-0.1541	-0.262971	-0.135387	-0.172679
-0.230065	-0.285948	-0.137811	-0.18364	-0.273779	-0.134429	-0.105263	-0.0678337	-0.0838267	-0.0825914	-0.178615	-0.299582	-0.133518	-0.177925
-0.309609	-0.290056	-0.133038	-0.182561	-0.250147	-0.191379	-0.124601	-0.0815508	-0.102686	-0.0800374	-0.169133	-0.284633	-0.142587	-0.171301
-0.2901	-0.268079	-0.126372	-0.159128	-0.242504	-0.164087	-0.138181	-0.0751366	-0.0946728	-0.0344828	-0.134793	-0.302701	-0.12471	-0.173731
-0.318379	-0.473605	-0.147049	-0.184488	-0.234183	-0.207216	-0.148897	-0.0732059	-0.0923645	-0.0146281	-0.106135	-0.293783	-0.118486	-0.175323
-0.23817	-0.759593	-0.134632	-0.19437	-0.222935	-0.223254	-0.133458	-0.0880978	-0.0904042	-0.0357039	-0.0895765	-0.300275	-0.123385	-0.167019
-0.244214	-0.594364	-0.14405	-0.2161	-0.260285	-0.215534	-0.0777497	-0.104836	-0.090257	-0.0339455	-0.0943552	-0.291383	-0.104659	-0.187513
-0.234858	-0.479423	-0.158082	-0.211755	-0.255909	-0.253673	-0.0369127	-0.102915	-0.084247	-0.0360409	-0.0800555	-0.269181	-0.120867	-0.201559
-0.209928	-0.442112	-0.159807	-0.235577	-0.243648	-0.248608	-0.0575693	-0.0835118	-0.105071	-0.050505	-0.12895	-0.237226	-0.109277	-0.184967
-0.198303	-0.286158	-0.166575	-0.214837	-0.26087	-0.22514	-0.0533236	-0.0859031	-0.124588	-0.0499215	-0.100077	-0.23887	-0.109339	-0.19666
-0.193997	-0.37561	-0.165979	-0.19866	-0.263243	-0.230769	-0.0323326	-0.073046	-0.129531	-0.0472973	-0.122397	-0.255684	-0.114955	-0.180345
-0.20564	-0.356688	-0.156112	-0.186473	-0.222994	-0.227592	-0.0238095	-0.0817519	-0.135093	-0.06994	-0.149579	-0.209617	-0.136221	-0.174187
-0.177336	-0.427476	-0.152884	-0.147847	-0.216583	-0.210483	-0.00299272	-0.0823031	-0.103235	-0.0507123	-0.159441	-0.231693	-0.130411	-0.165372
-0.233017	-0.397574	-0.162218	-0.164122	-0.20315	-0.224663	-0.0110278	-0.0766689	-0.0591957	-0.0659574	-0.145129	-0.262801	-0.118911	-0.162091
-0.237364	-0.388633	-0.166525	-0.189419	-0.22173	-0.206459	-0.0278788	-0.069179	-0.0795604	-0.0546331	-0.119284	-0.271825	-0.123679	-0.164681
-0.256497	-0.33707	-0.172692	-0.181186	-0.249474	-0.232193	-0.0493783	-0.0450878	-0.0624611	-0.0411194	-0.118689	-0.27825	-0.113866	-0.157585
-0.184524	-0.290037	-0.169576	-0.197163	-0.239295	-0.224507	-0.0539478	-0.0372829	-0.0838651	-0.0224106	-0.129389	-0.291149	-0.137302	-0.177147
-0.282186	-0.290413	-0.164501	-0.161672	-0.233792	-0.201445	-0.0680196	-0.113672	-0.116242	-0.0319349	-0.141427	-0.266062	-0.134471	-0.178584
-0.305901	-0.288754	-0.161075	-0.140613	-0.245254	-0.208975	-0.0512175	-0.133858	-0.167517	0.00769767	-0.145662	-0.259178	-0.144418	-0.189662
-0.342007	-0.280479	-0.163807	-0.160455	-0.250556	-0.22365	-0.126725	-0.145887	-0.176028	-0.0216569	-0.148508	-0.239273	-0.101879	-0.19451
-0.371626	-0.267728	-0.172695	-0.137765	-0.258819	-0.21519	-0.131773	-0.143153	-0.190336	-0.0225936	-0.127918	-0.219828	-0.136048	-0.189878
-0.314536	-0.25769	-0.16263	-0.159325	-0.272532	-0.262302	-0.0923543	-0.140212	-0.185582	0.00664655	-0.119896	-0.238456	-0.141721	-0.187414
-0.250814	-0.248331	-0.157844	-0.186832	-0.288725	-0.287986	-0.0994765	-0.144931	-0.180796	0.00340453	-0.126092	-0.252651	-0.102461	-0.204768
-0.229327	-0.259411	-0.156255	-0.181613	-0.282843	-0.259877	-0.128585	-0.144544	-0.1658	-0.0114303	-0.152199	-0.238649	-0.120446	-0.198838
-0.312941	-0.255495	-0.146497	-0.194251	-0.254212	-0.264816	-0.0995095	-0.135045	-0.146898	0.000317164	-0.171883	-0.223027	-0.0812157	-0.175958
-0.302857	-0.231949	-0.157309	-0.180812	-0.255851	-0.267894	-0.0722374	-0.136176	-0.151981	-0.0243142	-0.176022	-0.234531	-0.10634	-0.173096
-0.304147	-0.182783	-0.165587	-0.187273	-0.237421	-0.260067	-0.0692368	-0.118448	-0.0866911	-0.0687799	-0.149095	-0.277137	-0.109091	-0.177066
-0.30505	-0.163863	-0.130223	-0.172538	-0.268489	-0.276321	-0.0954671	-0.122449	-0.112918	-0.0756098	-0.111978	-0.27769	-0.0850552	-0.176991
-0.251769	-0.22717	-0.128596	-0.154449	-0.273359	-0.239657	-0.108944	-0.144439	-0.126998	-0.0556793	-0.117617	-0.251051	-0.0847784	-0.159484
-0.225607	-0.259971	-0.133927	-0.169691	-0.264957	-0.22947	-0.0881841	-0.136364	-0.113839	-0.0413119	-0.0947368	-0.209815	-0.100548	-0.16317
-0.227734	-0.270769	-0.134946	-0.155071	-0.254477	-0.26736	-0.0597969	-0.126059	-0.098513	-0.0304799	-0.089705	-0.225187	-0.107158	-0.17298
-0.310802	-0.263815	-0.133716	-0.14699	-0.264181	-0.221809	-0.0720617	-0.137596	-0.0877635	-0.0143322	-0.0432802	-0.214064	-0.10293	-0.177196
-0.289474	-0.272305	-0.135092	-0.132518	-0.254344	-0.236364	-0.0612569	-0.135007	-0.0816191	-0.0403718	-0.106691	-0.194928	-0.117266	-0.187421
-0.23439	-0.271729	-0.134085	-0.141345	-0.250846	-0.247849	-0.0816253	-0.0899506	-0.0947789	-0.107105	-0.107492	-0.198416	-0.146761	-0.195285
-0.237179	-0.285919	-0.14751	-0.15455	-0.24568	-0.264069	-0.0732893	-0.111402	-0.0861229	-0.146073	-0.11003	-0.240258	-0.153323	-0.190573
-0.251291	-0.259982	-0.158644	-0.168631	-0.242413	-0.288136	-0.0912966	-0.118135	-0.0914887	-0.148762	-0.126445	-0.203993	-0.149226	-0.19778
-0.268122	-0.269895	-0.15067	-0.210432	-0.245142	-0.269658	-0.0898551	-0.112753	-0.0992751	-0.08416	-0.129907	-0.254237	-0.159813	-0.186693
-0.257041	-0.280652	-0.152131	-0.21901	-0.26489	-0.251373	-0.075565	-0.116832	-0.0993043	-0.076496	-0.13708	-0.256479	-0.163755	-0.173244
-0.245119	-0.248383	-0.142979	-0.188252	-0.273469	-0.242822	-0.0741525	-0.10669	-0.104199	-0.0648176	-0.121725	-0.289842	-0.153617	-0.161353
-0.253238	-0.343626	-0.147324	-0.181775	-0.331686	-0.202123	-0.0845071	-0.0899032	-0.0917058	-0.0552995	-0.129291	-0.28565	-0.1514	-0.173733
-0.274431	-0.440989	-0.150423	-0.196454	-0.268626	-0.200176	-0.0944828	-0.0891089	-0.0784558	-0.0545581	-0.130733	-0.283208	-0.152829	-0.156457
-0.256509	-0.338553	-0.130529	-0.183986	-0.263466	-0.126863	-0.0921435	-0.0784314	-0.082389	-0.0420692	-0.149923	-0.284863	-0.146981	-0.174907
-0.242655	-0.263736	-0.122919	-0.163482	-0.270614	-0.144155	-0.0981169	-0.0787966	-0.0799629	-0.0620816	-0.156695	-0.301563	-0.158348	-0.183764
-0.244252	-0.262881	-0.107865	-0.162089	-0.253792	-0.149119	-0.107509	-0.064991	-0.0969325	-0.0604534	-0.145483	-0.286444	-0.148428	-0.178833
-0.275754	-0.270849	-0.0936958	-0.171394	-0.219718	-0.165885	-0.123165	-0.0658284	-0.0879616	-0.033715	-0.11809	-0.268459	-0.134727	-0.189584
-0.299102	-0.576205	-0.14654	-0.176203	-0.208763	-0.159609	-0.138462	-0.0732075	-0.0920616	-0.0318043	-0.117452	-0.248107	-0.137673	-0.188865
-0.234386	-0.738548	-0.133713	-0.191474	-0.208399	-0.238272	-0.121921	-0.075188	-0.0828025	-0.0389083	-0.120907	-0.237793	-0.114365	-0.180155
-0.238431	-0.628559	-0.141435	-0.207586	-0.242557	-0.220355	-0.12381	-0.075	-0.0784194	-0.0475382	-0.12891	-0.264079	-0.119177	-0.185
-0.196128	-0.508631	-0.147074	-0.191289	-0.249393	-0.230845	-0.0586743	-0.0711914	-0.0866729	-0.0342291	-0.154892	-0.250478	-0.10997	-0.205189
-0.240914	-0.400123	-0.164945	-0.222701	-0.263335	-0.236641	-0.0313814	-0.0685335	-0.107909	-0.0415807	-0.15876	-0.208747	-0.0976374	-0.180361
-0.204896	-0.292576	-0.162133	-0.205036	-0.247986	-0.243402	-0.0365472	-0.0701817	-0.104167	-0.0266022	-0.148222	-0.239781	-0.113642	-0.178112
-0.222863	-0.324461	-0.162533	-0.193128	-0.255248	-0.219251	-0.0383225	-0.0789383	-0.11819	-0.0404526	-0.17345	-0.257334	-0.110272	-0.178756
-0.191562	-0.281075	-0.159018	-0.186637	-0.251457	-0.229803	-0.0319669	-0.0693512	-0.126924	-0.0611814	-0.110137	-0.252475	-0.147887	-0.180382
-0.168155	-0.365549	-0.152673	-0.172392	-0.216887	-0.263203	-0.0148392	-0.0914254	-0.119286	-0.0586945	-0.0946715	-0.26896	-0.140026	-0.177275
-0.261173	-0.331354	-0.158582	-0.161468	-0.214945	-0.261905	0.00584795	-0.0728649	-0.0769887	-0.0485383	-0.0333745	-0.280065	-0.140226	-0.163571
-0.255871	-0.370262	-0.168519	-0.168366	-0.217938	-0.238503	-0.0325733	-0.090058	-0.0778803	-0.0138972	-0.089751	-0.256236	-0.128903	-0.158178
-0.228285	-0.340836	-0.157067	-0.175095	-0.234043	-0.227079	-0.0628366	-0.0929906	-0.0672054	-0.00453371	-0.111211	-0.265428	-0.105772	-0.160561
-0.225013	-0.288006	-0.162969	-0.173127	-0.242624	-0.23479	-0.0505124	-0.139234	-0.105369	0.00687845	-0.138041	-0.245405	-0.119145	-0.171532
-0.255014	-0.295058	-0.162671	-0.151003	-0.222973	-0.215423	-0.0476191	-0.15046	-0.143354	-0.00560871	-0.123982	-0.214312	-0.11279	-0.18827
-0.265428	-0.270833	-0.161501	-0.168036	-0.195627	-0.233317	-0.0220264	-0.155646	-0.185684	0.00171878	-0.0903343	-0.219703	-0.13865	-0.194268
-0.298781	-0.286357	-0.156184	-0.171853	-0.235766	-0.232323	-0.0639211	-0.138405	-0.178341	-0.0564541	-0.0954033	-0.23385	-0.146218	-0.179593
-0.370266	-0.278132	-0.166262	-0.150455	-0.223529	-0.232771	-0.128173	-0.129804	-0.192276	-0.00397187	-0.0989847	-0.245647	-0.0959466	-0.187535
-0.309038	-0.267275	-0.15706	-0.143331	-0.232367	-0.221162	-0.130547	-0.133333	-0.181485	0.019124	-0.104062	-0.214209	-0.0891493	-0.201374
-0.244136	-0.25	-0.157808	-0.159202	-0.223095	-0.233264	-0.0945848	-0.125724	-0.195608	-0.0259225	-0.142857	-0.220339	-0.104188	-0.17877
-0.304907	-0.248833	-0.152299	-0.172706	-0.254168	-0.27039	-0.0873786	-0.114376	-0.179757	-0.0316573	-0.143137	-0.267414	-0.0848427	-0.170803
-0.267568	-0.238675	-0.13892	-0.17281	-0.263158	-0.275713	-0.111187	-0.137113	-0.172031	-0.0243428	-0.138933	-0.278675	-0.0982812	-0.173292
-0.313772	-0.203655	-0.147699	-0.166121	-0.283629	-0.265105	-0.102469	-0.130754	-0.175639	-0.058231	-0.152672	-0.256205	-0.0792839	-0.16273
-0.314234	-0.213844	-0.143207	-0.175376	-0.253899	-0.249899	-0.0757401	-0.106671	-0.13615	-0.0675921	-0.152894	-0.2179	-0.105616	-0.182288
-0.309947	-0.187105	-0.142857	-0.156616	-0.255034	-0.287866	-0.0691772	-0.109589	-0.110609	-0.0757258	-0.128886	-0.229538	-0.106009	-0.170239
-0.266125	-0.255319	-0.15625	-0.1593	-0.277056	-0.293926	-0.0776663	-0.14135	-0.118008	-0.0575409	-0.120514	-0.240406	-0.101407	-0.180769
-0.216675	-0.199447	-0.133651	-0.150538	-0.311122	-0.238316	-0.0960138	-0.133631	-0.111805	-0.0505438	-0.110015	-0.212571	-0.0948616	-0.177131
-0.230613	-0.225154	-0.136652	-0.136121	-0.297011	-0.242472	-0.0905911	-0.125864	-0.102751	-0.0209036	-0.119519	-0.19131	-0.112694	-0.188539
-0.236976	-0.265014	-0.132715	-0.127523	-0.277284	-0.255795	-0.0804931	-0.111723	-0.102079	-0.0262221	-0.137456	-0.177852	-0.120154	-0.196007
-0.265331	-0.262272	-0.144631	-0.098976	-0.264695	-0.205623	-0.0771524	-0.135121	-0.0981772	-0.0810502	-0.132835	-0.199342	-0.113645	-0.177671
-0.272105	-0.26971	-0.149788	-0.131579	-0.281337	-0.218814	-0.0775988	-0.139437	-0.0865931	-0.139886	-0.117462	-0.27027	-0.117668	-0.208111
-0.227885	-0.268379	-0.146727	-0.16816	-0.251358	-0.266925	-0.0850119	-0.103908	-0.0801463	-0.150685	-0.113786	-0.275753	-0.133253	-0.183155
-0.221591	-0.291248	-0.152299	-0.171843	-0.258258	-0.252212	-0.0799727	-0.109167	-0.072117	-0.169282	-0.131321	-0.287121	-0.141343	-0.176303
-0.237881	-0.287783	-0.143411	-0.155784	-0.292805	-0.255488	-0.0994277	-0.109139	-0.103022	-0.188671	-0.048951	-0.291194	-0.137984	-0.171912
-0.274167	-0.251261	-0.139644	-0.218669	-0.266502	-0.29396	-0.075299	-0.116279	-0.0905636	-0.0802965	0.124131	-0.289633	-0.154392	-0.176352
-0.275375	-0.308388	-0.133461	-0.214674	-0.24484	-0.255132	-0.0795096	-0.11215	-0.112367	-0.0696296	0.226394	-0.262028	-0.161864	-0.1781
-0.250292	-0.278835	-0.133605	-0.190757	-0.261098	-0.22524	-0.0810811	-0.101608	-0.114542	-0.0631485	0.237658	-0.279308	-0.156468	-0.161538
-0.250405	-0.298776	-0.138851	-0.189917	-0.312614	-0.19441	-0.0894941	-0.081599	-0.105424	-0.0532158	0.252669	-0.269829	-0.150153	-0.155444
-0.261605	-0.334816	-0.128677	-0.190206	-0.275467	-0.203501	-0.0940226	-0.0856056	-0.0893513	-0.05	0.255648	-0.250417	-0.14051	-0.168053
-0.273253	-0.401521	-0.117304	-0.200519	-0.249034	-0.170543	-0.0993377	-0.0620644	-0.0866984	-0.0467405	0.120073	-0.237668	-0.147026	-0.163321
-0.228797	-0.315637	-0.0955025	-0.189327	-0.255113	-0.193627	-0.114637	-0.0668037	-0.0894644	-0.0548349	-0.0201258	-0.231495	-0.147908	-0.174984
-0.241467	-0.307195	-0.0918951	-0.182114	-0.234749	-0.205785	-0.103015	-0.0629706	-0.088729	-0.053149	-0.0657549	-0.225061	-0.14746	-0.1892
-0.258111	-0.341574	-0.0759179	-0.169443	-0.232175	-0.199357	-0.117899	-0.0665236	-0.0823529	-0.0481217	-0.0304054	-0.205608	-0.13252	-0.183183
-0.284831	-0.666149	-0.139908	-0.167205	-0.20086	-0.169485	-0.133416	-0.0518518	-0.0798094	-0.048259	-0.0575989	-0.244704	-0.145761	-0.182544
-0.274776	-0.766086	-0.146429	-0.171775	-0.189778	-0.167032	-0.139867	-0.0663228	-0.0771092	-0.0503853	-0.0675759	-0.401896	-0.117976	-0.193207
-0.211107	-0.649802	-0.13982	-0.188844	-0.26366	-0.203169	-0.137675	-0.068464	-0.0830482	-0.0459837	-0.00988796	-0.347594	-0.136526	-0.193601
-0.18287	-0.480901	-0.15134	-0.193136	-0.234043	-0.203819	-0.117329	-0.0607142	-0.0933508	-0.0361239	0.114754	-0.230066	-0.101649	-0.175899
-0.255363	-0.368485	-0.155056	-0.206748	-0.250847	-0.226065	-0.0502197	-0.0639777	-0.106555	-0.0460177	0.139535	-0.218724	-0.109142	-0.170896
-0.19392	-0.360161	-0.166487	-0.204505	-0.208535	-0.210685	-0.035499	-0.0692683	-0.107672	-0.0437142	-0.013373	-0.416112	-0.113596	-0.175868
-0.198795	-0.352332	-0.161625	-0.187251	-0.223501	-0.235125	-0.0439637	-0.074375	-0.0921459	-0.0430595	-0.0789809	-0.385671	-0.098411	-0.169819
-0.177942	-0.306818	-0.163537	-0.200142	-0.243943	-0.227484	-0.0262582	-0.109948	-0.106352	-0.0603917	0.053498	-0.394081	-0.14925	-0.174793
-0.200531	-0.314024	-0.159385	-0.194558	-0.210526	-0.219814	-0.0156548	-0.0935892	-0.153799	-0.0591188	0.101207	-0.278954	-0.158513	-0.18951
-0.223356	-0.30757	-0.162095	-0.167655	-0.216172	-0.25082	0.0139147	-0.0748356	-0.0974401	-0.0400697	0.216518	-0.246753	-0.154381	-0.177552
-0.234225	-0.366234	-0.150873	-0.153823	-0.202838	-0.211553	-0.0346021	-0.0678752	-0.0705342	-0.00727992	0.162602	-0.341333	-0.132708	-0.180269
-0.272536	-0.408951	-0.16138	-0.172246	-0.229536	-0.219114	-0.0454369	-0.0814365	-0.0915799	-0.00377619	0.195699	-0.266994	-0.104247	-0.193656
-0.270988	-0.351481	-0.158697	-0.172249	-0.22984	-0.233436	-0.0503018	-0.144557	-0.152854	-0.0536008	0.146444	-0.364211	-0.108012	-0.167511
-0.182252	-0.286378	-0.15865	-0.162776	-0.218459	-0.212748	-0.0368098	-0.167869	-0.170336	-0.0316515	-0.0333131	-0.302817	-0.122975	-0.210058
-0.275623	-0.26475	-0.161422	-0.17202	-0.205199	-0.254106	-0.0215155	-0.135293	-0.188369	-0.00222015	-0.109034	-0.245467	-0.11293	-0.17522
-0.216568	-0.275116	-0.161269	-0.158167	-0.213204	-0.256086	-0.0383681	-0.12272	-0.189166	-0.00305065	-0.0586246	-0.30046	-0.131719	-0.172151
-0.237325	-0.276191	-0.154203	-0.156429	-0.215409	-0.254028	-0.113676	-0.11545	-0.195514	0.0299401	0.0364964	-0.327948	-0.0991228	-0.170217
-0.294761	-0.264596	-0.150051	-0.161114	-0.212564	-0.243058	-0.111111	-0.117893	-0.18483	0.00154467	-0.0271859	-0.335956	-0.11272	-0.179314
-0.26572	-0.280101	-0.150073	-0.156107	-0.208821	-0.201536	-0.123279	-0.124613	-0.193834	-0.0844985	-0.0791541	-0.381471	-0.099035	-0.183952
-0.269107	-0.277562	-0.155343	-0.193712	-0.25838	-0.237733	-0.113629	-0.119585	-0.181673	-0.0565676	0.00455237	-0.28329	-0.0965518	-0.169637
-0.285806	-0.263225	-0.144189	-0.194457	-0.264212	-0.25076	-0.0922424	-0.12424	-0.190938	-0.0525661	0.0966469	-0.262686	-0.0868263	-0.1724
-0.316326	-0.254042	-0.139799	-0.184843	-0.271418	-0.265461	-0.0989884	-0.129392	-0.194728	-0.0646552	0.0373514	-0.388527	-0.085389	-0.162957
-0.315134	-0.238618	-0.150915	-0.157573	-0.257642	-0.257624	-0.11082	-0.141449	-0.158851	-0.0665144	-0.0224475	-0.453074	-0.0930116	-0.157278
-0.300232	-0.218054	-0.133097	-0.171059	-0.26123	-0.275623	-0.0826902	-0.110283	-0.126088	-0.0691164	-0.0538316	-0.430486	-0.0841025	-0.163791
-0.24639	-0.191281	-0.145661	-0.165092	-0.280399	-0.280331	-0.0578374	-0.10894	-0.114646	-0.0623441	0.0942663	-0.41541	-0.0940088	-0.167648
-0.196406	-0.227196	-0.161267	-0.147021	-0.321924	-0.266939	-0.0677104	-0.13322	-0.110494	-0.0494541	0.114594	-0.383192	-0.109496	-0.183028
-0.187361	-0.262168	-0.135196	-0.150405	-0.291171	-0.278107	-0.0875676	-0.135405	-0.114523	-0.0142213	0.139265	-0.332757	-0.0954677	-0.188188
-0.254902	-0.177453	-0.138999	-0.137237	-0.276579	-0.270628	-0.08432	-0.132889	-0.122243	-0.0253576	0.152989	-0.547857	-0.10592	-0.181166
-0.217857	-0.196995	-0.149959	-0.111224	-0.27505	-0.230386	-0.0803929	-0.136583	-0.0877306	-0.0760532	0.0690846	-0.625763	-0.116422	-0.189888
-0.246853	-0.259598	-0.151377	-0.13317	-0.272505	-0.227884	-0.0720754	-0.119483	-0.0872483	-0.113262	0.145114	-0.601701	-0.126004	-0.1868
-0.218358	-0.273781	-0.149146	-0.164334	-0.244538	-0.230192	-0.0844476	-0.135164	-0.104518	-0.138671	0.0421053	-0.535545	-0.12081	-0.165685
-0.211342	-0.231697	-0.148374	-0.158909	-0.255044	-0.213493	-0.0811001	-0.133613	-0.0951563	-0.178494	-0.0505837	-0.448882	-0.111748	-0.173437
-0.218356	-0.230833	-0.145395	-0.145379	-0.246693	-0.25822	-0.0864285	-0.10347	-0.0924262	-0.169846	-0.0573441	-0.41543	-0.124601	-0.178847
-0.199412	-0.275109	-0.132779	-0.172827	-0.249896	-0.283865	-0.102084	-0.105748	-0.0888252	-0.138251	0.0593979	-0.40325	-0.125562	-0.164504
-0.251477	-0.286856	-0.124622	-0.203323	-0.274674	-0.233798	-0.0842872	-0.0963061	-0.107781	-0.0861568	0.116371	-0.505841	-0.140787	-0.179637
-0.246459	-0.287962	-0.120897	-0.210938	-0.29876	-0.251149	-0.0776353	-0.101622	-0.0871892	-0.0817308	0.00217547	-0.658077	-0.166023	-0.191618
-0.277995	-0.278166	-0.119615	-0.211033	-0.304244	-0.204257	-0.0796897	-0.101947	-0.104597	-0.0625365	-0.0710059	-0.666225	-0.138538	-0.175933
-0.271137	-0.2759	-0.126086	-0.213858	-0.279955	-0.211078	-0.0880653	-0.09696	-0.0988616	-0.0600644	-0.0880212	-0.507368	-0.137538	-0.185109
-0.261936	-0.252203	-0.117321	-0.198692	-0.249333	-0.193777	-0.0879086	-0.0971323	-0.10015	-0.0345753	-0.0270677	-0.461646	-0.137031	-0.180058
-0.270543	-0.430556	-0.104167	-0.201633	-0.267198	-0.187097	-0.0951157	-0.116727	-0.0973451	-0.0333333	-0.0366161	-0.451151	-0.162791	-0.18269
-0.20488	-0.382726	-0.088781	-0.203285	-0.225035	-0.199687	-0.106777	-0.0744811	-0.0990187	-0.0380517	-0.0522946	-0.203416	-0.145441	-0.185232
-0.244147	-0.293259	-0.0662191	-0.182922	-0.24069	-0.239583	-0.105948	-0.0840469	-0.100147	-0.0548473	-0.0169918	-0.293134	-0.137466	-0.170792
-0.295482	-0.37069	-0.0621828	-0.179934	-0.220297	-0.243351	-0.123044	-0.0696502	-0.0965456	-0.0524356	0.166844	-0.417773	-0.148675	-0.175231
-0.275535	-0.610351	-0.144654	-0.182385	-0.198038	-0.214664	-0.128468	-0.0561653	-0.107505	-0.0436445	0.182333	-0.498582	-0.152169	-0.166573
-0.235539	-0.772546	-0.143089	-0.174267	-0.166841	-0.181178	-0.142085	-0.0364964	-0.0842137	-0.0313725	0.230944	-0.573519	-0.137445	-0.177183
-0.212052	-0.736126	-0.144903	-0.167716	-0.258845	-0.14378	-0.143277	-0.0491587	-0.0729695	-0.035726	0.164384	-0.555066	-0.137619	-0.176398
-0.198492	-0.597595	-0.149402	-0.180028	-0.258117	-0.185567	-0.138552	-0.0620509	-0.0903972	-0.0329312	0.0798193	-0.595316	-0.113164	-0.17967
-0.195549	-0.43695	-0.152463	-0.202363	-0.256474	-0.218982	-0.099346	-0.0626667	-0.0979883	-0.0373471	0.0791246	-0.167596	-0.102987	-0.186978
-0.228635	-0.329356	-0.162487	-0.204252	-0.250653	-0.240583	-0.0431373	-0.0696584	-0.0841999	-0.0415019	0.0307167	-0.172868	-0.113892	-0.162299
-0.219432	-0.313535	-0.16039	-0.188693	-0.187056	-0.220753	-0.0214168	-0.0889923	-0.0886684	-0.0507682	0.00781249	-0.213361	-0.0965373	-0.154591
-0.186366	-0.295947	-0.160956	-0.191505	-0.229241	-0.256592	-0.0118302	-0.0766551	-0.0756302	-0.0347799	-0.00473182	-0.294539	-0.114643	-0.172384
-0.207852	-0.292261	-0.152075	-0.213927	-0.221119	-0.238691	0.00431543	-0.0982212	-0.0883525	-0.0440289	0.139489	-0.383634	-0.13734	-0.163292
-0.218286	-0.297764	-0.14682	-0.203314	-0.188141	-0.237365	0.0297741	-0.118922	-0.133141	-0.0342298	0.0691164	-0.460674	-0.137545	-0.178571
-0.216611	-0.295564	-0.155767	-0.199631	-0.208398	-0.19834	-0.0451389	-0.207438	-0.0922553	-0.0407973	0.00317865	-0.542964	-0.129806	-0.185155
-0.236784	-0.434535	-0.154231	-0.180368	-0.195946	-0.215221	-0.0503778	-0.107539	-0.0709957	-0.0386428	-0.0755355	-0.224442	-0.123169	-0.175982
-0.25288	-0.431818	-0.158058	-0.169753	-0.213281	-0.22905	-0.0613126	-0.145503	-0.0996016	-0.0273292	-0.117366	-0.191104	-0.111111	-0.192731
-0.185987	-0.31509	-0.163423	-0.162833	-0.211713	-0.24429	-0.0167953	-0.129796	-0.166879	-0.0813107	-0.116063	-0.169078	-0.132495	-0.185092
-0.242365	-0.281009	-0.158805	-0.18484	-0.220582	-0.219449	-0.0328032	-0.148675	-0.165291	-0.0425469	-0.0977675	-0.192522	-0.124611	-0.177669
-0.23815	-0.283934	-0.152318	-0.185419	-0.209373	-0.255403	-0.0301291	-0.117021	-0.189985	0.0165239	-0.118271	-0.208609	-0.166667	-0.172398
-0.211984	-0.260638	-0.152196	-0.169057	-0.230882	-0.256039	-0.0559322	-0.123526	-0.185029	0.00960383	-0.0528035	-0.243838	-0.157251	-0.185727
-0.3044	-0.259259	-0.146753	-0.15625	-0.241068	-0.244342	-0.114221	-0.118986	-0.193419	-0.00408936	0.174638	-0.294853	-0.0741427	-0.165901
-0.283105	-0.266055	-0.151037	-0.133681	-0.246258	-0.21875	-0.115108	-0.114676	-0.192042	-0.0205434	0.148893	-0.247517	-0.0881427	-0.175894
-0.254523	-0.264651	-0.146082	-0.163353	-0.227393	-0.192732	-0.118786	-0.136726	-0.19142	-0.072145	0.226177	-0.203927	-0.0859106	-0.183714
-0.304847	-0.259662	-0.132409	-0.185284	-0.239905	-0.231343	-0.126444	-0.12062	-0.176753	-0.0537304	0.2	-0.203738	-0.0902846	-0.184612
-0.274552	-0.243889	-0.140584	-0.186625	-0.254721	-0.236332	-0.131689	-0.118024	-0.190204	-0.071612	0.184346	-0.219003	-0.103148	-0.176709
-0.245321	-0.229211	-0.138345	-0.184719	-0.26682	-0.257443	-0.0949926	-0.129156	-0.188612	-0.0664433	0.090312	-0.229388	-0.0810556	-0.182702
-0.23439	-0.19933	-0.145736	-0.17637	-0.253378	-0.243287	-0.075969	-0.12533	-0.156725	-0.0666667	0.0592485	-0.217621	-0.0817283	-0.184708
-0.190819	-0.195865	-0.15048	-0.178226	-0.257846	-0.267989	-0.108904	-0.120905	-0.123804	-0.0754717	0.0506425	-0.215049	-0.096304	-0.185185
-0.192253	-0.232284	-0.148192	-0.173179	-0.260042	-0.269015	-0.092645	-0.128758	-0.10627	-0.0605246	0.0262172	-0.299374	-0.0638489	-0.175656
-0.197012	-0.245401	-0.140696	-0.164283	-0.269073	-0.270408	-0.0694616	-0.129478	-0.0856622	-0.0460814	0.00304414	-0.279366	-0.113274	-0.177559
-0.17963	-0.246166	-0.136623	-0.164626	-0.270825	-0.259796	-0.0613861	-0.13509	-0.0879702	-0.0495116	-0.027917	-0.252344	-0.110669	-0.17554
-0.205647	-0.254123	-0.15367	-0.140838	-0.257638	-0.262752	-0.0792592	-0.144316	-0.120227	-0.0445743	-0.0852974	-0.268011	-0.108796	-0.170479
-0.22	-0.174396	-0.158168	-0.139729	-0.257563	-0.25624	-0.0815732	-0.148547	-0.0871727	-0.0650224	-0.0618216	-0.291204	-0.143607	-0.180367
-0.250505	-0.194042	-0.142372	-0.138917	-0.256734	-0.228992	-0.0918221	-0.126388	-0.0835935	-0.102468	-0.100098	-0.319637	-0.135856	-0.183363
-0.203796	-0.239796	-0.142915	-0.161743	-0.244109	-0.188201	-0.079489	-0.141008	-0.0905473	-0.138462	-0.115685	-0.30184	-0.133222	-0.172744
-0.23384	-0.280158	-0.141977	-0.129984	-0.22866	-0.189331	-0.0822206	-0.118694	-0.0942876	-0.141252	-0.0956162	-0.212143	-0.111916	-0.179476
-0.204752	-0.249887	-0.131898	-0.129966	-0.241034	-0.225263	-0.0699199	-0.0966212	-0.0955954	-0.123081	-0.131845	-0.274759	-0.119446	-0.16764
-0.208654	-0.222635	-0.130293	-0.129358	-0.257215	-0.237615	-0.0716353	-0.0874188	-0.105651	-0.118464	-0.146074	-0.342715	-0.100148	-0.165261
-0.263432	-0.287111	-0.111753	-0.201024	-0.273834	-0.234477	-0.0759724	-0.095941	-0.100407	-0.0801017	-0.138441	-0.331346	-0.129909	-0.148738
-0.245955	-0.304426	-0.112211	-0.212042	-0.28949	-0.235658	-0.0822356	-0.0952677	-0.0882443	-0.0822511	0.187177	-0.392977	-0.122897	-0.181356
-0.303549	-0.294548	-0.127955	-0.205229	-0.315495	-0.214516	-0.0810046	-0.093985	-0.101179	-0.0789235	0.144	-0.445205	-0.124831	-0.178758
-0.254868	-0.27312	-0.12081	-0.19793	-0.278863	-0.222089	-0.0879274	-0.0843448	-0.103605	-0.0614491	0.112008	-0.341603	-0.13425	-0.176354
-0.239173	-0.258708	-0.102406	-0.174979	-0.261606	-0.21066	-0.0846682	-0.100539	-0.109698	-0.00993492	0.0962099	-0.297782	-0.140905	-0.177442
-0.230872	-0.25653	-0.0828098	-0.185833	-0.245966	-0.173189	-0.100546	-0.111111	-0.0994079	-0.0228802	0.166151	-0.311959	-0.149266	-0.194929
-0.24228	-0.377455	-0.0655542	-0.187859	-0.234368	-0.194355	-0.0929705	-0.0919988	-0.100091	-0.042115	0.137293	-0.273535	-0.13682	-0.16954
-0.213304	-0.464341	-0.067012	-0.186151	-0.222788	-0.231504	-0.0913242	-0.0735022	-0.107443	-0.0435583	0.019403	-0.309675	-0.131854	-0.168979
-0.258707	-0.296263	-0.0747127	-0.175811	-0.210417	-0.219173	-0.115633	-0.0648379	-0.104674	-0.0414976	-0.0876429	-0.367467	-0.153826	-0.180313
-0.224595	-0.367938	-0.151282	-0.191626	-0.193339	-0.200456	-0.111391	-0.0690199	-0.11317	-0.0292208	-0.113955	-0.466416	-0.146597	-0.166389
-0.252015	-0.492466	-0.146594	-0.1928	-0.165517	-0.18745	-0.111521	-0.0686243	-0.103267	-0.0216949	-0.108242	-0.502508	-0.143174	-0.157552
-0.276083	-0.687338	-0.144598	-0.177654	-0.18712	-0.169385	-0.131227	-0.0655271	-0.0975177	-0.0183616	-0.0743318	-0.362173	-0.129007	-0.167121
-0.251812	-0.744753	-0.147438	-0.168459	-0.279464	-0.179196	-0.138498	-0.0653553	-0.0948949	-0.025289	-0.104957	-0.419355	-0.121324	-0.170785
-0.20069	-0.717745	-0.144752	-0.177243	-0.275151	-0.225908	-0.128849	-0.0666236	-0.100824	-0.0279001	-0.127895	-0.271156	-0.123706	-0.171256
-0.244419	-0.560329	-0.154381	-0.2003	-0.269199	-0.227998	-0.0961597	-0.0720983	-0.0901288	-0.0271052	-0.12756	-0.252482	-0.117093	-0.178755
-0.23339	-0.348434	-0.167251	-0.210585	-0.258735	-0.226415	-0.0535602	-0.0967742	-0.0697428	-0.0286118	-0.128223	-0.241135	-0.10771	-0.177141
-0.189968	-0.282342	-0.156334	-0.204293	-0.219572	-0.253976	-0.0237718	-0.0755237	-0.0844382	-0.0213198	-0.145611	-0.301035	-0.10531	-0.186316
-0.194396	-0.284167	-0.150937	-0.213138	-0.234986	-0.253687	0.0186981	-0.118274	-0.0866041	-0.0278804	-0.139492	-0.42	-0.131572	-0.171081
-0.237027	-0.277634	-0.155422	-0.201063	-0.192408	-0.23683	-0.0217295	-0.147919	-0.12491	-0.0302413	-0.136326	-0.517347	-0.131437	-0.175019
-0.20132	-0.306695	-0.149992	-0.197192	-0.193656	-0.208427	-0.0345794	-0.221927	-0.081265	-0.0271384	-0.137778	-0.559006	-0.134232	-0.171616
-0.260814	-0.310776	-0.151273	-0.177101	-0.218874	-0.197333	-0.0800789	-0.107217	-0.0783178	-0.03386	0.0188356	-0.230594	-0.131536	-0.166468
-0.231138	-0.328424	-0.167049	-0.158447	-0.210759	-0.226399	-0.0632184	-0.160203	-0.118402	-0.0403587	-0.024911	-0.233887	-0.119538	-0.178414
-0.220614	-0.405562	-0.172081	-0.16431	-0.214195	-0.212639	-0.0534351	-0.11936	-0.155347	-0.0401878	-0.043198	-0.258638	-0.144766	-0.179337
-0.212862	-0.347498	-0.166638	-0.167706	-0.217152	-0.241626	-0.0428507	-0.113396	-0.171244	-0.00212056	-0.0647653	-0.217755	-0.144227	-0.182032
-0.201777	-0.253911	-0.16115	-0.172917	-0.216635	-0.250869	-0.0386946	-0.118147	-0.189868	0.00144804	-0.101124	-0.287411	-0.197794	-0.177766
-0.2	-0.234762	-0.154879	-0.178053	-0.214394	-0.234568	-0.0275556	-0.113372	-0.175563	-0.00602239	-0.118938	-0.382246	-0.172634	-0.176537
-0.253349	-0.235258	-0.154774	-0.163317	-0.25062	-0.256398	-0.0508475	-0.110525	-0.190404	-0.0355628	-0.0613901	-0.386291	-0.0762527	-0.181022
-0.24447	-0.243658	-0.149915	-0.150208	-0.246311	-0.23887	-0.116758	-0.112097	-0.187366	-0.0290344	-0.0941915	-0.210326	-0.0757421	-0.169844
-0.17332	-0.251882	-0.148213	-0.16382	-0.255508	-0.213298	-0.0971644	-0.128641	-0.189178	-0.0590417	-0.132554	-0.246652	-0.0835946	-0.157664
-0.218415	-0.247211	-0.140929	-0.159296	-0.248773	-0.186071	-0.118329	-0.115213	-0.173227	-0.0696363	-0.16661	-0.212457	-0.0848107	-0.152466
-0.248408	-0.270796	-0.136829	-0.181656	-0.253071	-0.156447	-0.12146	-0.108935	-0.181317	-0.0682886	-0.144412	-0.21816	-0.102676	-0.160281
-0.230506	-0.212507	-0.140039	-0.172504	-0.261185	-0.175258	-0.128951	-0.11572	-0.179805	-0.0631638	-0.130487	-0.231967	-0.110689	-0.158418
-0.182475	-0.197183	-0.140219	-0.161992	-0.263363	-0.185334	-0.0964689	-0.11543	-0.150179	-0.0524424	-0.141844	-0.22963	-0.092052	-0.156494
-0.193959	-0.167026	-0.143165	-0.158526	-0.243765	-0.249486	-0.073274	-0.123671	-0.101073	-0.0679547	-0.135051	-0.225831	-0.105081	-0.154805
-0.22506	-0.160282	-0.146465	-0.167845	-0.250102	-0.244711	-0.107768	-0.090399	-0.0738342	-0.0617459	-0.127732	-0.241208	-0.118644	-0.184319
-0.230616	-0.201624	-0.142567	-0.15913	-0.243464	-0.242767	-0.107567	-0.108833	-0.0963647	-0.0425532	-0.13817	-0.223393	-0.0772627	-0.18527
-0.241696	-0.232475	-0.142359	-0.149842	-0.267227	-0.268229	-0.075716	-0.122652	-0.108617	-0.0524476	-0.137811	-0.226697	-0.116449	-0.18453
-0.228764	-0.200286	-0.141463	-0.115646	-0.259696	-0.265081	-0.0520325	-0.138919	-0.0961832	-0.0556068	-0.135967	-0.219455	-0.128205	-0.171817
-0.179301	-0.234845	-0.147125	-0.116827	-0.258176	-0.242574	-0.0732265	-0.146946	-0.0976659	-0.0665131	-0.150262	-0.244077	-0.120767	-0.181099
-0.218256	-0.234724	-0.145114	-0.145246	-0.238894	-0.230833	-0.0640791	-0.140886	-0.116741	-0.100338	-0.0397074	-0.250451	-0.13764	-0.180644
-0.191039	-0.207837	-0.130792	-0.160077	-0.254675	-0.205085	-0.0824778	-0.124346	-0.102429	-0.141686	-0.106595	-0.207138	-0.1168	-0.165065
-0.19949	-0.2366	-0.136118	-0.135585	-0.248518	-0.216771	-0.0775682	-0.124571	-0.101017	-0.135615	-0.180723	-0.22471	-0.148024	-0.146868
-0.192583	-0.328193	-0.148875	-0.111111	-0.227253	-0.223881	-0.0693703	-0.13869	-0.109513	-0.125448	-0.13281	-0.246934	-0.0927912	-0.148747
-0.227254	-0.326446	-0.126632	-0.130779	-0.229025	-0.202663	-0.0816402	-0.106836	-0.101622	-0.118146	-0.159403	-0.266719	-0.0964052	-0.149551
-0.196549	-0.278128	-0.108006	-0.161317	-0.227316	-0.245	-0.0879043	-0.111927	-0.0920967	-0.0995736	-0.177066	-0.262188	-0.0767207	-0.163547
-0.196655	-0.288436	-0.101803	-0.187526	-0.246436	-0.215416	-0.0687195	-0.107997	-0.114251	-0.0727272	-0.18869	-0.219008	-0.108108	-0.156267
-0.267466	-0.288122	-0.113168	-0.189863	-0.28033	-0.196595	-0.0860058	-0.107185	-0.10394	-0.0735903	-0.152109	-0.225156	-0.105356	-0.15367
-0.221261	-0.314217	-0.128377	-0.202537	-0.307891	-0.217959	-0.0778704	-0.0890493	-0.106305	-0.0777038	-0.145192	-0.240828	-0.118492	-0.18493
-0.258833	-0.284644	-0.119944	-0.194251	-0.293286	-0.213392	-0.092508	-0.106125	-0.0911293	-0.0602486	-0.169533	-0.219081	-0.101437	-0.180879
-0.239413	-0.262047	-0.109025	-0.195967	-0.272039	-0.218788	-0.0885989	-0.0904675	-0.0951469	-0.0475587	-0.156091	-0.181279	-0.124292	-0.191336
-0.224401	-0.274812	-0.0866323	-0.173842	-0.249744	-0.159678	-0.0849717	-0.0945986	-0.123159	-0.0223808	-0.144458	-0.168323	-0.121351	-0.196907
-0.201112	-0.290994	-0.0707938	-0.181561	-0.244644	-0.148807	-0.100394	-0.112684	-0.0982695	-0.0252962	-0.135361	-0.257405	-0.138369	-0.176276
-0.2299	-0.369102	-0.065505	-0.201312	-0.219535	-0.174589	-0.101027	-0.0941597	-0.0917574	-0.0478558	-0.15601	-0.272548	-0.132564	-0.17374
-0.201333	-0.386515	-0.0808458	-0.189703	-0.219426	-0.197363	-0.112044	-0.0708944	-0.113484	-0.0261813	-0.162668	-0.26707	-0.149975	-0.182786
-0.201015	-0.345455	-0.14552	-0.189984	-0.210595	-0.203616	-0.0991282	-0.0788357	-0.100592	-0.0349826	-0.177914	-0.269442	-0.128531	-0.173582
-0.226018	-0.393756	-0.145038	-0.200778	-0.190698	-0.206513	-0.102429	-0.0841813	-0.112836	-0.0348727	-0.183636	-0.275493	-0.147603	-0.149721
-0.263736	-0.559336	-0.144251	-0.202978	-0.189938	-0.193734	-0.0994036	-0.0707938	-0.113689	-0.0344828	-0.161087	-0.286441	-0.126319	-0.137879
-0.266831	-0.71528	-0.134097	-0.194693	-0.275226	-0.180784	-0.10535	-0.0806651	-0.110667	-0.0214477	-0.13543	-0.275454	-0.144688	-0.143923
-0.285054	-0.758165	-0.14959	-0.171391	-0.266988	-0.206573	-0.106947	-0.0670808	-0.115141	-0.0188421	-0.163734	-0.27	-0.122342	-0.160738
-0.196528	-0.658556	-0.15366	-0.159501	-0.281457	-0.229766	-0.067284	-0.0722929	-0.121629	-0.0200669	-0.144279	-0.277682	-0.10233	-0.153923
-0.233313	-0.416283	-0.162657	-0.19096	-0.252263	-0.212533	-0.0329412	-0.0690383	-0.105991	-0.0228802	-0.15479	-0.242069	-0.144516	-0.165779
-0.219194	-0.321318	-0.154653	-0.227358	-0.237249	-0.217942	-0.038969	-0.0870683	-0.0662768	-0.0206259	-0.15425	-0.253931	-0.179761	-0.176378
-0.192068	-0.294438	-0.14458	-0.183956	-0.234848	-0.218766	-0.0387482	-0.087956	-0.0873745	-0.0404664	-0.173925	-0.22279	-0.183971	-0.158807
-0.192036	-0.279379	-0.152525	-0.183555	-0.236514	-0.220544	-0.0760389	-0.146379	-0.130837	-0.03686	-0.188419	-0.228996	-0.167654	-0.189319
-0.181682	-0.308889	-0.156383	-0.195795	-0.202061	-0.224059	-0.0481452	-0.095701	-0.14619	-0.0311864	-0.188739	-0.22457	-0.159025	-0.187682
-0.212963	-0.301538	-0.158771	-0.20339	-0.21716	-0.237925	-0.0762679	-0.100736	-0.085594	-0.0251017	-0.129846	-0.246918	-0.113879	-0.193477
-0.255438	-0.272478	-0.159753	-0.183063	-0.261114	-0.20793	-0.0485597	-0.153612	-0.0919237	-0.00879766	-0.143094	-0.255639	-0.13061	-0.183849
-0.260137	-0.324847	-0.163087	-0.17657	-0.220743	-0.200341	-0.0558767	-0.125458	-0.0940639	-0.0123152	-0.156372	-0.287046	-0.160811	-0.176165
-0.237985	-0.305043	-0.158084	-0.147049	-0.21699	-0.22208	-0.0548486	-0.116883	-0.173267	-0.0290855	-0.145244	-0.229284	-0.132858	-0.1777
-0.256269	-0.242442	-0.17074	-0.129583	-0.216467	-0.268759	-0.0267703	-0.107607	-0.182188	0.00233918	-0.166761	-0.217566	-0.143935	-0.177787
-0.224628	-0.239617	-0.155608	-0.184076	-0.206133	-0.259332	-0.0307955	-0.117305	-0.177792	-0.0471289	-0.169472	-0.257166	-0.143894	-0.161797
-0.252347	-0.251928	-0.165196	-0.173957	-0.228171	-0.238425	-0.0433735	-0.128683	-0.177739	-0.0209581	-0.153121	-0.222474	-0.160752	-0.138733
-0.247772	-0.244066	-0.147998	-0.161205	-0.245736	-0.225455	-0.0552529	-0.127305	-0.182209	-0.0363328	-0.145449	-0.202073	-0.0677618	-0.13773
-0.256257	-0.240566	-0.13558	-0.159289	-0.230392	-0.257417	-0.111552	-0.127013	-0.190537	-0.0518004	-0.159785	-0.218729	-0.084172	-0.155781
-0.181061	-0.243764	-0.142498	-0.145775	-0.244646	-0.237301	-0.116297	-0.124963	-0.178128	-0.0627306	-0.157384	-0.196744	-0.0852105	-0.166558
-0.223085	-0.245795	-0.138427	-0.1378	-0.235221	-0.211321	-0.109976	-0.127589	-0.175679	-0.0730261	-0.141711	-0.220968	-0.0867398	-0.15858
-0.241153	-0.194751	-0.117868	-0.177281	-0.268054	-0.207905	-0.122618	-0.108869	-0.17345	-0.0690399	-0.126479	-0.220217	-0.0951684	-0.1667
-0.149425	-0.195921	-0.142563	-0.165361	-0.283455	-0.19222	-0.120745	-0.111043	-0.146384	-0.0706776	-0.114583	-0.236704	-0.0928641	-0.155093
-0.178176	-0.155578	-0.143612	-0.162931	-0.27194	-0.175554	-0.105634	-0.109816	-0.11742	-0.0594771	-0.144708	-0.244573	-0.0873087	-0.153322
-0.141233	-0.148253	-0.152442	-0.17354	-0.252052	-0.243096	-0.0745393	-0.116986	-0.084359	-0.0554109	-0.149592	-0.215493	-0.0731707	-0.182165
-0.154087	-0.1913	-0.138317	-0.160527	-0.243222	-0.227215	-0.0928302	-0.053958	-0.0889328	-0.0705578	-0.141605	-0.208069	-0.100103	-0.177133
-0.191743	-0.226432	-0.129281	-0.136235	-0.224013	-0.226196	-0.113134	-0.0807414	-0.0897475	-0.0669002	-0.15881	-0.24186	-0.105683	-0.191557
-0.191585	-0.32284	-0.136214	-0.147142	-0.257049	-0.238095	-0.0969718	-0.0933409	-0.0988317	-0.0576389	-0.175498	-0.255547	-0.110618	-0.190285
-0.194625	-0.280922	-0.145961	-0.119302	-0.254462	-0.262267	-0.0833634	-0.132659	-0.0955189	-0.0638698	-0.168137	-0.243465	-0.132234	-0.173246
-0.17479	-0.253974	-0.144201	-0.0972438	-0.274283	-0.232374	-0.0696318	-0.121769	-0.113878	-0.0716763	-0.170601	-0.212648	-0.109608	-0.177546
-0.209148	-0.249183	-0.132507	-0.158549	-0.256597	-0.239771	-0.0666182	-0.125269	-0.106095	-0.100449	-0.151651	-0.219301	-0.14214	-0.174831
-0.181435	-0.251684	-0.132311	-0.159722	-0.236842	-0.253266	-0.0669516	-0.126812	-0.104538	-0.144902	-0.157833	-0.220199	-0.137479	-0.165669
-0.170095	-0.236084	-0.137611	-0.1478	-0.229937	-0.255449	-0.0658984	-0.130369	-0.100134	-0.156044	-0.163911	-0.22897	-0.153954	-0.130697
-0.191748	-0.232755	-0.126037	-0.160819	-0.209011	-0.248166	-0.0798348	-0.128703	-0.108866	-0.157999	-0.141771	-0.212959	-0.10109	-0.124245
-0.187375	-0.286971	-0.113631	-0.165289	-0.1875	-0.241681	-0.0805392	-0.120757	-0.0970696	-0.122394	-0.165241	-0.218914	-0.0985533	-0.142667
-0.203697	-0.299292	-0.108167	-0.184177	-0.235979	-0.232889	-0.0862664	-0.119784	-0.102214	-0.0982949	-0.162365	-0.281703	-0.0742526	-0.151776
-0.216413	-0.304556	-0.113462	-0.188207	-0.26192	-0.218027	-0.0635577	-0.128958	-0.113839	-0.0742706	-0.153519	-0.260931	-0.0801648	-0.158924
-0.257893	-0.286684	-0.113424	-0.196038	-0.293486	-0.232165	-0.0848574	-0.112586	-0.122044	-0.0682783	-0.150496	-0.275229	-0.112354	-0.165969
-0.253913	-0.28163	-0.118449	-0.182219	-0.287516	-0.218675	-0.083273	-0.105439	-0.116621	-0.0604378	-0.139484	-0.270866	-0.108504	-0.15164
-0.22943	-0.317619	-0.110774	-0.179943	-0.305205	-0.17692	-0.0876945	-0.108856	-0.108157	-0.0454546	-0.139362	-0.286885	-0.0886676	-0.150513
-0.254019	-0.310508	-0.080893	-0.191903	-0.275896	-0.246256	-0.0808081	-0.100822	-0.110632	-0.0557417	-0.171039	-0.274096	-0.108388	-0.156134
-0.222633	-0.275138	-0.0656346	-0.165825	-0.260612	-0.165117	-0.0749728	-0.0876566	-0.123058	-0.042709	-0.164325	-0.251164	-0.101124	-0.174179
-0.205002	-0.285354	-0.0715619	-0.190532	-0.26722	-0.149313	-0.0810227	-0.110846	-0.102412	-0.036547	-0.149879	-0.243034	-0.128682	-0.177431
-0.21956	-0.258584	-0.0904239	-0.184958	-0.22947	-0.144594	-0.089683	-0.10115	-0.0930461	-0.0406852	-0.13193	-0.268866	-0.122232	-0.191094
-0.184472	-0.301818	-0.0714285	-0.181102	-0.20885	-0.174424	-0.0991575	-0.0963675	-0.114733	-0.0240851	-0.144721	-0.233861	-0.145976	-0.186287
-0.188879	-0.490354	-0.141313	-0.195014	-0.216733	-0.182968	-0.104439	-0.0833584	-0.0890848	-0.030303	-0.134969	-0.252419	-0.122291	-0.174233
-0.23262	-0.509511	-0.149934	-0.204248	-0.192787	-0.182796	-0.0910872	-0.0800241	-0.0817096	-0.0384154	-0.171924	-0.237329	-0.122562	-0.172656
-0.246427	-0.470619	-0.148642	-0.203456	-0.196799	-0.183354	-0.0909717	-0.080826	-0.112933	-0.046126	-0.172469	-0.252747	-0.115044	-0.172582
-0.228096	-0.538537	-0.147107	-0.175145	-0.266221	-0.190761	-0.0842255	-0.0946992	-0.136209	-0.0404262	-0.167215	-0.23838	-0.12589	-0.16071
-0.252083	-0.718373	-0.135117	-0.162697	-0.272187	-0.199091	-0.0535466	-0.0719033	-0.133564	-0.0219283	-0.155409	-0.253527	-0.131259	-0.132983
-0.246455	-0.822296	-0.149884	-0.162617	-0.262313	-0.207071	-0.029632	-0.0810015	-0.141317	-0.0186916	-0.155517	-0.236876	-0.110682	-0.13412
-0.265116	-0.758493	-0.145589	-0.206682	-0.243129	-0.23673	-0.029187	-0.0749022	-0.0940659	-0.031938	-0.152512	-0.320346	-0.201865	-0.145939
-0.25139	-0.533117	-0.152389	-0.202591	-0.244444	-0.214742	-0.0739191	-0.0863867	-0.0627976	-0.0352863	-0.145577	-0.454418	-0.25719	-0.150697
-0.242068	-0.374802	-0.15188	-0.165612	-0.229656	-0.22123	-0.085885	-0.102517	-0.0786517	-0.0490956	-0.139637	-0.37046	-0.199725	-0.175831
-0.200249	-0.285635	-0.149034	-0.1812	-0.226191	-0.194624	-0.0777867	-0.121741	-0.126205	-0.0408754	-0.148924	-0.343629	-0.198457	-0.151871
-0.137459	-0.314614	-0.144495	-0.185714	-0.2256	-0.220166	-0.0473211	-0.0754885	-0.120587	-0.0242623	-0.141122	-0.313259	-0.179916	-0.147595
-0.226319	-0.323308	-0.147579	-0.194903	-0.226842	-0.217201	-0.0695581	-0.0877002	-0.0970767	-0.0277687	-0.122848	-0.239927	-0.12482	-0.158051
-0.272186	-0.291757	-0.145314	-0.177588	-0.242598	-0.203327	-0.060877	-0.114693	-0.108656	-0.0380047	-0.134266	-0.22953	-0.122929	-0.16771
-0.287214	-0.266964	-0.15351	-0.202414	-0.225532	-0.178619	-0.0504202	-0.120121	-0.103835	-0.0325497	-0.134407	-0.241868	-0.141364	-0.17738
-0.230861	-0.287671	-0.154056	-0.169395	-0.21735	-0.220859	-0.0266847	-0.13451	-0.159355	-0.0266183	-0.122672	-0.221302	-0.123224	-0.18443
-0.228048	-0.319808	-0.152883	-0.134964	-0.217471	-0.205025	-0.0462574	-0.11641	-0.184902	-0.0440118	-0.139684	-0.212301	-0.115508	-0.182104
-0.239554	-0.298687	-0.166554	-0.132846	-0.223972	-0.24027	-0.0417183	-0.121764	-0.151741	-0.0793914	-0.142772	-0.21451	-0.103508	-0.183076
-0.229262	-0.23522	-0.151401	-0.168531	-0.230898	-0.225716	-0.0477694	-0.146159	-0.170806	-0.0438799	-0.140908	-0.211142	-0.12352	-0.175543
-0.264382	-0.177122	-0.16468	-0.155076	-0.236012	-0.24087	-0.0563045	-0.127075	-0.185283	-0.0313542	-0.1408	-0.217129	-0.0898131	-0.176602
-0.26242	-0.251762	-0.144638	-0.152728	-0.245283	-0.268535	-0.123509	-0.127402	-0.165732	-0.0685089	-0.148431	-0.212162	-0.0760118	-0.166114
-0.218569	-0.265009	-0.136037	-0.117453	-0.253927	-0.217021	-0.126716	-0.125706	-0.162476	-0.073955	-0.132194	-0.230359	-0.107143	-0.151638
-0.231977	-0.225309	-0.131986	-0.124545	-0.245607	-0.22055	-0.119637	-0.12734	-0.171385	-0.0867983	-0.163143	-0.208424	-0.105428	-0.136068
-0.219436	-0.219298	-0.136312	-0.15165	-0.267279	-0.225806	-0.129636	-0.127843	-0.166014	-0.106551	-0.1633	-0.225682	-0.0706391	-0.138907
-0.133287	-0.219171	-0.135163	-0.165527	-0.28037	-0.193964	-0.130628	-0.10403	-0.122042	-0.094186	-0.151689	-0.237628	-0.0823412	-0.14425
-0.162381	-0.19246	-0.140759	-0.158723	-0.268069	-0.220143	-0.118895	-0.107165	-0.0907479	-0.0734761	-0.135242	-0.191108	-0.0891566	-0.144312
-0.1728	-0.188477	-0.149927	-0.172687	-0.275362	-0.228937	-0.112877	-0.11077	-0.0727388	-0.0633205	-0.133256	-0.201222	-0.0941923	-0.159795
-0.173288	-0.165176	-0.165194	-0.180251	-0.251587	-0.211125	-0.0908394	-0.104603	-0.0998308	-0.0785791	-0.153494	-0.188377	-0.0898876	-0.152759
-0.173444	-0.175277	-0.124908	-0.167883	-0.245823	-0.214191	-0.0679084	-0.0567885	-0.116642	-0.0894895	-0.150517	-0.233053	-0.0994475	-0.153285
-0.189613	-0.240213	-0.13047	-0.15887	-0.256461	-0.225998	-0.11002	-0.0489465	-0.0918208	-0.0891028	-0.144428	-0.241662	-0.124062	-0.146845
-0.156263	-0.448842	-0.14189	-0.131935	-0.256399	-0.206177	-0.110844	-0.0546363	-0.102004	-0.0745533	-0.136787	-0.255856	-0.090537	-0.161947
-0.171387	-0.369768	-0.137856	-0.102099	-0.273535	-0.188278	-0.105488	-0.0738088	-0.0978875	-0.0752073	-0.136095	-0.269199	-0.0714599	-0.15947
-0.158135	-0.332014	-0.140622	-0.144654	-0.258621	-0.211592	-0.099359	-0.100344	-0.11036	-0.104281	-0.116957	-0.238606	-0.131996	-0.180229
-0.158525	-0.271778	-0.130503	-0.16371	-0.225106	-0.226747	-0.0875421	-0.109902	-0.0972887	-0.148828	-0.107597	-0.254524	-0.153969	-0.173785
-0.213515	-0.247499	-0.131391	-0.173454	-0.204184	-0.235319	-0.0649171	-0.105876	-0.0869102	-0.157514	-0.0940695	-0.264706	-0.181644	-0.167435
-0.21153	-0.25482	-0.1343	-0.182174	-0.182623	-0.231219	-0.0469702	-0.105308	-0.10489	-0.155193	-0.105299	-0.257757	-0.191599	-0.175364
-0.233096	-0.24461	-0.132535	-0.167917	-0.204141	-0.266842	-0.0642782	-0.10186	-0.101478	-0.13186	-0.135135	-0.240584	-0.118029	-0.158692
-0.195616	-0.265424	-0.129335	-0.170557	-0.249548	-0.232759	-0.0685121	-0.0981953	-0.0955642	-0.138322	-0.135852	-0.220326	-0.0750487	-0.187882
-0.184971	-0.292593	-0.108181	-0.230557	-0.323716	-0.226151	-0.0696359	-0.118388	-0.108784	-0.137115	-0.138694	-0.23103	-0.0749154	-0.152098
-0.220636	-0.338567	-0.115053	-0.199037	-0.370447	-0.201904	-0.0755587	-0.122979	-0.129878	-0.0652455	-0.150106	-0.246967	-0.0836763	-0.139007
-0.247801	-0.280569	-0.113131	-0.183949	-0.297983	-0.174237	-0.0858354	-0.135135	-0.129886	-0.0658394	-0.16596	-0.26503	-0.091079	-0.145614
-0.251462	-0.286242	-0.111478	-0.194101	-0.305407	-0.189759	-0.0871369	-0.131252	-0.111931	-0.0520694	-0.140595	-0.24855	-0.10079	-0.133812
-0.230043	-0.305035	-0.105395	-0.18648	-0.25431	-0.281593	-0.0859155	-0.098016	-0.120365	-0.0592021	-0.157339	-0.248834	-0.089206	-0.13879
-0.2564	-0.287074	-0.0871201	-0.180366	-0.266549	-0.27943	-0.0780802	-0.0972925	-0.100663	-0.0435045	-0.137681	-0.255346	-0.077748	-0.145635
-0.22029	-0.298029	-0.0768777	-0.196283	-0.280303	-0.20579	-0.0721262	-0.0966967	-0.117427	-0.0431163	-0.139003	-0.237542	-0.100259	-0.148693
-0.22009	-0.283265	-0.0879616	-0.175686	-0.237788	-0.194171	-0.0565317	-0.0990712	-0.112613	-0.04313	-0.125373	-0.25801	-0.13356	-0.153197
-0.214395	-0.258741	-0.0886	-0.186185	-0.211085	-0.197974	-0.0798997	-0.103469	-0.0991114	-0.0440487	-0.147455	-0.247172	-0.120534	-0.154983
-0.170124	-0.252475	-0.0651671	-0.166731	-0.214147	-0.19028	-0.095143	-0.102994	-0.0981868	-0.0286738	-0.134075	-0.357372	-0.136364	-0.138884
-0.186578	-0.421501	-0.148469	-0.190401	-0.208072	-0.194662	-0.120984	-0.0911307	-0.093701	-0.0286062	-0.14229	-0.402778	-0.12051	-0.144297
-0.229588	-0.590909	-0.152269	-0.200324	-0.196534	-0.1834	-0.0806508	-0.113352	-0.0698841	-0.039928	-0.14769	-0.378102	-0.117891	-0.159426
-0.206174	-0.506705	-0.156771	-0.211389	-0.179762	-0.193408	-0.0823699	-0.0972341	-0.114946	-0.0373588	-0.145833	-0.384824	-0.124301	-0.156816
-0.205003	-0.457426	-0.155753	-0.188585	-0.26935	-0.176117	-0.0589939	-0.103683	-0.131766	-0.0335013	-0.119062	-0.361514	-0.11572	-0.175632
-0.225773	-0.75661	-0.145237	-0.168625	-0.261581	-0.165734	-0.0210379	-0.0836469	-0.122459	-0.0380536	-0.112058	-0.292966	-0.146371	-0.178557
-0.303571	-0.902875	-0.146179	-0.2	-0.258726	-0.196537	-0.0184418	-0.102718	-0.122343	-0.032744	-0.107692	-0.40146	-0.114183	-0.179142
-0.270603	-0.794634	-0.155181	-0.191356	-0.242938	-0.186761	-0.0507309	-0.098752	-0.0922979	-0.0307145	-0.104061	-0.307998	-0.215499	-0.160193
-0.260023	-0.61912	-0.153207	-0.212313	-0.236786	-0.237592	-0.106719	-0.109025	-0.0584601	-0.0224719	-0.115611	-0.218018	-0.192639	-0.168041
-0.259342	-0.443678	-0.154522	-0.196991	-0.241017	-0.22228	-0.0884303	-0.0905628	-0.0600084	-0.0422979	-0.129336	-0.247393	-0.171919	-0.173405
-0.200487	-0.302174	-0.148685	-0.197284	-0.249313	-0.238768	-0.0896499	-0.0841931	-0.0758061	-0.0309213	-0.158295	-0.244665	-0.178455	-0.145386
-0.135948	-0.301405	-0.143975	-0.153253	-0.245666	-0.194993	-0.0669216	-0.0743596	-0.108331	-0.0145867	-0.146547	-0.194061	-0.15291	-0.147511
-0.187651	-0.309735	-0.149429	-0.139973	-0.24162	-0.204471	-0.0676387	-0.103832	-0.110981	-0.0160498	-0.165552	-0.189626	-0.138785	-0.145519
-0.226683	-0.308367	-0.141149	-0.181265	-0.227532	-0.209765	-0.0663756	-0.108731	-0.0896226	-0.0314136	-0.135119	-0.219228	-0.13561	-0.129821
-0.265838	-0.297062	-0.154781	-0.185737	-0.209817	-0.218391	-0.0274223	-0.123952	-0.122666	-0.0156149	-0.138904	-0.213262	-0.126831	-0.140937
-0.231372	-0.308382	-0.150685	-0.20178	-0.22272	-0.209177	-0.0408989	-0.13473	-0.133486	-0.0342754	-0.157316	-0.235626	-0.143905	-0.14632
-0.238366	-0.283988	-0.155018	-0.156856	-0.226079	-0.191527	-0.0526742	-0.137242	-0.161183	-0.0140845	-0.157782	-0.221162	-0.121131	-0.147246
-0.2403	-0.259185	-0.155343	-0.136739	-0.235402	-0.224784	-0.041785	-0.124707	-0.122911	-0.0966908	-0.198295	-0.226203	-0.139978	-0.158408
-0.209738	-0.237888	-0.157369	-0.156719	-0.220562	-0.241816	-0.0494728	-0.134	-0.148628	-0.0540137	-0.155429	-0.143898	-0.132889	-0.151504
-0.290618	-0.170442	-0.159449	-0.176427	-0.227963	-0.235922	-0.0584389	-0.125466	-0.168788	-0.0717355	-0.162262	-0.247403	-0.156261	-0.140299
-0.244338	-0.199571	-0.14638	-0.149646	-0.243804	-0.24709	-0.0527578	-0.124549	-0.167674	-0.0336524	-0.145799	-0.18938	-0.0943942	-0.159077
-0.215543	-0.172027	-0.141176	-0.157569	-0.243024	-0.248175	-0.116984	-0.128984	-0.169454	-0.0662323	-0.126319	-0.245298	-0.0634824	-0.163928
-0.231924	-0.189536	-0.124141	-0.124094	-0.24946	-0.241465	-0.117647	-0.137348	-0.154137	-0.0890161	-0.123044	-0.240119	-0.0830301	-0.152654
-0.252336	-0.223399	-0.152734	-0.133365	-0.257893	-0.244577	-0.119839	-0.131783	-0.143351	-0.0917574	-0.111675	-0.237428	-0.0967742	-0.173508
-0.167849	-0.224975	-0.139957	-0.137868	-0.263034	-0.2509	-0.134318	-0.115022	-0.111412	-0.116537	-0.108236	-0.22069	-0.0755864	-0.176497
-0.219098	-0.204523	-0.132277	-0.169777	-0.283137	-0.252054	-0.115434	-0.0968145	-0.0980966	-0.10885	-0.122412	-0.234043	-0.0871743	-0.168765
-0.167982	-0.199445	-0.158959	-0.161345	-0.282109	-0.229445	-0.107633	-0.100888	-0.0839789	-0.0574099	-0.112	-0.244444	-0.0826613	-0.157647
-0.136907	-0.173502	-0.145277	-0.175906	-0.273539	-0.202532	-0.106675	-0.101	-0.0991957	-0.0850067	-0.10049	-0.267873	-0.0819507	-0.169456
-0.158569	-0.190661	-0.13164	-0.174851	-0.254386	-0.208222	-0.108748	-0.0638828	-0.0874054	-0.117102	-0.110437	-0.238962	-0.0935703	-0.164159
-0.156668	-0.242135	-0.145401	-0.167883	-0.269436	-0.213819	-0.079986	-0.0619583	-0.107722	-0.116591	-0.110984	-0.226235	-0.0898268	-0.148637
-0.166026	-0.46877	-0.141647	-0.162149	-0.272184	-0.199654	-0.0960879	-0.0568327	-0.0860045	-0.101418	-0.138047	-0.23964	-0.111356	-0.151828
-0.151144	-0.34195	-0.13732	-0.14439	-0.255215	-0.197223	-0.095723	-0.0585242	-0.106273	-0.0908016	-0.112171	-0.236331	-0.0978441	-0.14058
-0.199195	-0.35271	-0.134322	-0.109745	-0.264325	-0.195592	-0.115204	-0.0425114	-0.110453	-0.0804532	-0.162571	-0.277237	-0.0961232	-0.141779
-0.211843	-0.319877	-0.133958	-0.160833	-0.238052	-0.185336	-0.120367	-0.0685664	-0.0919921	-0.105735	-0.148961	-0.30262	-0.187273	-0.145648
-0.243852	-0.259549	-0.136022	-0.166235	-0.194717	-0.207775	-0.11761	-0.0868095	-0.0944777	-0.133282	-0.134312	-0.24696	-0.168198	-0.145432
-0.223458	-0.285405	-0.141268	-0.172414	-0.175258	-0.214713	-0.0990255	-0.0925662	-0.0770354	-0.155311	-0.146334	-0.248334	-0.196032	-0.150198
-0.221063	-0.28815	-0.130302	-0.193261	-0.167598	-0.186832	-0.084937	-0.0888511	-0.0959292	-0.168657	-0.174733	-0.247294	-0.187837	-0.161015
-0.22947	-0.300738	-0.126844	-0.187262	-0.193402	-0.198594	-0.0792874	-0.0858913	-0.102564	-0.147086	-0.195658	-0.238641	-0.129575	-0.151227
-0.194794	-0.31873	-0.105636	-0.193094	-0.226176	-0.188225	-0.0744037	-0.0942779	-0.106051	-0.136331	-0.148263	-0.23482	-0.0666018	-0.158964
-0.170984	-0.279897	-0.107856	-0.229814	-0.288616	-0.174745	-0.0737878	-0.116542	-0.114993	-0.144431	-0.152204	-0.238754	-0.0921853	-0.158966
-0.209549	-0.305967	-0.115938	-0.204706	-0.349593	-0.146252	-0.0766575	-0.128625	-0.14243	-0.0613333	-0.158864	-0.238745	-0.0965645	-0.154847
-0.231856	-0.29946	-0.125427	-0.213002	-0.270073	-0.207038	-0.084463	-0.139676	-0.123762	-0.0575025	-0.156678	-0.390127	-0.0903196	-0.153817
-0.258478	-0.27691	-0.102081	-0.202028	-0.272886	-0.213141	-0.0899032	-0.134284	-0.119311	-0.0585192	-0.137267	-0.536585	-0.0931065	-0.159961
-0.262534	-0.269965	-0.0776755	-0.210798	-0.227649	-0.278635	-0.0922279	-0.120575	-0.118532	-0.0542299	-0.123762	-0.550398	-0.0806823	-0.177338
-0.251189	-0.267281	-0.084922	-0.190122	-0.229366	-0.253669	-0.0818405	-0.121404	-0.0983954	-0.0412979	-0.137255	-0.447059	-0.0904109	-0.177074
-0.220064	-0.289641	-0.0962393	-0.189039	-0.233908	-0.195914	-0.0810004	-0.10883	-0.100482	-0.0334035	-0.11792	-0.396476	-0.132696	-0.160162
-0.209436	-0.310529	-0.0843077	-0.182986	-0.237016	-0.218553	-0.0735406	-0.0975761	-0.126459	-0.0342699	-0.159264	-0.352978	-0.0988351	-0.167805
-0.189704	-0.267583	-0.0621693	-0.174848	-0.223007	-0.198118	-0.0911128	-0.112655	-0.108681	-0.0325153	-0.153603	-0.426829	-0.117264	-0.161401
-0.184395	-0.275109	-0.0576389	-0.178443	-0.211796	-0.202614	-0.0907135	-0.122563	-0.0958146	-0.0277949	-0.111746	-0.332857	-0.134463	-0.160386
-0.16438	-0.411552	-0.146781	-0.199209	-0.192153	-0.200733	-0.0750988	-0.120567	-0.081011	-0.0334385	-0.094761	-0.317043	-0.131954	-0.143592
-0.230273	-0.388547	-0.156957	-0.199838	-0.161647	-0.191336	-0.0752614	-0.106784	-0.0750155	-0.0419859	-0.131631	-0.279287	-0.12987	-0.149461
-0.243838	-0.325062	-0.14991	-0.199836	-0.175027	-0.19006	-0.0868775	-0.104294	-0.0958904	-0.0478804	-0.160636	-0.283622	-0.124769	-0.140145
-0.163376	-0.593343	-0.147631	-0.1663	-0.224373	-0.166815	-0.0356164	-0.106529	-0.111984	-0.0207547	-0.174112	-0.245665	-0.125469	-0.154767
-0.198229	-0.835938	-0.150759	-0.175966	-0.219635	-0.180467	-0.031769	-0.109942	-0.111225	-0.0309016	-0.139926	-0.24069	-0.12099	-0.148148
-0.305462	-0.815092	-0.157841	-0.185961	-0.223768	-0.1894	-0.0741516	-0.120897	-0.124322	-0.0356008	-0.12877	-0.2594	-0.130229	-0.150636
-0.229072	-0.686434	-0.147935	-0.191182	-0.24225	-0.207671	-0.0999237	-0.120936	-0.088727	-0.0371063	-0.145465	-0.219048	-0.185685	-0.155156
-0.244035	-0.515877	-0.149109	-0.211708	-0.211001	-0.212822	-0.11963	-0.115565	-0.049259	-0.0318927	-0.155667	-0.214404	-0.137278	-0.159942
-0.254381	-0.300994	-0.146246	-0.201498	-0.278974	-0.220723	-0.125971	-0.0835223	-0.0610368	-0.0348941	-0.145143	-0.222635	-0.149545	-0.154005
-0.252895	-0.34471	-0.139346	-0.180143	-0.240855	-0.246835	-0.100255	-0.0679612	-0.090867	-0.0298693	-0.171866	-0.207748	-0.154569	-0.160523
-0.119941	-0.385965	-0.146273	-0.16487	-0.220061	-0.21467	-0.0725054	-0.0787809	-0.115538	-0.0115246	-0.170883	-0.170039	-0.201026	-0.151254
-0.138763	-0.329276	-0.146515	-0.181395	-0.207512	-0.205479	-0.0701023	-0.0973324	-0.132443	-0.0205298	-0.166711	-0.224424	-0.166743	-0.154769
-0.282732	-0.285401	-0.137217	-0.181111	-0.221178	-0.21177	-0.0775544	-0.0877888	-0.114363	-0.0360163	-0.168432	-0.187226	-0.21099	-0.161592
-0.274827	-0.298701	-0.148077	-0.178591	-0.219463	-0.219626	-0.0416298	-0.121874	-0.117383	-0.00944586	-0.15358	-0.247303	-0.176981	-0.158423
-0.231542	-0.283417	-0.152174	-0.193142	-0.218826	-0.198377	-0.0394452	-0.131613	-0.14091	-0.0461306	-0.154965	-0.220856	-0.146956	-0.18695
-0.234518	-0.269173	-0.155086	-0.164511	-0.222062	-0.171308	-0.0235772	-0.136849	-0.15782	-0.041545	-0.153071	-0.223501	-0.137794	-0.18574
-0.212608	-0.259436	-0.156955	-0.133229	-0.235023	-0.256687	-0.0467532	-0.127794	-0.165526	-0.0852668	-0.136822	-0.198276	-0.169192	-0.176835
-0.212698	-0.199447	-0.162059	-0.179902	-0.229835	-0.247118	-0.0488738	-0.138925	-0.13835	-0.0752089	-0.161387	-0.258506	-0.132766	-0.174551
-0.291866	-0.173236	-0.150386	-0.159254	-0.235165	-0.218935	-0.052719	-0.127152	-0.147137	-0.122013	-0.159784	-0.246673	-0.180368	-0.163966
-0.205357	-0.182927	-0.142545	-0.183711	-0.234445	-0.240072	-0.0489237	-0.129608	-0.153299	-0.0409489	-0.111415	-0.275012	-0.0913043	-0.154518
-0.198161	-0.226786	-0.135933	-0.132551	-0.253691	-0.238494	-0.107854	-0.140491	-0.161028	-0.0644031	-0.109601	-0.248058	-0.0912576	-0.139282
-0.220298	-0.25528	-0.135406	-0.10579	-0.259355	-0.24838	-0.108948	-0.145676	-0.145125	-0.0802421	-0.14049	-0.250332	-0.110733	-0.140885
-0.264	-0.227423	-0.160819	-0.123204	-0.251775	-0.242398	-0.129575	-0.150858	-0.138853	-0.0650069	-0.139785	-0.265211	-0.0809859	-0.145062
-0.222282	-0.2	-0.152601	-0.142596	-0.262394	-0.242385	-0.111191	-0.138028	-0.134701	-0.0685826	-0.215548	-0.244686	-0.115593	-0.158221
-0.240086	-0.197875	-0.148294	-0.177637	-0.266244	-0.229184	-0.114894	-0.11591	-0.129967	-0.051332	-0.0936243	-0.261874	-0.071828	-0.159936
-0.192137	-0.208255	-0.156929	-0.168325	-0.275188	-0.177439	-0.0991282	-0.110474	-0.0941397	-0.0791549	-0.1	-0.266262	-0.0778752	-0.151846
-0.195427	-0.226415	-0.143442	-0.18006	-0.273064	-0.166805	-0.110251	-0.103185	-0.088649	-0.116291	-0.0768315	-0.246919	-0.0851064	-0.148597
-0.183261	-0.232159	-0.13574	-0.163462	-0.259634	-0.18	-0.117828	-0.0893209	-0.0762998	-0.154782	-0.0694802	-0.247368	-0.0870425	-0.157742
-0.181655	-0.227132	-0.140722	-0.155536	-0.255833	-0.243421	-0.103278	-0.063253	-0.101283	-0.122519	-0.116719	-0.22293	-0.0692494	-0.162505
-0.178167	-0.366309	-0.138278	-0.146182	-0.252248	-0.19776	-0.0942097	-0.0691785	-0.0844241	-0.100678	-0.11499	-0.247321	-0.0902913	-0.150611
-0.132018	-0.339146	-0.138177	-0.13018	-0.240271	-0.221667	-0.0951769	-0.0738042	-0.109942	-0.115685	-0.123711	-0.240338	-0.136089	-0.160338
-0.181738	-0.327265	-0.138474	-0.130699	-0.231866	-0.222134	-0.0990629	-0.0500491	-0.115967	-0.110043	-0.0961348	-0.246106	-0.162675	-0.149855
-0.201489	-0.326709	-0.135188	-0.170551	-0.209164	-0.21192	-0.0992264	-0.0435612	-0.0946883	-0.115035	-0.10074	-0.24563	-0.144473	-0.147776
-0.259587	-0.313352	-0.137122	-0.143773	-0.189573	-0.207853	-0.105851	-0.0669024	-0.0849295	-0.131546	-0.0809128	-0.439655	-0.169463	-0.157632
-0.23351	-0.2706	-0.135417	-0.165896	-0.16955	-0.204411	-0.103602	-0.0837354	-0.0859287	-0.172431	-0.0919248	-0.510682	-0.144043	-0.158672
-0.248143	-0.242885	-0.134978	-0.158097	-0.163532	-0.223867	-0.104121	-0.088964	-0.0806163	-0.187103	-0.14299	-0.526773	-0.126737	-0.161373
-0.222061	-0.245478	-0.135922	-0.184935	-0.201499	-0.223478	-0.0856781	-0.0957918	-0.100923	-0.147664	-0.14109	-0.452167	-0.106443	-0.169647
-0.206869	-0.278828	-0.114956	-0.203556	-0.204202	-0.207563	-0.0904325	-0.0904685	-0.12186	-0.143786	-0.111202	-0.398244	-0.0898148	-0.172668
-0.182636	-0.300402	-0.102658	-0.202803	-0.24405	-0.191437	-0.076396	-0.116773	-0.108318	-0.141282	-0.0830141	-0.430585	-0.102647	-0.1635
-0.192692	-0.266181	-0.11395	-0.22081	-0.266667	-0.177426	-0.0658683	-0.130021	-0.126403	-0.0569372	-0.125051	-0.375342	-0.102119	-0.166419
-0.221455	-0.277929	-0.1379	-0.204838	-0.218456	-0.209576	-0.0694106	-0.123673	-0.123105	-0.0659305	-0.138039	-0.305913	-0.112761	-0.1478
-0.268668	-0.322612	-0.107514	-0.205479	-0.229278	-0.20619	-0.0755894	-0.129483	-0.115255	-0.0573823	-0.119595	-0.364274	-0.0990909	-0.150725
-0.272801	-0.259856	-0.0919403	-0.209886	-0.229896	-0.246903	-0.0704225	-0.128906	-0.117192	-0.0402953	-0.157169	-0.263628	-0.114769	-0.141045
-0.249801	-0.243762	-0.095028	-0.199238	-0.227122	-0.217021	-0.0643994	-0.1187	-0.114074	-0.0398099	-0.153285	-0.309888	-0.0982888	-0.146952
-0.223479	-0.259232	-0.093796	-0.184348	-0.201539	-0.206291	-0.0804001	-0.105794	-0.102208	-0.0357599	-0.158449	-0.367334	-0.0988679	-0.167973
-0.20777	-0.305675	-0.0774432	-0.168046	-0.24076	-0.205438	-0.0786186	-0.111998	-0.119355	-0.040614	-0.120275	-0.336603	-0.0941851	-0.161389
-0.202651	-0.316271	-0.0475566	-0.184145	-0.243091	-0.193232	-0.0758364	-0.113353	-0.100529	-0.0316832	-0.0815899	-0.286122	-0.118296	-0.149638
-0.190707	-0.310659	-0.0467613	-0.190946	-0.206161	-0.210742	-0.0782609	-0.106297	-0.0855615	-0.0172772	-0.0273466	-0.263598	-0.129806	-0.151306
-0.151478	-0.299804	-0.150694	-0.203093	-0.191168	-0.197997	-0.0650018	-0.105485	-0.0623742	-0.023761	-0.135938	-0.229099	-0.129007	-0.149925
-0.245723	-0.317842	-0.149655	-0.201133	-0.205066	-0.199643	-0.0505124	-0.0930876	-0.082551	-0.0502545	-0.129269	-0.265102	-0.119096	-0.162194
-0.256561	-0.308888	-0.150734	-0.179888	-0.193978	-0.17739	-0.0601983	-0.0940534	-0.0895189	-0.0552862	-0.0730051	-0.270284	-0.111311	-0.150966
-0.157549	-0.300928	-0.149348	-0.15943	-0.219157	-0.169286	-0.0206655	-0.106034	-0.116534	-0.0416116	-0.0812325	-0.229773	-0.151187	-0.159032
-0.269149	-0.606507	-0.152638	-0.185398	-0.228286	-0.199467	-0.0572473	-0.148702	-0.100372	-0.0408031	-0.074096	-0.240506	-0.16587	-0.154231
-0.27809	-0.76257	-0.151845	-0.16732	-0.218195	-0.187929	-0.0769848	-0.132139	-0.100561	-0.0413943	-0.0620601	-0.233132	-0.125745	-0.160772
-0.239691	-0.802949	-0.158539	-0.178898	-0.223409	-0.204383	-0.0954663	-0.137394	-0.070306	-0.0482295	-0.0651041	-0.227605	-0.155556	-0.165248
-0.234498	-0.710394	-0.151567	-0.186282	-0.226761	-0.205025	-0.122603	-0.137125	-0.052855	-0.0444039	-0.113358	-0.223126	-0.163403	-0.162184
-0.232202	-0.541439	-0.148293	-0.192182	-0.248426	-0.228792	-0.119669	-0.117597	-0.0436943	-0.03487	-0.125919	-0.216714	-0.165401	-0.171731
-0.217712	-0.326406	-0.142371	-0.19105	-0.223275	-0.239199	-0.102715	-0.0868996	-0.0812515	-0.0439139	-0.0634649	-0.199334	-0.223619	-0.165282
-0.115324	-0.316542	-0.148524	-0.187166	-0.200943	-0.212647	-0.0986116	-0.0641677	-0.133407	-0.0466321	-0.0783172	-0.248072	-0.236671	-0.154572
-0.171775	-0.374916	-0.143638	-0.191715	-0.213632	-0.198997	-0.0894887	-0.0731708	-0.131038	-0.0245248	-0.103215	-0.223603	-0.20479	-0.156966
-0.241304	-0.296544	-0.142725	-0.192182	-0.214391	-0.206045	-0.0790297	-0.107083	-0.148611	-0.00707038	-0.0828026	-0.271019	-0.150538	-0.163934
-0.257928	-0.252536	-0.141749	-0.18674	-0.226297	-0.225837	-0.0436681	-0.115809	-0.133165	-0.0253863	-0.0209036	-0.235723	-0.139411	-0.157315
-0.251688	-0.264441	-0.146736	-0.195595	-0.238007	-0.196737	-0.0455718	-0.112882	-0.166291	-0.0514531	-0.00571429	-0.287182	-0.148185	-0.150072
-0.23511	-0.270088	-0.143326	-0.167268	-0.228251	-0.209649	-0.0236291	-0.123041	-0.175431	-0.0414771	-0.0603849	-0.239312	-0.154112	-0.151466
-0.209439	-0.258252	-0.1559	-0.148148	-0.229273	-0.209528	-0.0349586	-0.131195	-0.192672	-0.0829991	-0.116229	-0.241138	-0.133713	-0.147713
-0.253818	-0.243772	-0.146482	-0.169648	-0.248639	-0.227732	-0.0511628	-0.117684	-0.181241	-0.0881029	-0.150499	-0.258467	-0.127481	-0.150116
-0.212422	-0.244066	-0.147613	-0.166062	-0.229717	-0.223981	-0.0493446	-0.122527	-0.161103	-0.0882447	-0.165018	-0.234632	-0.205283	-0.15232
-0.194064	-0.220008	-0.152667	-0.205384	-0.228354	-0.202715	-0.0616009	-0.137094	-0.14341	-0.0593632	-0.173008	-0.245788	-0.103781	-0.151602
-0.23043	-0.223438	-0.142767	-0.124434	-0.26703	-0.208543	-0.00796022	-0.136189	-0.154175	-0.0749601	-0.172462	-0.232784	-0.100511	-0.161162
-0.240458	-0.247784	-0.133819	-0.126792	-0.246731	-0.225749	-0.0834609	-0.14126	-0.146957	-0.0720867	-0.158074	-0.230769	-0.113807	-0.168589
-0.268712	-0.245214	-0.140809	-0.146361	-0.249039	-0.218307	-0.111984	-0.146429	-0.154146	-0.0763636	-0.158279	-0.248983	-0.0969131	-0.158422
-0.250883	-0.215596	-0.149079	-0.156733	-0.281172	-0.224923	-0.124314	-0.141198	-0.118897	-0.0557621	-0.104263	-0.247446	-0.12202	-0.153846
-0.272289	-0.213916	-0.143055	-0.17041	-0.269276	-0.2	-0.110401	-0.123144	-0.127529	-0.0436005	-0.074074	-0.237926	-0.0783111	-0.148164
-0.222672	-0.199275	-0.148193	-0.165253	-0.288973	-0.161115	-0.131854	-0.123596	-0.108846	-0.139797	-0.0703492	-0.246212	-0.0888383	-0.158024
-0.202303	-0.227273	-0.166019	-0.171026	-0.282488	-0.162753	-0.118675	-0.112796	-0.0960901	-0.139602	-0.167048	-0.456417	-0.0759816	-0.168981
-0.197536	-0.220069	-0.139127	-0.159062	-0.264502	-0.19033	-0.102855	-0.0895819	-0.0801577	-0.176855	-0.19346	-0.559748	-0.0682927	-0.154685
-0.171233	-0.193758	-0.116018	-0.156194	-0.258324	-0.240732	-0.102954	-0.113455	-0.0939485	-0.130848	-0.153295	-0.489687	-0.0829535	-0.156538
-0.209768	-0.2175	-0.136246	-0.160788	-0.2327	-0.261674	-0.106498	-0.094186	-0.10738	-0.110413	-0.023989	-0.469091	-0.0888797	-0.172852
-0.208896	-0.3125	-0.142913	-0.129821	-0.194774	-0.228372	-0.107775	-0.0927588	-0.101423	-0.106597	-0.072335	-0.534884	-0.122892	-0.166797
-0.20398	-0.353377	-0.138406	-0.152729	-0.199041	-0.18483	-0.10024	-0.0861288	-0.105096	-0.100885	-0.0823389	-0.466772	-0.195867	-0.162843
-0.177168	-0.293602	-0.138129	-0.178626	-0.198746	-0.241409	-0.104541	-0.0763027	-0.102612	-0.110661	-0.0511247	-0.326865	-0.139379	-0.158629
-0.159802	-0.305092	-0.13396	-0.181529	-0.204301	-0.26008	-0.100315	-0.0455559	-0.0997846	-0.120589	-0.0728156	-0.267692	-0.126969	-0.161103
-0.190368	-0.338983	-0.142679	-0.182927	-0.152158	-0.225022	-0.104016	-0.0537178	-0.0792151	-0.16575	-0.101344	-0.303269	-0.0816714	-0.157573
-0.25458	-0.284287	-0.140499	-0.162482	-0.166989	-0.272	-0.0982892	-0.0687831	-0.0932114	-0.191813	-0.109821	-0.275516	-0.0887134	-0.148617
-0.2478	-0.249271	-0.136322	-0.182454	-0.184808	-0.240412	-0.0971808	-0.0761031	-0.103241	-0.169289	-0.110164	-0.294653	-0.0862315	-0.147132
-0.195271	-0.27949	-0.14236	-0.213643	-0.210308	-0.245061	-0.105091	-0.080292	-0.106531	-0.165917	-0.0952646	-0.365627	-0.101791	-0.154771
-0.166461	-0.27838	-0.126136	-0.221772	-0.20413	-0.221459	-0.120517	-0.0796824	-0.109507	-0.15242	-0.103924	-0.318429	-0.104196	-0.151343
-0.211114	-0.301958	-0.121638	-0.192936	-0.154032	-0.219251	-0.113148	-0.0904239	-0.107883	-0.129203	-0.113161	-0.273319	-0.116451	-0.155418
-0.203558	-0.311767	-0.115179	-0.191455	-0.192765	-0.206074	-0.0977444	-0.111438	-0.10241	-0.0534445	-0.114602	-0.279588	-0.13251	-0.164391
-0.295368	-0.279665	-0.131197	-0.208604	-0.223322	-0.215081	-0.0855992	-0.119952	-0.110259	-0.0555903	-0.0964591	-0.279671	-0.140599	-0.168298
-0.22449	-0.316788	-0.107305	-0.210505	-0.23356	-0.248927	-0.0783091	-0.134541	-0.115976	-0.056722	-0.0713857	-0.311085	-0.130137	-0.168726
-0.239347	-0.28663	-0.0875431	-0.207214	-0.237878	-0.240791	-0.055434	-0.159064	-0.113485	-0.0394737	-0.129815	-0.331776	-0.1214	-0.156367
-0.197303	-0.2512	-0.0894214	-0.187994	-0.243212	-0.194265	-0.0482554	-0.139899	-0.0966198	-0.023569	-0.170155	-0.27694	-0.115624	-0.164173
-0.201143	-0.240876	-0.0870588	-0.1875	-0.246642	-0.199516	-0.0773158	-0.0983702	-0.097413	-0.0356547	-0.133648	-0.250662	-0.11176	-0.158848
-0.199447	-0.260218	-0.0755939	-0.171192	-0.246125	-0.193067	-0.0590909	-0.0930091	-0.106021	-0.0418883	-0.150529	-0.256665	-0.111035	-0.148879
-0.160883	-0.295063	-0.0567917	-0.180544	-0.214365	-0.181352	-0.0593607	-0.0907987	-0.0886076	-0.0300885	-0.205261	-0.278618	-0.11617	-0.183397
-0.16031	-0.298778	-0.0378948	-0.18107	-0.200635	-0.164076	-0.0630203	-0.101725	-0.0631136	-0.0208976	-0.169485	-0.31935	-0.137674	-0.173869
-0.223016	-0.29476	-0.155548	-0.210482	-0.208999	-0.174071	-0.0766929	-0.10222	-0.0732877	-0.0290429	-0.129638	-0.289162	-0.160589	-0.155382
-0.255988	-0.274428	-0.149611	-0.197204	-0.203969	-0.186642	-0.0446761	-0.0985179	-0.0858453	-0.0531339	-0.132519	-0.25344	-0.195093	-0.160349
-0.216196	-0.282839	-0.163844	-0.165756	-0.2158	-0.180091	-0.0334281	-0.115155	-0.109457	-0.0583581	-0.126984	-0.251025	-0.240956	-0.162377
-0.282333	-0.32906	-0.155776	-0.164985	-0.229011	-0.174188	-0.0183346	-0.115638	-0.0913706	-0.0377668	-0.139603	-0.274576	-0.173115	-0.160517
-0.286615	-0.511564	-0.155654	-0.190618	-0.241864	-0.174664	-0.0491379	-0.11401	-0.0914761	-0.0445986	-0.153493	-0.252226	-0.151613	-0.164657
-0.287282	-0.634387	-0.155672	-0.166667	-0.240756	-0.202128	-0.0775862	-0.10797	-0.0664008	-0.0519481	-0.171656	-0.222841	-0.182245	-0.153649
-0.266214	-0.785813	-0.150415	-0.175902	-0.20271	-0.154823	-0.0784896	-0.120265	-0.0575938	-0.0478331	-0.202662	-0.269769	-0.168851	-0.149202
-0.273638	-0.699018	-0.163636	-0.167149	-0.208039	-0.200803	-0.125554	-0.174738	-0.0296544	-0.0377541	-0.0379267	-0.226576	-0.154081	-0.13653
-0.233758	-0.472776	-0.140214	-0.19462	-0.224156	-0.235413	-0.11512	-0.149142	-0.0882741	-0.0339359	-0.0471464	-0.272811	-0.158774	-0.148953
-0.207165	-0.290006	-0.140128	-0.169435	-0.239064	-0.243724	-0.0977778	-0.0900071	-0.13937	-0.0288491	-0.0953168	-0.252737	-0.13202	-0.142801
-0.200495	-0.294805	-0.123758	-0.182987	-0.205422	-0.211094	-0.092115	-0.050365	-0.128121	-0.0324519	-0.0794045	-0.239707	-0.154778	-0.149012
-0.184038	-0.318807	-0.125674	-0.165556	-0.208756	-0.193452	-0.0972898	-0.0718065	-0.140932	-0.0324144	-0.121404	-0.234672	-0.109381	-0.161265
-0.256697	-0.294505	-0.136835	-0.182245	-0.225901	-0.217039	-0.0824053	-0.106383	-0.153157	-0.0414913	-0.104938	-0.230195	-0.130643	-0.16437
-0.246421	-0.269058	-0.116657	-0.179628	-0.220166	-0.22743	-0.0343053	-0.105063	-0.177196	-0.0488391	-0.116432	-0.224007	-0.138283	-0.170612
-0.19896	-0.284189	-0.125223	-0.165496	-0.217473	-0.235644	-0.0416488	-0.126062	-0.173263	-0.0343758	-0.12506	-0.233275	-0.134568	-0.162739
-0.076923	-0.277698	-0.123275	-0.147584	-0.222727	-0.217597	-0.0295082	-0.0979847	-0.18623	-0.0127462	-0.13959	-0.227074	-0.128959	-0.168599
-0.285383	-0.272813	-0.141564	-0.163718	-0.233831	-0.227313	-0.0490633	-0.110823	-0.170845	-0.0312401	-0.137945	-0.205539	-0.147136	-0.164781
-0.212379	-0.250112	-0.148751	-0.147651	-0.225904	-0.220746	-0.0518576	-0.111111	-0.159622	-0.0515673	-0.11925	-0.212947	-0.152201	-0.163657
-0.243151	-0.284946	-0.150896	-0.19324	-0.221632	-0.212898	-0.0422004	-0.0956781	-0.136166	-0.0611247	-0.11481	-0.246953	-0.101978	-0.163164
-0.266507	-0.236025	-0.157332	-0.169781	-0.236453	-0.219512	-0.0594796	-0.115658	-0.139758	-0.070535	-0.101838	-0.476647	-0.0880069	-0.154052
-0.252747	-0.216935	-0.147341	-0.122905	-0.252953	-0.188393	-0.0140029	-0.126803	-0.144219	-0.0821989	-0.172761	-0.506871	-0.0963194	-0.1948
-0.244828	-0.240558	-0.132272	-0.17042	-0.237396	-0.174399	-0.0426087	-0.132696	-0.149508	-0.0655509	-0.172171	-0.432836	-0.0948122	-0.18147
-0.256396	-0.224592	-0.162913	-0.152503	-0.240637	-0.190756	-0.116105	-0.144237	-0.122798	-0.0644955	-0.159264	-0.475966	-0.108481	-0.16652
-0.262803	-0.22782	-0.166826	-0.154357	-0.270536	-0.157546	-0.118611	-0.128677	-0.115044	-0.0536518	-0.164372	-0.435662	-0.0926153	-0.156597
-0.261147	-0.220058	-0.152646	-0.173547	-0.264914	-0.163859	-0.128101	-0.12523	-0.106557	-0.0691943	-0.170441	-0.359869	-0.0990366	-0.177233
-0.181818	-0.206128	-0.149175	-0.178082	-0.277712	-0.17217	-0.119427	-0.127092	-0.101	-0.139865	-0.166287	-0.354077	-0.0918404	-0.177181
-0.201874	-0.219631	-0.149503	-0.172279	-0.279815	-0.187419	-0.129426	-0.119191	-0.0918231	-0.154936	-0.160971	-0.280097	-0.0731529	-0.171717
-0.205139	-0.20979	-0.142807	-0.175547	-0.249079	-0.189929	-0.108084	-0.101754	-0.0866928	-0.15942	-0.113838	-0.300915	-0.0911062	-0.168821
-0.218128	-0.184474	-0.133234	-0.16753	-0.244851	-0.210793	-0.110651	-0.0986472	-0.0892979	-0.134821	-0.115836	-0.297231	-0.0859438	-0.15767
-0.174617	-0.220829	-0.145615	-0.161778	-0.218104	-0.259041	-0.103303	-0.114826	-0.100469	-0.115996	-0.13157	-0.310006	-0.106704	-0.156507
-0.170906	-0.288797	-0.137133	-0.146785	-0.179826	-0.241021	-0.0978852	-0.100888	-0.0951386	-0.0873473	-0.152188	-0.374656	-0.121593	-0.178334
-0.185696	-0.362518	-0.135093	-0.137702	-0.196421	-0.209663	-0.10231	-0.111345	-0.0969048	-0.0955632	-0.175015	-0.382514	-0.139753	-0.181175
-0.197925	-0.408826	-0.142124	-0.177126	-0.165523	-0.194245	-0.0946602	-0.106674	-0.103822	-0.0985428	-0.178862	-0.347231	-0.192654	-0.187316
-0.192683	-0.309514	-0.150458	-0.190351	-0.207303	-0.177329	-0.103659	-0.0824551	-0.104823	-0.120354	-0.169947	-0.272951	-0.130057	-0.173913
-0.17121	-0.35906	-0.14609	-0.194695	-0.13672	-0.235217	-0.111844	-0.0749768	-0.0934183	-0.163411	-0.172496	-0.248424	-0.0901991	-0.188017
-0.212323	-0.26865	-0.139268	-0.194389	-0.174129	-0.227409	-0.104306	-0.0768304	-0.106939	-0.174684	-0.136201	-0.279373	-0.081081	-0.165843
-0.205547	-0.286724	-0.140045	-0.196181	-0.185571	-0.225011	-0.10131	-0.0683863	-0.108225	-0.159487	-0.147392	-0.266238	-0.0864837	-0.169451
-0.217968	-0.297657	-0.142111	-0.1962	-0.194957	-0.218449	-0.0938616	-0.0595383	-0.115193	-0.164932	-0.152845	-0.294872	-0.0792377	-0.176832
-0.192501	-0.289821	-0.133425	-0.188392	-0.196565	-0.233933	-0.0875545	-0.0458155	-0.117164	-0.154322	-0.127709	-0.347882	-0.106238	-0.170711
-0.164008	-0.302553	-0.129314	-0.179262	-0.167862	-0.243243	-0.089954	-0.053407	-0.110959	-0.139463	-0.134041	-0.396985	-0.113648	-0.155909
-0.223854	-0.295376	-0.129952	-0.197223	-0.184992	-0.243924	-0.101884	-0.0838342	-0.116651	-0.044586	-0.120543	-0.429598	-0.111111	-0.179497
-0.233284	-0.265896	-0.130941	-0.198523	-0.211823	-0.172727	-0.0981144	-0.0993043	-0.106052	-0.0330882	-0.131392	-0.498929	-0.14962	-0.164959
-0.270461	-0.259019	-0.102267	-0.202572	-0.225518	-0.184987	-0.0799476	-0.117402	-0.110853	-0.0369004	-0.140006	-0.489051	-0.162673	-0.177455
-0.218723	-0.304182	-0.0756197	-0.184563	-0.230131	-0.172756	-0.0532307	-0.141483	-0.113837	-0.0393893	-0.144242	-0.375465	-0.199138	-0.17912
-0.252703	-0.279391	-0.087206	-0.188958	-0.236297	-0.115335	-0.0463277	-0.165451	-0.103509	-0.0358744	-0.137921	-0.290616	-0.128244	-0.177651
-0.206223	-0.250374	-0.0811594	-0.180477	-0.231949	-0.209119	-0.0404354	-0.123781	-0.107009	-0.0369393	-0.141152	-0.307826	-0.130886	-0.17565
-0.197188	-0.270714	-0.083359	-0.165783	-0.254994	-0.197339	-0.0253521	-0.109204	-0.116661	-0.040026	-0.147196	-0.304009	-0.21717	-0.172712
-0.182328	-0.279381	-0.0696266	-0.1496	-0.219512	-0.167315	-0.04236	-0.0889504	-0.0921886	-0.0393334	-0.160611	-0.292978	-0.152509	-0.165198
-0.180821	-0.272487	-0.0374065	-0.151779	-0.20058	-0.166667	-0.0487515	-0.115054	-0.0654205	-0.039975	-0.149397	-0.269783	-0.173306	-0.157754
-0.181735	-0.274665	-0.142331	-0.152529	-0.179348	-0.195511	-0.0345324	-0.123671	-0.0856952	-0.0580684	-0.166667	-0.209261	-0.279039	-0.161855
-0.207458	-0.255187	-0.153049	-0.163859	-0.218908	-0.179775	-0.020744	-0.120207	-0.0797786	-0.0495298	-0.162957	-0.267327	-0.232628	-0.163522
-0.258985	-0.282831	-0.163336	-0.169776	-0.216474	-0.182824	-0.0157303	-0.131779	-0.118654	-0.0526316	-0.172779	-0.238866	-0.219987	-0.183871
-0.235006	-0.382072	-0.149668	-0.165338	-0.240164	-0.175136	-0.0137812	-0.119171	-0.0757713	-0.0439865	-0.18685	-0.252499	-0.21051	-0.186887
-0.242585	-0.565283	-0.16199	-0.171429	-0.220575	-0.175108	-0.0517166	-0.141364	-0.0915648	-0.0507937	-0.119848	-0.221626	-0.134696	-0.169243
-0.296703	-0.72467	-0.151495	-0.176048	-0.221992	-0.224768	-0.0769911	-0.161107	-0.0630698	-0.054808	-0.10241	-0.244501	-0.153462	-0.162407
-0.262402	-0.78858	-0.148445	-0.168525	-0.188964	-0.160036	-0.0724508	-0.138577	-0.0590099	-0.0426716	-0.103528	-0.20357	-0.141587	-0.168058
-0.278416	-0.55823	-0.144342	-0.175904	-0.246972	-0.209968	-0.117427	-0.135509	-0.0739846	-0.0423926	-0.154005	-0.234097	-0.136035	-0.173989
-0.302355	-0.386278	-0.127219	-0.15118	-0.256276	-0.210224	-0.13189	-0.0831414	-0.0996678	-0.0353379	-0.156945	-0.212971	-0.119471	-0.17736
-0.229756	-0.280397	-0.122061	-0.170775	-0.226681	-0.24031	-0.109584	-0.0936099	-0.126515	-0.0275904	-0.146615	-0.208503	-0.123726	-0.189543
-0.230356	-0.312535	-0.104976	-0.173601	-0.204204	-0.227343	-0.109027	-0.0438898	-0.115159	-0.0232132	-0.164046	-0.191289	-0.129759	-0.178449
-0.222677	-0.317313	-0.114474	-0.161611	-0.210682	-0.207851	-0.0981921	-0.077278	-0.141066	-0.0538296	-0.167501	-0.237746	-0.139932	-0.17104
-0.202242	-0.314189	-0.114338	-0.162462	-0.242822	-0.212544	-0.0929157	-0.0873855	-0.157625	-0.10071	-0.170936	-0.420814	-0.133284	-0.178216
-0.218824	-0.284733	-0.108786	-0.18534	-0.222222	-0.238046	-0.069472	-0.107072	-0.164321	-0.0808787	-0.158604	-0.500315	-0.131687	-0.169734
-0.252412	-0.280482	-0.113901	-0.179202	-0.226798	-0.191511	-0.0466139	-0.125581	-0.178611	-0.0536398	-0.141073	-0.425	-0.123444	-0.161753
-0.144208	-0.292321	-0.116509	-0.159341	-0.225207	-0.197974	-0.0412926	-0.0768691	-0.170306	-0.00945985	-0.130238	-0.461915	-0.125996	-0.163892
-0.10951	-0.267218	-0.119617	-0.189799	-0.22359	-0.218152	-0.0462963	-0.102121	-0.168176	-0.0358786	-0.150041	-0.42801	-0.136749	-0.15802
-0.302041	-0.284069	-0.142248	-0.182682	-0.221675	-0.186965	-0.0536965	-0.0977723	-0.17139	-0.0533333	-0.165275	-0.355301	-0.135536	-0.154979
-0.238037	-0.275942	-0.148161	-0.146161	-0.216791	-0.209302	-0.058642	-0.0920616	-0.14313	-0.078093	-0.145455	-0.385621	-0.103283	-0.178002
-0.293672	-0.235548	-0.15753	-0.198424	-0.210978	-0.230295	-0.0603514	-0.11064	-0.133125	-0.0849183	-0.136209	-0.302841	-0.143302	-0.165716
-0.277338	-0.259549	-0.141677	-0.187448	-0.227863	-0.208707	-0.0678967	-0.118182	-0.160539	-0.0770453	-0.137393	-0.315914	-0.0791367	-0.169371
-0.274366	-0.278894	-0.141234	-0.18635	-0.262032	-0.183673	-0.0442646	-0.130512	-0.11859	-0.0594238	-0.14479	-0.27678	-0.0903562	-0.166406
-0.231862	-0.245234	-0.226754	-0.167903	-0.238857	-0.17473	-0.026484	-0.143817	-0.114213	-0.0443491	-0.142857	-0.260681	-0.0854063	-0.1729
-0.236483	-0.241206	-0.210731	-0.155741	-0.215665	-0.148207	-0.0981792	-0.123077	-0.101889	-0.0479625	-0.112263	-0.312799	-0.102417	-0.161749
-0.253373	-0.242628	-0.200731	-0.152367	-0.225025	-0.159174	-0.101402	-0.1198	-0.081497	-0.0666667	-0.123393	-0.403717	-0.0878938	-0.16419
-0.256329	-0.220622	-0.261065	-0.156078	-0.227924	-0.197279	-0.125488	-0.124645	-0.0825363	-0.129738	-0.138394	-0.363014	-0.065371	-0.160773
-0.179909	-0.208723	-0.205429	-0.167137	-0.259624	-0.196765	-0.122289	-0.117685	-0.100103	-0.13397	-0.13836	-0.315291	-0.102902	-0.162989
-0.191566	-0.185767	-0.172053	-0.174076	-0.234407	-0.22953	-0.134407	-0.112476	-0.101868	-0.128829	-0.151651	-0.294551	-0.120367	-0.166389
-0.210594	-0.231286	-0.144367	-0.166113	-0.217495	-0.213926	-0.120659	-0.133824	-0.0809191	-0.117542	-0.163969	-0.286558	-0.096191	-0.161151
-0.200345	-0.252514	-0.138565	-0.175423	-0.191382	-0.2146	-0.134822	-0.151816	-0.0824329	-0.114919	-0.140363	-0.258667	-0.171677	-0.198886
-0.15648	-0.290143	-0.132399	-0.181859	-0.165098	-0.27188	-0.126833	-0.137888	-0.0854092	-0.106831	-0.151625	-0.351079	-0.177305	-0.199094
-0.161079	-0.342635	-0.133743	-0.145729	-0.1825	-0.251015	-0.116028	-0.148371	-0.0928994	-0.107636	-0.184283	-0.440972	-0.165779	-0.185091
-0.160861	-0.437979	-0.144633	-0.105683	-0.155556	-0.219793	-0.10662	-0.14222	-0.0926093	-0.0951254	-0.169704	-0.498031	-0.175	-0.178878
-0.164898	-0.382801	-0.14807	-0.183113	-0.171717	-0.220871	-0.0870796	-0.120192	-0.095679	-0.11575	-0.131631	-0.425168	-0.214912	-0.172287
-0.178445	-0.325475	-0.135431	-0.212932	-0.177171	-0.210796	-0.0905119	-0.117677	-0.080973	-0.130843	-0.151936	-0.611966	-0.123229	-0.164132
-0.220615	-0.254576	-0.144022	-0.200888	-0.15258	-0.216441	-0.0999395	-0.0743568	-0.104554	-0.162067	-0.203055	-0.6351	-0.0989446	-0.175446
-0.17453	-0.255619	-0.136641	-0.19851	-0.17138	-0.280562	-0.111844	-0.0473588	-0.0946579	-0.177181	-0.17829	-0.534448	-0.082038	-0.178802
-0.149982	-0.236042	-0.137312	-0.186714	-0.195621	-0.228758	-0.112306	-0.0166774	-0.119412	-0.172473	-0.195864	-0.404353	-0.0918214	-0.176353
-0.18903	-0.282748	-0.128086	-0.180791	-0.198498	-0.177748	-0.11158	-0.0428922	-0.101468	-0.155486	-0.162757	-0.298357	-0.0653319	-0.178882
-0.160221	-0.270356	-0.130267	-0.187021	-0.20514	-0.178588	-0.110482	-0.0683192	-0.110279	-0.147725	-0.156078	-0.299395	-0.0908183	-0.16965
-0.172583	-0.287528	-0.136169	-0.147796	-0.196032	-0.171286	-0.116926	-0.089346	-0.0978158	-0.0194601	-0.146795	-0.282288	-0.112456	-0.171805
-0.210079	-0.281609	-0.123345	-0.188102	-0.202097	-0.141414	-0.0970776	-0.0889702	-0.0966266	-0.0459322	-0.146928	-0.252379	-0.104535	-0.170645
-0.218999	-0.240198	-0.0926588	-0.193603	-0.216272	-0.148219	-0.102728	-0.125947	-0.114055	-0.0449867	-0.142779	-0.23667	-0.133459	-0.166354
-0.274486	-0.263883	-0.0803238	-0.189037	-0.220468	-0.15428	-0.106671	-0.111412	-0.123153	-0.0587886	-0.140249	-0.22746	-0.27183	-0.171439
-0.237788	-0.277467	-0.0969048	-0.179331	-0.245972	-0.16395	-0.0736216	-0.135766	-0.115796	-0.0425791	-0.15397	-0.204936	-0.393057	-0.162571
-0.242052	-0.273696	-0.0833333	-0.166781	-0.252087	-0.194136	-0.0595238	-0.120257	-0.119926	-0.0410604	-0.147129	-0.245614	-0.322599	-0.16836
-0.182727	-0.281499	-0.0596688	-0.17421	-0.260684	-0.188994	-0.0338922	-0.125402	-0.105717	-0.046729	-0.137987	-0.227951	-0.281179	-0.170217
-0.226554	-0.262193	-0.0556504	-0.161875	-0.229177	-0.205128	-0.0324208	-0.0980275	-0.0960566	-0.050625	-0.142063	-0.233916	-0.403469	-0.174906
-0.17042	-0.258621	-0.0530557	-0.158576	-0.196088	-0.190561	-0.0263523	-0.129873	-0.0897054	-0.068955	-0.156763	-0.198454	-0.299351	-0.168423
-0.185002	-0.273695	-0.133214	-0.158578	-0.19092	-0.20612	-0.0237752	-0.114739	-0.0842072	-0.0870922	-0.145064	-0.205479	-0.260254	-0.157702
-0.166167	-0.270073	-0.137108	-0.166955	-0.22562	-0.19457	-0.0108088	-0.12277	-0.0764059	-0.0741758	-0.168395	-0.192579	-0.218247	-0.172388
-0.229851	-0.331824	-0.137362	-0.152062	-0.196281	-0.160033	-0.0403317	-0.122282	-0.133583	-0.0711865	-0.144876	-0.2	-0.199504	-0.171654
-0.290982	-0.541891	-0.14085	-0.16038	-0.233529	-0.153781	-0.0291667	-0.206785	-0.0851613	-0.0731425	-0.122768	-0.192932	-0.166167	-0.159843
-0.278521	-0.710853	-0.140069	-0.162375	-0.268053	-0.166373	-0.0313943	-0.343213	-0.100717	-0.0700357	-0.147172	-0.244153	-0.176291	-0.159505
-0.271375	-0.752745	-0.133722	-0.180679	-0.264142	-0.185291	-0.0859077	-0.34086	-0.0516966	-0.0746187	-0.150562	-0.299691	-0.138387	-0.160771
-0.295557	-0.662052	-0.12575	-0.168266	-0.230542	-0.208583	-0.0480989	-0.279405	-0.0715986	-0.0657895	-0.156223	-0.433735	-0.123726	-0.165913
-0.255428	-0.490213	-0.118809	-0.162399	-0.227964	-0.197158	-0.0595501	-0.221719	-0.107342	-0.0528467	-0.141009	-0.546488	-0.117055	-0.169419
-0.240409	-0.38226	-0.119918	-0.181128	-0.330477	-0.176354	-0.114537	-0.0975884	-0.100468	-0.0610151	-0.136502	-0.480758	-0.118041	-0.198795
-0.246164	-0.277827	-0.111233	-0.159916	-0.28048	-0.215137	-0.139051	-0.117747	-0.119708	-0.0591146	-0.165498	-0.471831	-0.110571	-0.196885
-0.236242	-0.253718	-0.127498	-0.19574	-0.273338	-0.223529	-0.130285	-0.0561432	-0.12219	-0.0617146	-0.175841	-0.422933	-0.128115	-0.18574
-0.20386	-0.293307	-0.142521	-0.21202	-0.223123	-0.246407	-0.0979624	-0.0695915	-0.114943	-0.0220418	-0.167959	-0.431604	-0.128713	-0.179871
-0.231721	-0.302534	-0.144777	-0.173149	-0.200188	-0.207851	-0.0878229	-0.0770855	-0.151091	-0.0702109	-0.160935	-0.378232	-0.129349	-0.161304
-0.227433	-0.289043	-0.136458	-0.164147	-0.214521	-0.203768	-0.100243	-0.0954064	-0.161414	-0.174538	-0.179224	-0.408773	-0.136284	-0.174188
-0.202067	-0.27249	-0.137441	-0.13373	-0.221164	-0.2	-0.0974097	-0.105852	-0.181117	-0.129202	-0.214052	-0.374833	-0.130185	-0.178615
-0.238095	-0.286369	-0.129341	-0.148958	-0.251324	-0.172143	-0.0541334	-0.0941137	-0.163364	-0.0381356	-0.220016	-0.380467	-0.117318	-0.174893
-0.15884	-0.280656	-0.115128	-0.201628	-0.228744	-0.218662	-0.0423918	-0.0829299	-0.173419	-0.0116807	-0.180545	-0.363636	-0.124044	-0.172548
-0.251012	-0.269017	-0.125255	-0.173035	-0.239378	-0.231244	-0.0606061	-0.0877301	-0.176366	-0.0246273	-0.215355	-0.383948	-0.106308	-0.177916
-0.229713	-0.256983	-0.138198	-0.150466	-0.259843	-0.185751	-0.0750298	-0.104287	-0.147466	-0.0946076	-0.18875	-0.321383	-0.103047	-0.168548
-0.269468	-0.239237	-0.146932	-0.167044	-0.270703	-0.218221	-0.0639466	-0.107739	-0.14161	-0.0730631	-0.149066	-0.33882	-0.0743034	-0.168255
-0.29927	-0.252767	-0.135289	-0.193861	-0.237171	-0.212457	-0.0372988	-0.110062	-0.178117	-0.0986209	-0.146896	-0.349259	-0.11987	-0.173865
-0.26776	-0.254237	-0.152676	-0.157209	-0.232512	-0.252385	-0.0555556	-0.129147	-0.162991	-0.0735491	-0.175097	-0.322976	-0.0970996	-0.172322
-0.293878	-0.282663	-0.240841	-0.175728	-0.20355	-0.197505	-0.0425944	-0.136364	-0.098285	-0.0535055	-0.147494	-0.315526	-0.0835117	-0.172615
-0.271019	-0.262824	-0.349587	-0.177064	-0.221557	-0.169675	-0.00693841	-0.127985	-0.0864635	-0.0251666	-0.13188	-0.389034	-0.0904414	-0.158759
-0.209259	-0.240208	-0.391862	-0.172812	-0.235928	-0.170376	-0.0926909	-0.115556	-0.0764893	-0.0311445	-0.125	-0.482206	-0.105554	-0.171112
-0.245283	-0.244123	-0.433348	-0.16944	-0.231555	-0.177371	-0.0958541	-0.123087	-0.0650721	-0.0440868	-0.139112	-0.397498	-0.101074	-0.163764
-0.261242	-0.228251	-0.400345	-0.150092	-0.229063	-0.200891	-0.120419	-0.098564	-0.0706166	-0.109417	-0.15215	-0.379259	-0.0828924	-0.161781
-0.212943	-0.211557	-0.300758	-0.146351	-0.227783	-0.221923	-0.130383	-0.103675	-0.108117	-0.101164	-0.140684	-0.6022	-0.118214	-0.16778
-0.215879	-0.322314	-0.220051	-0.166667	-0.220527	-0.212963	-0.13298	-0.123459	-0.0790634	-0.113416	-0.159473	-0.620231	-0.133385	-0.163051
-0.205976	-0.284935	-0.164461	-0.182501	-0.21663	-0.213312	-0.127293	-0.0802356	-0.0715643	-0.113511	-0.161685	-0.587613	-0.207834	-0.166043
-0.186744	-0.23132	-0.142045	-0.170952	-0.185343	-0.208711	-0.124358	-0.126194	-0.0855421	-0.118349	-0.170068	-0.494142	-0.229768	-0.174683
-0.162851	-0.354772	-0.141566	-0.172731	-0.18284	-0.202447	-0.127786	-0.158797	-0.103096	-0.116147	-0.141292	-0.368102	-0.191209	-0.165172
-0.162772	-0.29926	-0.131976	-0.117012	-0.18528	-0.190534	-0.122857	-0.162996	-0.100799	-0.104972	-0.144214	-0.321218	-0.140277	-0.177374
-0.163777	-0.408284	-0.131997	-0.108673	-0.161963	-0.195664	-0.110588	-0.180341	-0.0983453	-0.0919074	-0.169834	-0.289299	-0.125528	-0.18656
-0.152461	-0.489442	-0.135313	-0.180276	-0.188455	-0.178904	-0.115822	-0.156733	-0.0775695	-0.0876276	-0.153228	-0.247159	-0.13615	-0.180516
-0.164017	-0.383327	-0.151089	-0.167964	-0.170342	-0.165402	-0.104839	-0.154478	-0.101662	-0.133302	-0.147343	-0.253346	-0.107935	-0.166519
-0.21488	-0.309428	-0.142195	-0.185393	-0.152298	-0.155391	-0.0983556	-0.127591	-0.0949968	-0.181481	-0.162162	-0.269668	-0.12412	-0.192458
-0.185374	-0.272003	-0.144383	-0.187035	-0.174937	-0.188491	-0.110632	-0.116924	-0.111111	-0.17491	-0.145282	-0.242991	-0.06934	-0.18045
-0.184644	-0.266567	-0.135725	-0.178	-0.199482	-0.226567	-0.105653	-0.030683	-0.101675	-0.169544	-0.151835	-0.224215	-0.0886559	-0.192788
-0.18354	-0.28078	-0.127803	-0.166588	-0.226609	-0.168293	-0.108405	-0.0595199	-0.112396	-0.163017	-0.175225	-0.245539	-0.0862315	-0.176883
-0.195055	-0.266994	-0.1316	-0.162544	-0.208711	-0.152268	-0.110643	-0.0771152	-0.0986547	-0.15743	-0.15717	-0.224138	-0.0989729	-0.167681
-0.202218	-0.345983	-0.122784	-0.159457	-0.192643	-0.140401	-0.119367	-0.105136	-0.103838	-0.0457715	-0.170945	-0.225112	-0.107193	-0.174753
-0.202411	-0.312947	-0.115311	-0.177506	-0.207014	-0.160876	-0.101403	-0.105186	-0.113287	-0.0574107	-0.164442	-0.2	-0.12764	-0.167561
-0.220143	-0.268927	-0.0904059	-0.168421	-0.209399	-0.178016	-0.088254	-0.113504	-0.124718	-0.0610576	-0.174242	-0.221647	-0.184862	-0.168638
-0.257761	-0.252344	-0.0912301	-0.161624	-0.216454	-0.196378	-0.0807955	-0.104976	-0.111951	-0.0647181	-0.215377	-0.215422	-0.357143	-0.164381
-0.291851	-0.288851	-0.0806404	-0.170833	-0.202449	-0.13301	-0.0570704	-0.112021	-0.104849	-0.0476804	-0.194259	-0.2125	-0.342012	-0.170238
-0.254006	-0.275557	-0.0533469	-0.193411	-0.201839	-0.171598	-0.030774	-0.124673	-0.105196	-0.0625815	-0.221657	-0.24014	-0.379795	-0.16753
-0.168221	-0.282781	-0.0569444	-0.186652	-0.229273	-0.16822	-0.0586371	-0.127047	-0.101449	-0.063724	-0.164681	-0.244858	-0.476225	-0.170526
-0.230143	-0.271028	-0.0673195	-0.179884	-0.221406	-0.203809	-0.0691995	-0.0944123	-0.0727677	-0.065224	-0.14234	-0.316342	-0.588808	-0.164867
-0.19464	-0.264851	-0.0773123	-0.162085	-0.212399	-0.186252	-0.038817	-0.142499	-0.0599686	-0.0750785	-0.183805	-0.494472	-0.419039	-0.1656
-0.186827	-0.358459	-0.136614	-0.163337	-0.237741	-0.170645	-0.0353303	-0.149447	-0.075	-0.101023	-0.156351	-0.468478	-0.252087	-0.159185
-0.162336	-0.355685	-0.128776	-0.152849	-0.212187	-0.161077	-0.0530452	-0.144088	-0.145806	-0.0904459	-0.111269	-0.438289	-0.173926	-0.152478
-0.252926	-0.339424	-0.12217	-0.163897	-0.21638	-0.133758	-0.0680628	-0.194862	-0.10457	-0.0939144	-0.138107	-0.471396	-0.167981	-0.164662
-0.292814	-0.532323	-0.119333	-0.176018	-0.250864	-0.1417	-0.0581597	-0.370853	-0.0936	-0.0965213	-0.137077	-0.477435	-0.151005	-0.169638
-0.251838	-0.633634	-0.114653	-0.175302	-0.297803	-0.159734	-0.0671868	-0.462251	-0.0429907	-0.085728	-0.143986	-0.465721	-0.17231	-0.185027
-0.297134	-0.60543	-0.125397	-0.172589	-0.293566	-0.176207	-0.0768592	-0.477612	-0.0781717	-0.0914411	-0.159371	-0.433742	-0.124754	-0.173837
-0.312541	-0.506402	-0.117468	-0.156634	-0.256033	-0.221168	-0.0419048	-0.444419	-0.135567	-0.0719823	-0.154701	-0.494534	-0.121649	-0.167788
-0.282086	-0.415148	-0.126995	-0.176471	-0.208534	-0.198182	-0.0647235	-0.345722	-0.133161	-0.0586854	-0.144289	-0.475549	-0.110789	-0.176188
-0.282967	-0.429158	-0.116106	-0.175566	-0.255128	-0.19143	-0.118668	-0.166245	-0.151246	-0.055965	-0.145678	-0.312217	-0.124384	-0.226208
-0.258621	-0.384276	-0.12238	-0.144978	-0.262383	-0.213658	-0.136524	-0.0962467	-0.131793	-0.0703704	-0.16129	-0.378938	-0.114952	-0.219701
-0.237826	-0.295506	-0.137789	-0.193329	-0.261261	-0.215909	-0.127428	-0.0621823	-0.133956	-0.0839735	-0.158491	-0.374368	-0.121751	-0.257996
-0.234251	-0.290926	-0.142912	-0.158933	-0.224174	-0.208567	-0.0793529	-0.0658592	-0.14805	-0.0559006	-0.166919	-0.393277	-0.149248	-0.214642
-0.258338	-0.289658	-0.153004	-0.149128	-0.218264	-0.168205	-0.086858	-0.0893032	-0.151684	-0.0752569	-0.166122	-0.348399	-0.139889	-0.158051
-0.231456	-0.272982	-0.160243	-0.136285	-0.240808	-0.176778	-0.0865588	-0.100985	-0.155755	-0.173249	-0.157199	-0.338983	-0.103908	-0.172321
-0.231456	-0.264828	-0.158976	-0.12848	-0.231292	-0.182266	-0.0967283	-0.0987813	-0.152133	-0.0989011	-0.190299	-0.372931	-0.115005	-0.181562
-0.196203	-0.273438	-0.149614	-0.147224	-0.248112	-0.151857	-0.0761539	-0.0966263	-0.150271	-0.0307059	-0.172304	-0.3875	-0.12131	-0.193294
-0.206179	-0.283595	-0.135848	-0.196213	-0.22779	-0.174321	-0.0541237	-0.0846926	-0.152904	-0.0441268	-0.127773	-0.430293	-0.111655	-0.184525
-0.215304	-0.271588	-0.120252	-0.173325	-0.223986	-0.227058	-0.0472	-0.09375	-0.137923	-0.0381159	-0.148383	-0.403403	-0.0861586	-0.173528
-0.175831	-0.2601	-0.125393	-0.180389	-0.27142	-0.187527	-0.0624013	-0.104668	-0.148854	-0.0644362	-0.155815	-0.496154	-0.111369	-0.172346
-0.277978	-0.242021	-0.124231	-0.168735	-0.234323	-0.232901	-0.0525097	-0.110137	-0.182214	-0.0534557	-0.168222	-0.559788	-0.0789245	-0.176194
-0.308091	-0.241685	-0.122714	-0.16709	-0.24113	-0.263787	-0.0312744	-0.119885	-0.16965	-0.0995829	-0.177286	-0.55268	-0.103758	-0.179333
-0.284889	-0.255878	-0.129576	-0.174727	-0.203844	-0.239437	-0.0532544	-0.142604	-0.118815	-0.0632152	-0.178725	-0.601634	-0.103785	-0.164441
-0.282949	-0.281563	-0.281188	-0.185102	-0.215714	-0.182982	-0.0348399	-0.14687	-0.0794678	-0.0526007	-0.150782	-0.531873	-0.0969101	-0.179617
-0.247495	-0.263453	-0.360334	-0.16573	-0.204511	-0.194585	0	-0.136279	-0.0711033	-0.0221113	-0.186883	-0.503041	-0.11618	-0.16979
-0.210198	-0.22897	-0.248692	-0.170438	-0.207403	-0.148117	-0.0614379	-0.121007	-0.0587819	-0.0344282	-0.204098	-0.406953	-0.10265	-0.164128
-0.224274	-0.242032	-0.503745	-0.165644	-0.224806	-0.192905	-0.104153	-0.108717	-0.0525574	-0.062481	-0.157743	-0.353522	-0.123803	-0.175415
-0.191426	-0.25477	-0.569402	-0.124856	-0.243213	-0.241315	-0.121336	-0.107601	-0.0784776	-0.115799	-0.150968	-0.315981	-0.120088	-0.155298
-0.164533	-0.297393	-0.533966	-0.128577	-0.240868	-0.213839	-0.116928	-0.130658	-0.0645045	-0.10974	-0.161712	-0.320455	-0.129921	-0.165839
-0.180009	-0.307826	-0.452766	-0.149227	-0.230392	-0.206273	-0.128951	-0.111771	-0.0654721	-0.110041	-0.189245	-0.323757	-0.121313	-0.168781
-0.215704	-0.257339	-0.25273	-0.153881	-0.232739	-0.1891	-0.125975	-0.0712643	-0.0770738	-0.122743	-0.191413	-0.255511	-0.169486	-0.171502
-0.198437	-0.224283	-0.146803	-0.144529	-0.223549	-0.2091	-0.130942	-0.0733894	-0.0932577	-0.11876	-0.122581	-0.256809	-0.108709	-0.175005
-0.180328	-0.505804	-0.147713	-0.147265	-0.21915	-0.191368	-0.133022	-0.0919331	-0.0924318	-0.108286	-0.145239	-0.256856	-0.0852044	-0.164981
-0.180772	-0.499043	-0.133622	-0.0987341	-0.215008	-0.201361	-0.135593	-0.0815177	-0.0968956	-0.0742857	-0.133529	-0.246649	-0.0982857	-0.160452
-0.192308	-0.487703	-0.140549	-0.123622	-0.175141	-0.191469	-0.12559	-0.110685	-0.105602	-0.0722453	-0.138108	-0.240233	-0.0940747	-0.163965
-0.159851	-0.499633	-0.147533	-0.181128	-0.177118	-0.198955	-0.133255	-0.113835	-0.0952064	-0.0856852	-0.177632	-0.248502	-0.116187	-0.186092
-0.175659	-0.410057	-0.149962	-0.151648	-0.177676	-0.186319	-0.126895	-0.137924	-0.110903	-0.127077	-0.241358	-0.274483	-0.112206	-0.237483
-0.213675	-0.342202	-0.150634	-0.195808	-0.168731	-0.19735	-0.114311	-0.12031	-0.102625	-0.163686	-0.225947	-0.223786	-0.13952	-0.305684
-0.19483	-0.284848	-0.1474	-0.184607	-0.200508	-0.223425	-0.122418	-0.10302	-0.108888	-0.133996	-0.165101	-0.213967	-0.101378	-0.257143
-0.210053	-0.311852	-0.143013	-0.167407	-0.214634	-0.186587	-0.107958	-0.0583893	-0.109503	-0.144121	-0.191004	-0.210142	-0.126998	-0.253576
-0.191529	-0.35571	-0.135706	-0.159313	-0.230575	-0.191324	-0.103259	-0.067729	-0.0949645	-0.160742	-0.215005	-0.297967	-0.081625	-0.261376
-0.212163	-0.362294	-0.128167	-0.155815	-0.220767	-0.207671	-0.10303	-0.0778443	-0.10507	-0.153656	-0.155065	-0.233784	-0.102388	-0.245239
-0.204998	-0.370796	-0.126144	-0.16762	-0.234	-0.187699	-0.119239	-0.0826833	-0.101219	-0.0623707	-0.125986	-0.335203	-0.11147	-0.166434
-0.19406	-0.337232	-0.128265	-0.170561	-0.235043	-0.176349	-0.122871	-0.0820559	-0.113592	-0.0736342	-0.128851	-0.432027	-0.131083	-0.184566
-0.239986	-0.276047	-0.0984485	-0.129187	-0.232312	-0.21028	-0.116496	-0.0960686	-0.120917	-0.0846963	-0.184329	-0.361598	-0.211638	-0.190661
-0.230288	-0.232143	-0.0863905	-0.140063	-0.227203	-0.193745	-0.100031	-0.13051	-0.100269	-0.0712769	-0.142337	-0.39801	-0.288575	-0.170876
-0.260664	-0.272727	-0.0870529	-0.169286	-0.214487	-0.150685	-0.0490165	-0.121136	-0.127451	-0.0562015	-0.126788	-0.460832	-0.346182	-0.171268
-0.239676	-0.256295	-0.0602577	-0.206573	-0.212512	-0.182383	-0.0224215	-0.111172	-0.0897542	-0.064894	-0.116039	-0.577435	-0.533613	-0.159945
-0.203109	-0.278119	-0.0639437	-0.183338	-0.212714	-0.17037	-0.063568	-0.103578	-0.0781596	-0.0712112	-0.113389	-0.539861	-0.567599	-0.158777
-0.216844	-0.305882	-0.0764824	-0.169776	-0.202423	-0.186186	-0.09064	-0.0892144	-0.0693302	-0.0735854	-0.0973842	-0.570675	-0.4969	-0.173638
-0.194631	-0.35879	-0.0814692	-0.133354	-0.200669	-0.185366	-0.0658054	-0.118015	-0.0780287	-0.0822699	-0.109489	-0.44186	-0.344604	-0.170425
-0.180174	-0.578748	-0.141336	-0.153539	-0.211628	-0.18463	-0.0729207	-0.178053	-0.152309	-0.0895984	-0.121147	-0.396033	-0.209365	-0.171747
-0.186128	-0.416112	-0.136693	-0.164096	-0.222506	-0.185708	-0.0902141	-0.157261	-0.245054	-0.0885827	-0.129363	-0.455279	-0.183377	-0.166578
-0.243569	-0.373078	-0.129124	-0.176969	-0.220372	-0.159657	-0.0837321	-0.196818	-0.125205	-0.0874251	-0.131179	-0.478382	-0.166611	-0.18301
-0.267399	-0.47889	-0.126871	-0.193175	-0.265798	-0.150348	-0.0671937	-0.32147	-0.0481723	-0.0954	-0.153424	-0.546814	-0.168294	-0.191626
-0.270311	-0.634183	-0.115468	-0.139027	-0.336519	-0.163387	-0.0726705	-0.384161	-0.0872232	-0.0911237	-0.151774	-0.450355	-0.136719	-0.160987
-0.241039	-0.511868	-0.120943	-0.157534	-0.346049	-0.166303	-0.0738023	-0.456969	-0.172285	-0.0849273	-0.154236	-0.480493	-0.11536	-0.176495
-0.240185	-0.476543	-0.12766	-0.144368	-0.252087	-0.192417	-0.0693694	-0.382755	-0.169945	-0.0634573	-0.214168	-0.442137	-0.114443	-0.175533
-0.185924	-0.404803	-0.140461	-0.142319	-0.15523	-0.17788	-0.0737005	-0.24854	-0.174859	-0.0559361	-0.193826	-0.429623	-0.118597	-0.161431
-0.242191	-0.428682	-0.126035	-0.122351	-0.154032	-0.200565	-0.115178	-0.114371	-0.12106	-0.0507066	-0.203802	-0.480976	-0.105652	-0.174387
-0.253012	-0.451335	-0.131991	-0.159311	-0.176843	-0.211488	-0.143883	-0.0718518	-0.14028	-0.0780552	-0.146993	-0.473788	-0.107527	-0.164835
-0.243562	-0.403939	-0.141451	-0.150246	-0.178906	-0.197878	-0.12142	-0.0655542	-0.143714	-0.0762734	-0.158625	-0.543662	-0.125218	-0.172102
-0.227441	-0.33764	-0.145299	-0.156531	-0.176353	-0.16025	-0.0831287	-0.0634556	-0.133675	-0.0748519	-0.147608	-0.50544	-0.134037	-0.226156
-0.237603	-0.30532	-0.147547	-0.131905	-0.221154	-0.14939	-0.0689929	-0.0929853	-0.154617	-0.0688581	-0.169946	-0.495798	-0.12111	-0.270583
-0.198243	-0.279121	-0.153056	-0.11352	-0.257143	-0.161585	-0.0857354	-0.102445	-0.136437	-0.109383	-0.183282	-0.555556	-0.120595	-0.347945
-0.210946	-0.240156	-0.155712	-0.169149	-0.263736	-0.169035	-0.097803	-0.0962289	-0.144391	-0.0690691	-0.266049	-0.531187	-0.128492	-0.345111
-0.194077	-0.257537	-0.156216	-0.159307	-0.284247	-0.138983	-0.0955961	-0.0755467	-0.121963	-0.045	-0.300978	-0.53722	-0.11336	-0.345101
-0.185227	-0.2538	-0.152414	-0.178215	-0.294911	-0.157946	-0.0651163	-0.09062	-0.134486	0.009901	-0.218679	-0.474388	-0.113021	-0.377335
-0.223498	-0.256272	-0.140863	-0.16329	-0.284605	-0.181038	-0.0638811	-0.0937774	-0.172095	0.00142346	-0.203163	-0.425995	-0.0763707	-0.280357
-0.172318	-0.263205	-0.137366	-0.15952	-0.263033	-0.193772	-0.0589166	-0.1069	-0.185693	-0.0304878	-0.152468	-0.430285	-0.0995334	-0.248535
-0.220044	-0.264808	-0.128948	-0.190928	-0.226824	-0.202509	-0.0504817	-0.115496	-0.187115	-0.0640394	-0.169231	-0.34153	-0.0794913	-0.200952
-0.270612	-0.241985	-0.117867	-0.16682	-0.235123	-0.199652	-0.0614612	-0.120721	-0.156206	-0.0942184	-0.122213	-0.354916	-0.0987158	-0.185142
-0.280488	-0.269328	-0.117856	-0.190239	-0.177091	-0.198793	-0.0458928	-0.146635	-0.0758048	-0.0869921	-0.121852	-0.301569	-0.085063	-0.166982
-0.272468	-0.290873	-0.240141	-0.174441	-0.174631	-0.177936	-0.0118092	-0.150828	-0.0599014	-0.0473934	-0.140351	-0.292811	-0.101812	-0.18154
-0.26556	-0.233661	-0.279972	-0.171593	-0.204487	-0.184128	-0.0109264	-0.132666	-0.0683099	-0.0256975	-0.140392	-0.285561	-0.138562	-0.194079
-0.245644	-0.247588	-0.0687898	-0.179622	-0.202523	-0.168669	-0.0333333	-0.117025	-0.0587024	-0.04643	-0.200287	-0.283624	-0.128336	-0.203605
-0.21266	-0.327616	-0.449777	-0.160891	-0.219902	-0.230272	-0.0957162	-0.1049	-0.0806054	-0.0685806	-0.144613	-0.243482	-0.132063	-0.206183
-0.188659	-0.324324	-0.567371	-0.132678	-0.207569	-0.238095	-0.119277	-0.104724	-0.0652819	-0.120595	-0.136746	-0.250443	-0.0851656	-0.241942
-0.180654	-0.293915	-0.545386	-0.133588	-0.213097	-0.222867	-0.119534	-0.09957	-0.0590315	-0.116081	-0.152064	-0.255874	-0.0989077	-0.237613
-0.206897	-0.259336	-0.542737	-0.170756	-0.245528	-0.192198	-0.120736	-0.0874795	-0.0650323	-0.126899	-0.13674	-0.227615	-0.0951567	-0.215952
-0.194238	-0.253396	-0.410772	-0.15332	-0.241662	-0.214348	-0.119837	-0.110493	-0.079688	-0.125683	-0.11537	-0.209264	-0.0879616	-0.238609
-0.159763	-0.231253	-0.209635	-0.153666	-0.233365	-0.221545	-0.115197	-0.0860996	-0.0976652	-0.115188	-0.160182	-0.210526	-0.0995261	-0.195344
-0.18896	-0.450758	-0.145448	-0.139229	-0.252082	-0.162714	-0.110211	-0.087467	-0.0883691	-0.0883523	-0.0983244	-0.295465	-0.120275	-0.169888
-0.163257	-0.530716	-0.14191	-0.0966735	-0.266471	-0.202696	-0.124243	-0.0842791	-0.0996678	-0.0604839	-0.123978	-0.243143	-0.157193	-0.165769
-0.162574	-0.487179	-0.149464	-0.122006	-0.239032	-0.185984	-0.132835	-0.0517767	-0.0980128	-0.0665571	-0.177607	-0.315518	-0.119016	-0.174234
-0.173037	-0.447862	-0.151407	-0.187978	-0.198444	-0.197352	-0.140571	-0.0746197	-0.104785	-0.0667382	-0.167483	-0.402353	-0.131138	-0.189359
-0.200662	-0.382612	-0.144338	-0.195865	-0.170843	-0.191182	-0.146125	-0.138672	-0.112903	-0.0846856	-0.147645	-0.407547	-0.0870279	-0.206467
-0.201667	-0.349867	-0.150627	-0.20662	-0.171494	-0.18223	-0.126186	-0.127314	-0.119238	-0.138083	-0.13886	-0.36931	-0.133754	-0.198809
-0.190432	-0.270485	-0.140883	-0.188047	-0.231466	-0.202924	-0.132098	-0.0823959	-0.0951105	-0.148045	-0.171112	-0.413321	-0.109597	-0.189993
-0.185185	-0.299248	-0.134103	-0.167073	-0.249236	-0.214515	-0.121035	-0.09601	-0.106201	-0.148766	-0.152453	-0.572214	-0.13925	-0.24159
-0.207201	-0.363275	-0.12986	-0.175809	-0.241671	-0.206016	-0.113161	-0.104024	-0.0992886	-0.148074	-0.182039	-0.604759	-0.0851233	-0.358775
-0.209992	-0.387071	-0.131569	-0.182724	-0.227654	-0.197882	-0.106707	-0.0926537	-0.104933	-0.141119	-0.172857	-0.599334	-0.131058	-0.378788
-0.208201	-0.345528	-0.129491	-0.179463	-0.232323	-0.18001	-0.110571	-0.0860886	-0.0990213	-0.0706455	-0.181293	-0.646919	-0.139939	-0.361405
-0.213034	-0.336255	-0.110724	-0.130921	-0.225075	-0.188318	-0.116508	-0.104043	-0.119399	-0.0771077	-0.210542	-0.617183	-0.133035	-0.388745
-0.242718	-0.296401	-0.101449	-0.110757	-0.241295	-0.214559	-0.130276	-0.133058	-0.109139	-0.0776583	-0.242038	-0.611174	-0.266462	-0.326339
-0.239938	-0.262172	-0.077248	-0.13888	-0.276791	-0.135931	-0.121003	-0.145959	-0.110358	-0.0743902	-0.318524	-0.535614	-0.410363	-0.224574
-0.253578	-0.264264	-0.0636578	-0.152161	-0.25	-0.150222	-0.0719037	-0.131445	-0.106329	-0.0646552	-0.363071	-0.562578	-0.531607	-0.265417
-0.206594	-0.242006	-0.0711382	-0.18736	-0.246073	-0.183054	-0.0253247	-0.120426	-0.121035	-0.0724023	-0.332157	-0.459716	-0.521536	-0.234645
-0.196845	-0.271988	-0.0739157	-0.168011	-0.208195	-0.161563	-0.0582596	-0.125643	-0.103587	-0.0843796	-0.209467	-0.477729	-0.394104	-0.203087
-0.185714	-0.319813	-0.0803668	-0.188417	-0.212494	-0.176658	-0.0930841	-0.123459	-0.10864	-0.090708	-0.151137	-0.423668	-0.268328	-0.2
-0.210951	-0.478189	-0.0827423	-0.170136	-0.223897	-0.165079	-0.0671323	-0.115724	-0.136354	-0.0892165	-0.136878	-0.499121	-0.216863	-0.216043
-0.187245	-0.49683	-0.145158	-0.119874	-0.23831	-0.169367	-0.0707998	-0.161905	-0.274746	-0.0871743	-0.122129	-0.591054	-0.169973	-0.217245
-0.226218	-0.383374	-0.141347	-0.161255	-0.245852	-0.157746	-0.0786687	-0.139758	-0.145578	-0.0907763	-0.153958	-0.461131	-0.207689	-0.22333
-0.255072	-0.448331	-0.138256	-0.171009	-0.238322	-0.144615	-0.0835962	-0.149086	-0.0746822	-0.0909091	-0.13825	-0.482201	-0.131313	-0.188195
-0.26615	-0.564893	-0.129343	-0.175973	-0.215527	-0.142358	-0.0761867	-0.165588	-0.114003	-0.0893753	-0.155329	-0.44399	-0.149828	-0.178421
-0.271655	-0.600627	-0.127336	-0.168558	-0.21316	-0.174559	-0.0528039	-0.217447	-0.207119	-0.091918	-0.180885	-0.454834	-0.109344	-0.223368
-0.189904	-0.421992	-0.126573	-0.159348	-0.222955	-0.158042	-0.0474192	-0.267252	-0.186808	-0.0760296	-0.140925	-0.513951	-0.13562	-0.231978
-0.278069	-0.453158	-0.136347	-0.13613	-0.17338	-0.174679	-0.0505476	-0.214195	-0.199508	-0.0601545	-0.231175	-0.521421	-0.111184	-0.241315
-0.157473	-0.455061	-0.141665	-0.15755	-0.160612	-0.179557	-0.0643871	-0.132595	-0.146622	-0.056582	-0.256584	-0.530715	-0.114294	-0.273077
-0.157032	-0.4987	-0.136722	-0.125064	-0.198721	-0.166978	-0.116183	-0.103378	-0.135931	-0.0434279	-0.195	-0.487395	-0.102536	-0.233065
-0.216831	-0.539611	-0.145121	-0.144521	-0.195079	-0.18	-0.140351	-0.0836418	-0.146002	-0.0744993	-0.207045	-0.420925	-0.103239	-0.224989
-0.222374	-0.42145	-0.145484	-0.143485	-0.194578	-0.166502	-0.115533	-0.0559356	-0.140124	-0.0686248	-0.141087	-0.491143	-0.116316	-0.227498
-0.224863	-0.364653	-0.140469	-0.162593	-0.17744	-0.180819	-0.0982456	-0.06742	-0.154898	-0.0437072	-0.156219	-0.4189	-0.123346	-0.237572
-0.250566	-0.355431	-0.154355	-0.160043	-0.183573	-0.139228	-0.0668268	-0.0771757	-0.142461	-0.0518476	-0.16177	-0.332509	-0.132348	-0.266507
-0.209255	-0.327358	-0.146453	-0.156843	-0.225834	-0.146497	-0.0816253	-0.0884735	-0.133659	-0.060922	-0.174364	-0.415423	-0.121397	-0.275885
-0.214943	-0.280247	-0.148213	-0.145992	-0.250852	-0.156403	-0.0868536	-0.105686	-0.107667	-0.0441426	-0.121351	-0.335231	-0.119465	-0.25109
-0.196366	-0.279464	-0.150773	-0.166204	-0.292194	-0.172043	-0.0894423	-0.0765677	-0.11427	0.00913563	-0.132686	-0.318705	-0.101955	-0.26619
-0.169652	-0.270182	-0.153469	-0.148052	-0.295489	-0.152679	-0.0766872	-0.0763777	-0.120564	0.092804	-0.098698	-0.271186	-0.124028	-0.361808
-0.188764	-0.25468	-0.160187	-0.139314	-0.292339	-0.157039	-0.086692	-0.0834607	-0.14851	0.0803738	-0.128037	-0.237326	-0.093197	-0.368696
-0.164062	-0.229649	-0.156599	-0.167504	-0.305085	-0.163169	-0.0625943	-0.092054	-0.155659	-0.0300554	-0.159847	-0.240992	-0.0793395	-0.340681
-0.221143	-0.253425	-0.152761	-0.18778	-0.287095	-0.187665	-0.064283	-0.101362	-0.146784	-0.056928	-0.198203	-0.214286	-0.099129	-0.343475
-0.223415	-0.271605	-0.14739	-0.174245	-0.286255	-0.223476	-0.0750841	-0.111728	-0.104895	-0.103354	-0.192272	-0.207881	-0.117671	-0.330028
-0.276104	-0.270101	-0.138069	-0.154524	-0.226312	-0.223641	-0.0634371	-0.131506	-0.0814558	-0.144606	-0.210543	-0.211414	-0.120763	-0.286936
-0.279961	-0.237398	-0.178273	-0.182435	-0.180028	-0.202034	-0.0195904	-0.136449	-0.0632046	-0.118913	-0.209355	-0.205328	-0.118023	-0.263882
-0.274127	-0.2425	-0.265054	-0.181857	-0.216961	-0.208551	-0.024007	-0.121003	-0.0604715	-0.0470039	-0.264069	-0.424439	-0.135755	-0.226356
-0.27093	-0.28869	-0.12037	-0.180405	-0.199716	-0.205418	-0.0327393	-0.119032	-0.080954	-0.0280374	-0.371055	-0.331656	-0.104287	-0.222656
-0.267539	-0.310425	-0.246279	-0.164637	-0.184537	-0.227723	-0.0597289	-0.0938937	-0.0796812	-0.0813323	-0.474928	-0.292891	-0.106065	-0.175582
-0.269276	-0.312569	-0.508261	-0.132346	-0.173257	-0.217657	-0.096713	-0.085261	-0.069435	-0.126015	-0.351173	-0.256065	-0.0841395	-0.17728
-0.190392	-0.257583	-0.516209	-0.118916	-0.191617	-0.198653	-0.107775	-0.0755968	-0.0665756	-0.136204	-0.301464	-0.278313	-0.087995	-0.156661
-0.192727	-0.244976	-0.465606	-0.183897	-0.220359	-0.206853	-0.100906	-0.135672	-0.0727763	-0.122558	-0.192131	-0.283486	-0.104082	-0.199302
-0.186752	-0.22984	-0.300172	-0.181512	-0.233442	-0.202328	-0.10322	-0.15778	-0.0704891	-0.122637	-0.128554	-0.322187	-0.105802	-0.140482
-0.175058	-0.22787	-0.33768	-0.171059	-0.229946	-0.180944	-0.114627	-0.142704	-0.0831081	-0.114638	-0.157045	-0.432932	-0.166068	-0.158036
-0.186109	-0.416437	-0.232311	-0.164151	-0.266267	-0.173106	-0.110716	-0.11828	-0.0880054	-0.10458	-0.191589	-0.45385	-0.188701	-0.181818
-0.173647	-0.444812	-0.157832	-0.114736	-0.27388	-0.198455	-0.129432	-0.123094	-0.067729	-0.0617437	-0.139698	-0.461134	-0.174184	-0.158561
-0.208054	-0.415112	-0.13584	-0.11725	-0.262814	-0.187555	-0.127548	-0.0672816	-0.0638298	-0.0533451	-0.163923	-0.563657	-0.119208	-0.167462
-0.171017	-0.455188	-0.136335	-0.194396	-0.23814	-0.194772	-0.122658	-0.0569667	-0.0661533	-0.0476454	-0.16922	-0.525853	-0.136691	-0.189224
-0.204868	-0.476939	-0.138693	-0.20654	-0.222423	-0.191456	-0.132859	-0.066005	-0.0711382	-0.0764828	-0.172938	-0.563711	-0.0971398	-0.216681
-0.208597	-0.378433	-0.143796	-0.190782	-0.195102	-0.208791	-0.128637	-0.0961646	-0.0810637	-0.132851	-0.234351	-0.609091	-0.124095	-0.2144
-0.231055	-0.35869	-0.142075	-0.193548	-0.207091	-0.174508	-0.141301	-0.0928929	-0.0901201	-0.166705	-0.199836	-0.614407	-0.108434	-0.275066
-0.224146	-0.340712	-0.131261	-0.199199	-0.236605	-0.187357	-0.126608	-0.0984231	-0.0861057	-0.168529	-0.172727	-0.54181	-0.125444	-0.308196
-0.239034	-0.385458	-0.110766	-0.176528	-0.221022	-0.178058	-0.134033	-0.110771	-0.0969479	-0.163085	-0.150685	-0.411968	-0.153177	-0.274926
-0.245478	-0.40621	-0.114968	-0.172217	-0.224138	-0.198409	-0.113265	-0.108287	-0.118012	-0.134503	-0.121086	-0.346547	-0.145682	-0.276596
-0.242527	-0.437781	-0.11058	-0.192237	-0.253635	-0.183673	-0.122102	-0.154165	-0.112672	-0.0872606	-0.145013	-0.439942	-0.132151	-0.255295
-0.241279	-0.378713	-0.0994965	-0.15072	-0.2362	-0.168573	-0.117308	-0.154028	-0.0986094	-0.0798065	-0.0903226	-0.482158	-0.182789	-0.292016
-0.216617	-0.354959	-0.0946527	-0.137789	-0.224138	-0.205438	-0.116293	-0.17141	-0.0863808	-0.0815298	0.0253879	-0.456441	-0.306064	-0.305212
-0.243912	-0.358343	-0.0697982	-0.130945	-0.234995	-0.171415	-0.122212	-0.169906	-0.0854147	-0.0795724	0.0492265	-0.541432	-0.378649	-0.272388
-0.248082	-0.294496	-0.0591434	-0.147272	-0.225713	-0.180866	-0.116091	-0.166775	-0.0939328	-0.0740194	0.019943	-0.472822	-0.393791	-0.296349
-0.176797	-0.270351	-0.0798035	-0.172678	-0.25068	-0.187945	-0.0685458	-0.156474	-0.0909628	-0.089624	-0.0410397	-0.372973	-0.411273	-0.283309
-0.175862	-0.283789	-0.0878141	-0.158151	-0.240444	-0.168189	-0.0263341	-0.147357	-0.102527	-0.0951374	0.00985595	-0.360563	-0.27161	-0.237844
-0.169944	-0.334447	-0.083682	-0.132365	-0.283181	-0.182762	-0.06593	-0.131042	-0.105855	-0.0978952	-0.211948	-0.472332	-0.176985	-0.225523
-0.212491	-0.482033	-0.0825735	-0.160517	-0.269841	-0.172996	-0.0894309	-0.121781	-0.125175	-0.105276	-0.219657	-0.580124	-0.154822	-0.212029
-0.190158	-0.378602	-0.141185	-0.148989	-0.225528	-0.176651	-0.0703096	-0.114165	-0.146628	-0.103007	-0.233473	-0.571273	-0.209395	-0.199169
-0.267041	-0.330748	-0.143818	-0.144732	-0.221882	-0.146694	-0.0539144	-0.123018	-0.152154	-0.0977121	-0.314719	-0.509202	-0.213187	-0.199919
-0.337662	-0.560324	-0.144381	-0.169545	-0.225157	-0.169888	-0.0648183	-0.147221	-0.153425	-0.100757	-0.362406	-0.474161	-0.123707	-0.160377
-0.301949	-0.601931	-0.137217	-0.164857	-0.170412	-0.177449	-0.0721206	-0.171338	-0.15042	-0.0854364	-0.277718	-0.43258	-0.113866	-0.156282
-0.217505	-0.463699	-0.138884	-0.120422	-0.170011	-0.169344	-0.0567484	-0.17616	-0.125523	-0.0853105	-0.334531	-0.347023	-0.11028	-0.151807
-0.183032	-0.430856	-0.132516	-0.147871	-0.157556	-0.182692	-0.0521172	-0.158117	-0.142857	-0.0665144	-0.386803	-0.35735	-0.124207	-0.161104
-0.327806	-0.400857	-0.145679	-0.133572	-0.192046	-0.151663	-0.0479233	-0.130201	-0.113676	-0.0524755	-0.304782	-0.333679	-0.113653	-0.158106
-0.258543	-0.533621	-0.139119	-0.154414	-0.202716	-0.164002	-0.0435106	-0.119872	-0.116899	-0.0568409	-0.236984	-0.32666	-0.116115	-0.155704
-0.245516	-0.575186	-0.138851	-0.176304	-0.197495	-0.148095	-0.0966758	-0.114032	-0.145717	-0.0615427	-0.119308	-0.274254	-0.116149	-0.169285
-0.249747	-0.445588	-0.14891	-0.172197	-0.21299	-0.191321	-0.119106	-0.0930822	-0.200293	-0.102749	-0.143317	-0.263255	-0.10471	-0.151421
-0.231633	-0.324894	-0.146185	-0.163028	-0.197851	-0.16729	-0.10771	-0.0554049	-0.188792	-0.0578333	-0.118036	-0.224849	-0.0859136	-0.178428
-0.182463	-0.328131	-0.140726	-0.159952	-0.194979	-0.185891	-0.105431	-0.0585652	-0.213288	-0.0984293	-0.105707	-0.236759	-0.118029	-0.171753
-0.208937	-0.352748	-0.149788	-0.149938	-0.199511	-0.157944	-0.0732807	-0.0620872	-0.177316	-0.110738	-0.175202	-0.203737	-0.129282	-0.171779
-0.202381	-0.306698	-0.15013	-0.13964	-0.242247	-0.155405	-0.0733403	-0.0804526	-0.135355	-0.0442865	-0.169002	-0.205418	-0.115138	-0.173879
-0.204736	-0.23913	-0.146709	-0.121832	-0.185494	-0.173601	-0.0897349	-0.104573	-0.151206	-0.0579754	-0.146923	-0.186471	-0.124147	-0.208019
-0.227788	-0.208157	-0.148627	-0.132919	-0.21721	-0.153948	-0.0765397	-0.0841552	-0.151412	-0.0121515	-0.180713	-0.567203	-0.120191	-0.273056
-0.200386	-0.236394	-0.151979	-0.144668	-0.268314	-0.122141	-0.0948905	-0.0922581	-0.143014	-0.0301984	-0.201559	-0.510139	-0.124248	-0.240964
-0.210526	-0.240863	-0.152249	-0.17692	-0.249241	-0.151921	-0.0816823	-0.0895807	-0.131992	0.022912	-0.126476	-0.427536	-0.11492	-0.214662
-0.208191	-0.231121	-0.157334	-0.198238	-0.265934	-0.176625	-0.0614445	-0.0939576	-0.127425	-0.0434783	-0.134484	-0.439516	-0.0980392	-0.261663
-0.238894	-0.289947	-0.145317	-0.187082	-0.259157	-0.236806	-0.0648114	-0.0925867	-0.0942572	-0.0335135	-0.113111	-0.372957	-0.112609	-0.237859
-0.201721	-0.25877	-0.141922	-0.181713	-0.264764	-0.226364	-0.0578331	-0.115689	-0.0722669	-0.100733	-0.0942643	-0.337187	-0.129068	-0.200555
-0.252556	-0.262177	-0.137421	-0.179032	-0.227647	-0.239449	-0.0746716	-0.120523	-0.0814998	-0.144318	-0.0467762	-0.364897	-0.118292	-0.187418
-0.287194	-0.245607	-0.149235	-0.167907	-0.196673	-0.221583	-0.0306452	-0.126726	-0.105247	-0.125322	0.0580876	-0.351226	-0.109663	-0.190825
-0.299112	-0.283501	-0.19189	-0.170651	-0.242257	-0.196707	-0.0374849	-0.11718	-0.0929507	-0.0532345	0.146138	-0.341317	-0.108985	-0.185902
-0.295145	-0.30088	-0.265243	-0.166809	-0.214286	-0.213894	-0.041966	-0.105997	-0.125039	-0.0133237	0.188498	-0.367481	-0.10302	-0.184784
-0.253558	-0.292962	-0.29239	-0.165319	-0.214385	-0.245653	-0.0541683	-0.0903184	-0.122807	-0.0896661	0.209253	-0.474232	-0.10134	-0.177276
-0.24308	-0.287201	-0.473836	-0.152113	-0.218775	-0.236135	-0.0605413	-0.10902	-0.0876197	-0.117906	0.135628	-0.48136	-0.104397	-0.167864
-0.192397	-0.260167	-0.448404	-0.145068	-0.216134	-0.217428	-0.081717	-0.0928297	-0.0466713	-0.137372	0.0196078	-0.462604	-0.112055	-0.164223
-0.179609	-0.263206	-0.254203	-0.180734	-0.179487	-0.213433	-0.0907968	-0.12648	-0.0637573	-0.131532	-0.270771	-0.520511	-0.116548	-0.191471
-0.173124	-0.256785	-0.206424	-0.163919	-0.207043	-0.181298	-0.0871166	-0.140834	-0.0919975	-0.113819	-0.222662	-0.634029	-0.124069	-0.172784
-0.186126	-0.215741	-0.321688	-0.169903	-0.227621	-0.200178	-0.113161	-0.150286	-0.0920366	-0.113128	-0.25621	-0.691176	-0.155172	-0.186827
-0.200188	-0.355234	-0.298465	-0.173333	-0.2603	-0.178652	-0.11577	-0.143876	-0.083721	-0.112725	-0.290943	-0.604638	-0.138431	-0.169688
-0.180469	-0.366834	-0.149184	-0.156863	-0.241511	-0.200381	-0.126284	-0.165827	-0.0736769	-0.0697943	-0.278254	-0.529751	-0.134604	-0.149176
-0.204608	-0.421638	-0.128025	-0.143028	-0.255193	-0.207428	-0.128267	-0.113966	-0.0790798	-0.0550673	-0.213549	-0.547541	-0.132218	-0.160323
-0.19198	-0.491914	-0.13491	-0.196337	-0.236926	-0.211554	-0.119055	-0.068912	-0.0741635	-0.0601735	-0.138725	-0.522406	-0.137412	-0.15288
-0.194421	-0.546974	-0.130032	-0.20943	-0.220284	-0.182037	-0.135632	-0.0734948	-0.0717518	-0.088243	-0.166344	-0.49442	-0.127045	-0.160195
-0.209386	-0.395822	-0.135644	-0.202133	-0.212897	-0.198547	-0.131813	-0.100448	-0.0746269	-0.121076	-0.179374	-0.4665	-0.111925	-0.151069
-0.255684	-0.418954	-0.144405	-0.192739	-0.1745	-0.203917	-0.145299	-0.145219	-0.0839886	-0.154843	-0.144748	-0.449388	-0.121291	-0.164962
-0.220662	-0.403187	-0.126352	-0.188698	-0.207688	-0.170822	-0.126736	-0.110572	-0.10332	-0.145081	-0.109198	-0.43013	-0.1445	-0.178915
-0.276859	-0.405104	-0.111539	-0.179632	-0.218862	-0.168436	-0.147187	-0.118947	-0.12963	-0.150475	-0.155172	-0.402709	-0.163355	-0.193121
-0.193805	-0.480996	-0.116118	-0.195156	-0.212462	-0.194726	-0.135991	-0.123535	-0.105098	-0.132478	-0.115994	-0.479259	-0.1597	-0.172494
-0.219295	-0.627556	-0.106468	-0.19019	-0.235366	-0.204844	-0.134863	-0.131255	-0.0953216	-0.0942393	-0.173875	-0.562358	-0.194021	-0.172968
-0.241954	-0.565836	-0.106175	-0.14928	-0.241038	-0.20688	-0.128918	-0.145326	-0.105358	-0.0874855	-0.204986	-0.567164	-0.269511	-0.221589
-0.240175	-0.375524	-0.0821961	-0.137489	-0.267097	-0.163964	-0.12664	-0.168891	-0.0981109	-0.0870683	-0.19057	-0.535642	-0.234576	-0.200394
-0.227977	-0.318094	-0.0548268	-0.12016	-0.235808	-0.169531	-0.117613	-0.169751	-0.0824108	-0.0866987	-0.111828	-0.457786	-0.192807	-0.205708
-0.214467	-0.273724	-0.0762686	-0.122478	-0.244984	-0.17454	-0.125293	-0.17985	-0.10078	-0.0872046	-0.120611	-0.454545	-0.214461	-0.188509
-0.213358	-0.368103	-0.089528	-0.125047	-0.264818	-0.192791	-0.118781	-0.176282	-0.101064	-0.0937579	-0.139469	-0.387925	-0.295558	-0.153747
-0.198437	-0.363309	-0.0943202	-0.133925	-0.25859	-0.169572	-0.0598684	-0.173288	-0.110578	-0.100511	-0.103842	-0.330944	-0.227556	-0.161584
-0.200456	-0.473449	-0.0846939	-0.141026	-0.299678	-0.179938	-0.0183836	-0.167228	-0.116831	-0.101242	-0.118435	-0.326722	-0.210672	-0.18516
-0.193866	-0.49916	-0.0726172	-0.157641	-0.295442	-0.195549	-0.0411874	-0.151686	-0.148434	-0.0961222	-0.0348059	-0.29595	-0.217009	-0.207661
-0.164932	-0.288978	-0.140652	-0.143318	-0.273992	-0.200425	-0.0697674	-0.129752	-0.159812	-0.0976431	-0.0780423	-0.273517	-0.162896	-0.21436
-0.278931	-0.415371	-0.139863	-0.147837	-0.269403	-0.164477	-0.067899	-0.159358	-0.17832	-0.0977735	-0.132415	-0.278085	-0.141347	-0.199933
-0.349869	-0.658592	-0.144358	-0.14806	-0.228703	-0.170292	-0.0645863	-0.158499	-0.166567	-0.0916967	-0.0364964	-0.244934	-0.121951	-0.185742
-0.248023	-0.595455	-0.13799	-0.126785	-0.170399	-0.182817	-0.0591204	-0.165791	-0.127461	-0.0859684	0.0811808	-0.248754	-0.0848308	-0.173002
-0.180874	-0.479349	-0.141454	-0.134275	-0.189333	-0.148591	-0.041791	-0.14622	-0.145248	-0.0704074	0.148225	-0.253514	-0.0992714	-0.180133
-0.217608	-0.436434	-0.138648	-0.162746	-0.204071	-0.148	-0.0476191	-0.125579	-0.131478	-0.0368828	0.109615	-0.244361	-0.099916	-0.172895
-0.317926	-0.463235	-0.143318	-0.16534	-0.197524	-0.166837	-0.0349538	-0.0923984	-0.166911	-0.0466686	0.0286195	-0.222638	-0.110036	-0.173046
-0.268717	-0.687977	-0.137576	-0.169651	-0.203837	-0.184783	-0.0456113	-0.0951742	-0.157458	-0.060022	-0.00458017	-0.386364	-0.124031	-0.159522
-0.285808	-0.675135	-0.14638	-0.142515	-0.21244	-0.163457	-0.0934326	-0.114134	-0.153924	-0.0647364	-0.233696	-0.401878	-0.107264	-0.158183
-0.278214	-0.531342	-0.151278	-0.119552	-0.240432	-0.175287	-0.120124	-0.103282	-0.161215	-0.0937585	-0.218716	-0.385672	-0.120339	-0.167456
-0.267747	-0.418231	-0.152255	-0.132262	-0.221513	-0.161738	-0.110217	-0.0739667	-0.203587	-0.04581	-0.22065	-0.387487	-0.114739	-0.15114
-0.225613	-0.34488	-0.143834	-0.143244	-0.214193	-0.180778	-0.0886598	-0.0561224	-0.173992	-0.208117	-0.189239	-0.400645	-0.135221	-0.162917
-0.249422	-0.366273	-0.146037	-0.151832	-0.222522	-0.192841	-0.0822222	-0.0606488	-0.155404	-0.229646	-0.134761	-0.37794	-0.121023	-0.169742
-0.212903	-0.252959	-0.148169	-0.140377	-0.239588	-0.174888	-0.0893855	-0.0750341	-0.145321	-0.0831974	0.0222222	-0.492761	-0.123409	-0.172167
-0.235813	-0.206843	-0.145268	-0.116578	-0.167183	-0.226875	-0.0936432	-0.0942772	-0.169043	-0.0585225	-0.0243161	-0.4869	-0.126745	-0.160735
-0.245581	-0.275742	-0.145915	-0.180228	-0.191129	-0.23125	-0.0843806	-0.0996805	-0.126549	-0.0691693	-0.0785463	-0.433581	-0.133294	-0.184478
-0.221611	-0.240784	-0.153356	-0.15346	-0.248629	-0.155241	-0.094431	-0.0872991	-0.117784	-0.0898513	-0.103852	-0.387321	-0.108586	-0.189768
-0.239492	-0.26009	-0.149626	-0.210421	-0.226644	-0.192582	-0.086999	-0.0961478	-0.111523	-0.0155675	-0.164547	-0.368825	-0.122614	-0.168491
-0.23784	-0.28784	-0.152607	-0.201001	-0.21991	-0.244705	-0.0718584	-0.102757	-0.0755268	-0.0412292	-0.138225	-0.428729	-0.134535	-0.181026
-0.305109	-0.272819	-0.144625	-0.188249	-0.242634	-0.258905	-0.0712695	-0.110766	-0.0825688	-0.0543623	-0.126012	-0.393871	-0.116813	-0.20721
-0.250849	-0.257591	-0.14012	-0.189311	-0.238574	-0.206633	-0.0626843	-0.124418	-0.0844327	-0.114504	-0.0957614	-0.347594	-0.126437	-0.25251
-0.237152	-0.260832	-0.139484	-0.172357	-0.235197	-0.250545	-0.0629423	-0.133958	-0.0826173	-0.152113	-0.116455	-0.446039	-0.122749	-0.189668
-0.141717	-0.259802	-0.149382	-0.174454	-0.216279	-0.217035	-0.0373726	-0.141544	-0.069273	-0.117541	-0.153285	-0.587803	-0.0986622	-0.152167
-0.167161	-0.295913	-0.180012	-0.159983	-0.248561	-0.197531	-0.0464231	-0.118633	-0.0624546	-0.0483247	-0.168492	-0.685076	-0.112124	-0.17651
-0.270109	-0.287519	-0.347158	-0.136567	-0.223809	-0.236504	-0.0472325	-0.101036	-0.118017	-0.0278463	-0.114409	-0.683285	-0.150413	-0.186685
-0.25788	-0.28172	-0.473173	-0.132041	-0.220862	-0.1888	-0.0415555	-0.0926704	-0.0957004	-0.0806088	-0.135945	-0.631704	-0.128399	-0.22902
-0.258034	-0.292404	-0.50639	-0.143271	-0.218719	-0.247267	-0.0429217	-0.0925165	-0.0588235	-0.123669	-0.141791	-0.613051	-0.114722	-0.263971
-0.193333	-0.232378	-0.35523	-0.154762	-0.215278	-0.221167	-0.0592263	-0.0734844	-0.0590631	-0.130049	-0.0706033	-0.565485	-0.1253	-0.201198
-0.187717	-0.207185	-0.162271	-0.188179	-0.233394	-0.191346	-0.0778286	-0.145657	-0.0912	-0.130207	0.0115132	-0.541918	-0.118839	-0.183017
-0.168075	-0.241039	-0.164203	-0.168265	-0.239869	-0.219075	-0.0805838	-0.128071	-0.0993162	-0.11227	0.0975143	-0.505296	-0.113108	-0.177474
-0.172669	-0.226361	-0.187731	-0.162074	-0.240519	-0.212528	-0.0902302	-0.139369	-0.100273	-0.122495	-0.0433604	-0.486998	-0.146783	-0.176021
-0.156095	-0.326808	-0.218768	-0.146568	-0.253145	-0.196707	-0.107337	-0.163431	-0.0774037	-0.1053	-0.105949	-0.48612	-0.11808	-0.173211
-0.185857	-0.307933	-0.156994	-0.151803	-0.243163	-0.180979	-0.103554	-0.160067	-0.0665236	-0.0821428	-0.0422919	-0.394309	-0.140215	-0.156267
-0.179366	-0.390707	-0.132464	-0.148315	-0.249318	-0.198706	-0.115942	-0.156128	-0.0699699	-0.0699123	0.0362935	-0.475649	-0.130188	-0.182657
-0.182806	-0.463964	-0.12874	-0.18606	-0.233861	-0.19554	-0.118306	-0.115465	-0.0714515	-0.0808633	0.00883531	-0.493692	-0.127729	-0.166096
-0.189567	-0.465416	-0.138581	-0.212318	-0.229989	-0.194361	-0.131272	-0.0965029	-0.0745023	-0.117928	0.0243903	-0.449202	-0.130728	-0.169077
-0.213494	-0.377847	-0.139507	-0.212598	-0.257414	-0.202464	-0.129619	-0.175565	-0.0744441	-0.132497	-0.0474169	-0.432675	-0.10266	-0.162282
-0.211413	-0.391813	-0.135093	-0.196679	-0.231691	-0.194065	-0.137658	-0.156972	-0.0931832	-0.162694	-0.132523	-0.473316	-0.12981	-0.180028
-0.218864	-0.448552	-0.11591	-0.188623	-0.201133	-0.194083	-0.135382	-0.113809	-0.115675	-0.151703	-0.147754	-0.430638	-0.121905	-0.163102
-0.28264	-0.399832	-0.111058	-0.200583	-0.223385	-0.208704	-0.137594	-0.115145	-0.109647	-0.157053	-0.15182	-0.347924	-0.191154	-0.171775
-0.241982	-0.532082	-0.105201	-0.208586	-0.225184	-0.182002	-0.145193	-0.106752	-0.0980746	-0.138484	-0.148526	-0.311653	-0.201827	-0.158492
-0.229105	-0.624427	-0.0997237	-0.181481	-0.218487	-0.190244	-0.147559	-0.129146	-0.10805	-0.0816901	-0.179213	-0.305513	-0.284794	-0.182018
-0.25387	-0.497927	-0.110127	-0.156221	-0.224806	-0.197291	-0.136137	-0.152159	-0.0977628	-0.0970008	-0.204533	-0.290354	-0.249682	-0.175628
-0.24981	-0.441519	-0.0893128	-0.140864	-0.284794	-0.159671	-0.133047	-0.162335	-0.0969267	-0.0938796	-0.140011	-0.246288	-0.146674	-0.152617
-0.236773	-0.40097	-0.0662043	-0.12769	-0.243386	-0.175086	-0.128696	-0.167908	-0.106034	-0.092472	-0.152322	-0.243397	-0.100413	-0.164495
-0.205409	-0.360825	-0.08907	-0.122143	-0.243925	-0.195908	-0.126391	-0.168631	-0.102625	-0.0933803	-0.179807	-0.252738	-0.162691	-0.177707
-0.234446	-0.386498	-0.105721	-0.145249	-0.255426	-0.178344	-0.135603	-0.167468	-0.107035	-0.101338	-0.171637	-0.264929	-0.197644	-0.197711
-0.233953	-0.405297	-0.105858	-0.163288	-0.258401	-0.175842	-0.116093	-0.159543	-0.119955	-0.105351	-0.229858	-0.278746	-0.16061	-0.211564
-0.228571	-0.49111	-0.0879203	-0.155353	-0.288049	-0.180952	-0.058208	-0.166178	-0.140297	-0.0930178	-0.161416	-0.282641	-0.16367	-0.196255
-0.172672	-0.367942	-0.0817769	-0.192389	-0.310133	-0.203435	-0.029703	-0.197706	-0.148538	-0.0859356	-0.110688	-0.220718	-0.13107	-0.190762
-0.162081	-0.32701	-0.144481	-0.167693	-0.318671	-0.186906	-0.0492628	-0.227293	-0.170341	-0.0776326	-0.111641	-0.221328	-0.11384	-0.180682
-0.267518	-0.596834	-0.135135	-0.175676	-0.300694	-0.181914	-0.0623886	-0.130479	-0.141802	-0.0782518	-0.0965682	-0.232939	-0.101679	-0.226238
-0.331822	-0.626849	-0.146573	-0.192899	-0.249002	-0.195462	-0.075431	-0.135121	-0.165237	-0.060966	-0.101449	-0.209635	-0.0994764	-0.260473
-0.223373	-0.561062	-0.149307	-0.203209	-0.218671	-0.170273	-0.0825885	-0.113034	-0.324526	-0.0636032	-0.11868	-0.224273	-0.115087	-0.186705
-0.22017	-0.448829	-0.14024	-0.190198	-0.212121	-0.166667	-0.0618892	-0.110838	-0.203063	-0.0519093	-0.152133	-0.264874	-0.0955294	-0.183716
-0.251602	-0.3875	-0.141385	-0.173913	-0.219464	-0.168901	-0.0501543	-0.0951087	-0.184149	-0.0442783	-0.135899	-0.250718	-0.102421	-0.176081
-0.279557	-0.383305	-0.139136	-0.183829	-0.201685	-0.157576	-0.0222402	-0.080872	-0.124381	-0.0619469	-0.15187	-0.209028	-0.112583	-0.175886
-0.277041	-0.592121	-0.136242	-0.195716	-0.201459	-0.193137	-0.029321	-0.0963815	-0.113076	-0.0699724	-0.142495	-0.241194	-0.121043	-0.173671
-0.25821	-0.773188	-0.144836	-0.183646	-0.227337	-0.166667	-0.0612097	-0.101354	-0.138609	-0.0780731	-0.151643	-0.241239	-0.087942	-0.156552
-0.242183	-0.695148	-0.152443	-0.154409	-0.216178	-0.21373	-0.0925291	-0.100351	-0.153649	-0.0842712	-0.160508	-0.235869	-0.120799	-0.161583
-0.219753	-0.519845	-0.152643	-0.172662	-0.207612	-0.211718	-0.0861953	-0.0845225	-0.174554	-0.0281933	-0.170569	-0.223754	-0.117548	-0.163484
-0.21059	-0.389847	-0.151491	-0.153107	-0.207703	-0.186056	-0.0689775	-0.0612245	-0.167816	-0.203313	-0.180451	-0.229547	-0.121034	-0.16205
-0.220359	-0.350877	-0.144854	-0.161708	-0.237955	-0.175062	-0.0672451	-0.0660238	-0.134585	-0.261171	-0.186386	-0.221642	-0.124714	-0.169058
-0.217204	-0.314442	-0.142347	-0.185596	-0.17356	-0.20882	-0.0788822	-0.0826613	-0.145413	-0.110576	-0.202637	-0.201351	-0.124191	-0.207698
-0.249057	-0.323194	-0.152405	-0.182405	-0.190974	-0.230026	-0.0961668	-0.0931638	-0.0975237	-0.0732017	-0.1992	-0.197075	-0.112363	-0.16696
-0.236034	-0.363262	-0.153569	-0.182959	-0.234852	-0.244252	-0.0951586	-0.0848089	-0.0853816	-0.0573686	-0.196031	-0.205102	-0.120027	-0.159993
-0.292292	-0.282609	-0.152531	-0.184621	-0.235583	-0.253394	-0.0919387	-0.0915151	-0.0771757	-0.04219	-0.164997	-0.22485	-0.126545	-0.164498
-0.331355	-0.307489	-0.151349	-0.189081	-0.217862	-0.225887	-0.0880691	-0.0998207	-0.0765677	-0.0253206	-0.149006	-0.220157	-0.123728	-0.166887
-0.32505	-0.339768	-0.153579	-0.198149	-0.227977	-0.174502	-0.0739161	-0.112058	-0.08294	-0.0228862	-0.104752	-0.215402	-0.133085	-0.16661
-0.369246	-0.270983	-0.149966	-0.199366	-0.222793	-0.169796	-0.0754074	-0.118466	-0.106626	-0.0609164	-0.100752	-0.231384	-0.122807	-0.159567
-0.195915	-0.270095	-0.135722	-0.173541	-0.232932	-0.208837	-0.0642002	-0.112855	-0.103611	-0.101721	-0.119708	-0.197256	-0.146508	-0.165409
-0.193939	-0.276575	-0.132962	-0.159651	-0.264	-0.230517	-0.0608392	-0.112685	-0.071846	-0.126698	-0.113134	-0.188552	-0.117335	-0.178661
-0.0170854	-0.25529	-0.147938	-0.164621	-0.253446	-0.183657	-0.0635036	-0.103147	-0.0428994	-0.0831422	-0.134741	-0.210811	-0.120126	-0.180527
-0.155528	-0.295385	-0.177786	-0.135159	-0.241803	-0.157979	-0.0484164	-0.0856056	-0.104996	-0.029703	-0.170079	-0.228933	-0.117085	-0.194058
-0.222222	-0.320955	-0.305657	-0.122856	-0.249093	-0.193162	-0.0482759	-0.0726989	-0.0920502	-0.0350752	-0.144462	-0.215545	-0.135534	-0.190663
-0.243161	-0.306488	-0.358131	-0.145354	-0.240833	-0.207306	-0.0538793	-0.0754491	-0.0879725	-0.070052	-0.132444	-0.225856	-0.128823	-0.182588
-0.257971	-0.258017	-0.327879	-0.146552	-0.262735	-0.202507	-0.0585297	-0.0795587	-0.0606372	-0.111163	-0.0522244	-0.233604	-0.127509	-0.165414
-0.18721	-0.233318	-0.233882	-0.160529	-0.27734	-0.186834	-0.0550847	-0.127637	-0.0825386	-0.109561	-0.148674	-0.199593	-0.141496	-0.202173
-0.217916	-0.200339	-0.136769	-0.175258	-0.26712	-0.193434	-0.0644824	-0.129739	-0.0896104	-0.120474	-0.144619	-0.211545	-0.128247	-0.217705
-0.219865	-0.188054	-0.150495	-0.186941	-0.272031	-0.227193	-0.0639615	-0.134562	-0.0961863	-0.118001	-0.180288	-0.209367	-0.125148	-0.182069
-0.209752	-0.403235	-0.134421	-0.171099	-0.303791	-0.226594	-0.0583021	-0.160061	-0.0921986	-0.124339	-0.172854	-0.205829	-0.137008	-0.179247
-0.170861	-0.329389	-0.131783	-0.15877	-0.280397	-0.196185	-0.0686406	-0.15999	-0.0746575	-0.090158	-0.155991	-0.220594	-0.125444	-0.171696
-0.215722	-0.337243	-0.137034	-0.130513	-0.233903	-0.199456	-0.0886792	-0.145704	-0.0763708	-0.0903983	-0.131508	-0.233542	-0.123711	-0.182045
-0.198316	-0.366288	-0.14411	-0.135016	-0.243746	-0.194309	-0.110487	-0.147558	-0.0635473	-0.0787681	-0.191633	-0.202471	-0.132439	-0.16952
-0.199616	-0.317183	-0.135328	-0.179598	-0.251744	-0.218925	-0.123048	-0.116184	-0.0728692	-0.0926217	-0.208663	-0.206885	-0.139254	-0.159651
-0.205827	-0.355342	-0.137513	-0.208202	-0.273074	-0.202366	-0.134374	-0.175267	-0.0645806	-0.135086	-0.156835	-0.208537	-0.120221	-0.165651
-0.212094	-0.382727	-0.141465	-0.179173	-0.263585	-0.192675	-0.132969	-0.174672	-0.0869025	-0.129488	-0.135029	-0.229982	-0.144276	-0.169839
-0.235564	-0.364355	-0.133281	-0.188	-0.22813	-0.200491	-0.140079	-0.105196	-0.104048	-0.171212	-0.117031	-0.227834	-0.260142	-0.177313
-0.237877	-0.431321	-0.117949	-0.19043	-0.213542	-0.217716	-0.144807	-0.0887134	-0.0961183	-0.16287	-0.151922	-0.210108	-0.172885	-0.185338
-0.205333	-0.602099	-0.113189	-0.187411	-0.195719	-0.201333	-0.133217	-0.0779678	-0.106667	-0.135461	-0.167916	-0.222499	-0.174297	-0.15577
-0.217673	-0.600634	-0.101179	-0.179822	-0.221873	-0.195309	-0.140669	-0.11595	-0.108603	-0.136716	-0.122571	-0.194503	-0.198725	-0.157239
-0.225336	-0.403687	-0.0859829	-0.178654	-0.230094	-0.16277	-0.135384	-0.130949	-0.100429	-0.102178	-0.160513	-0.209598	-0.166616	-0.1516
-0.240129	-0.393912	-0.087581	-0.141239	-0.269555	-0.170572	-0.143353	-0.140492	-0.106029	-0.104301	-0.161145	-0.263427	-0.173845	-0.177584
-0.255311	-0.402475	-0.0866274	-0.17434	-0.255429	-0.199787	-0.138558	-0.163628	-0.100147	-0.0973025	-0.12534	-0.250471	-0.131043	-0.177141
-0.21513	-0.423077	-0.089847	-0.166909	-0.235137	-0.215509	-0.132895	-0.171355	-0.099051	-0.0930289	-0.133452	-0.251271	-0.103951	-0.164361
-0.221538	-0.332822	-0.101286	-0.185185	-0.246448	-0.188649	-0.126292	-0.14359	-0.123394	-0.0969609	-0.0426872	-0.202243	-0.137693	-0.162534
-0.183917	-0.34877	-0.100133	-0.200166	-0.274127	-0.179916	-0.119772	-0.165146	-0.120043	-0.086543	-0.0437361	-0.22933	-0.140127	-0.165997
-0.237952	-0.357618	-0.100493	-0.194355	-0.284794	-0.191336	-0.113967	-0.177686	-0.139547	-0.0858094	-0.111306	-0.256198	-0.142773	-0.169397
-0.224973	-0.196857	-0.0965328	-0.185774	-0.290261	-0.201461	-0.102871	-0.195214	-0.13242	-0.0837463	-0.152669	-0.283137	-0.153498	-0.163636
-0.189596	-0.408722	-0.139225	-0.214895	-0.310378	-0.194313	-0.0620783	-0.229464	-0.156077	-0.0726316	-0.187285	-0.319985	-0.104277	-0.18626
-0.196894	-0.615612	-0.126798	-0.208419	-0.303286	-0.201946	-0.0376153	-0.118615	-0.150158	-0.0719346	-0.111588	-0.278716	-0.121288	-0.187213
-0.232532	-0.542957	-0.143023	-0.188205	-0.31096	-0.17055	-0.0303031	-0.121575	-0.265188	-0.0637713	-0.135259	-0.259202	-0.0925234	-0.178978
-0.318661	-0.4437	-0.142458	-0.199163	-0.219953	-0.156658	-0.0525931	-0.126957	-0.388075	-0.0610003	-0.199547	-0.299089	-0.109455	-0.191642
-0.276822	-0.397478	-0.138622	-0.199847	-0.231884	-0.163274	-0.063135	-0.108288	-0.156138	-0.0502364	-0.195953	-0.391791	-0.10586	-0.186374
-0.276406	-0.393316	-0.1403	-0.19076	-0.22212	-0.167773	-0.0459902	-0.0932965	-0.156754	-0.0573426	-0.155337	-0.297959	-0.101768	-0.185185
-0.219232	-0.454634	-0.141511	-0.207186	-0.19946	-0.153954	-0.0261821	-0.07681	-0.120993	-0.0676041	-0.119411	-0.225607	-0.104228	-0.178993
-0.250823	-0.615799	-0.14954	-0.212869	-0.187732	-0.244033	-0.0123359	-0.0820115	-0.132802	-0.0799356	-0.13384	-0.271082	-0.0987715	-0.179909
-0.240392	-0.682916	-0.148329	-0.171916	-0.220742	-0.196511	-0.0122003	-0.0931068	-0.134015	-0.0984828	-0.10854	-0.31591	-0.117954	-0.183206
-0.20844	-0.48643	-0.148337	-0.168648	-0.215261	-0.260773	-0.0436477	-0.0984061	-0.132384	-0.0777967	-0.135385	-0.262537	-0.112903	-0.158896
-0.23181	-0.39227	-0.150194	-0.200616	-0.195575	-0.214405	-0.0747331	-0.0942725	-0.14386	-0.0414031	-0.182466	-0.20029	-0.134725	-0.162782
-0.196188	-0.414767	-0.153954	-0.179507	-0.212512	-0.184719	-0.0573386	-0.0865206	-0.147208	-0.108762	-0.21107	-0.211257	-0.128037	-0.15842
-0.203725	-0.386005	-0.144533	-0.176955	-0.209391	-0.213072	-0.0655738	-0.0737485	-0.130548	-0.118663	-0.172387	-0.297491	-0.155423	-0.146864
-0.229022	-0.364979	-0.137314	-0.180341	-0.176965	-0.197315	-0.0583602	-0.0772897	-0.0900173	-0.139516	-0.142857	-0.273466	-0.130945	-0.152413
-0.238609	-0.390244	-0.141052	-0.191667	-0.220183	-0.223244	-0.0714544	-0.0942308	-0.0847567	-0.143306	-0.155998	-0.236749	-0.107035	-0.150611
-0.268722	-0.371767	-0.158129	-0.202256	-0.232391	-0.237313	-0.101351	-0.0897237	-0.0632737	-0.043952	-0.107464	-0.295465	-0.127369	-0.163526
-0.22967	-0.383547	-0.156745	-0.186693	-0.233488	-0.200186	-0.0884666	-0.0815169	-0.0612102	-0.000369146	-0.00367378	-0.265252	-0.133903	-0.157028
-0.230518	-0.315789	-0.154077	-0.18802	-0.244004	-0.201598	-0.0819672	-0.0973294	-0.0674157	-0.0128411	-0.0299728	-0.233933	-0.128136	-0.155685
-0.325014	-0.304094	-0.160119	-0.204348	-0.235091	-0.181498	-0.0867871	-0.105755	-0.0558483	0.010072	-0.00417415	-0.222715	-0.118335	-0.170364
-0.365482	-0.2721	-0.159391	-0.185863	-0.210984	-0.163265	-0.078957	-0.104577	-0.0927835	-0.0732253	-0.0756014	-0.216505	-0.133768	-0.158147
-0.371767	-0.293942	-0.137438	-0.139871	-0.256052	-0.179582	-0.0762809	-0.096079	-0.0881252	-0.13508	-0.134328	-0.241893	-0.155607	-0.16555
-0.126289	-0.325405	-0.140974	-0.13694	-0.265444	-0.234226	-0.0782241	-0.0821547	-0.0706503	-0.124541	-0.143084	-0.276579	-0.161198	-0.163602
-0.320895	-0.294176	-0.14498	-0.140721	-0.251408	-0.213851	-0.0636215	-0.0793363	-0.073224	-0.0588236	-0.155239	-0.300176	-0.150666	-0.165289
-0.121818	-0.297783	-0.163291	-0.151456	-0.283502	-0.16971	-0.0735031	-0.0792019	-0.0703812	-0.00589254	-0.214696	-0.315212	-0.121797	-0.15462
-0.240385	-0.288678	-0.218673	-0.171544	-0.280374	-0.189615	-0.0591944	-0.084006	-0.0828924	-0.0275514	-0.151582	-0.363636	-0.12375	-0.148348
-0.263965	-0.293341	-0.258886	-0.178998	-0.253411	-0.193443	-0.0502512	-0.0854329	-0.100993	-0.0726073	-0.134556	-0.376206	-0.139394	-0.174695
-0.234017	-0.262411	-0.175629	-0.170093	-0.261784	-0.218839	-0.0534083	-0.0868347	-0.0754912	-0.0898466	-0.148852	-0.433315	-0.141745	-0.171991
-0.225954	-0.230352	-0.172676	-0.17968	-0.259199	-0.215538	-0.0622758	-0.111936	-0.0752475	-0.112689	-0.157936	-0.474359	-0.158511	-0.193795
-0.218053	-0.1986	-0.147442	-0.176938	-0.294023	-0.212909	-0.054234	-0.124251	-0.0901777	-0.114286	-0.194239	-0.483221	-0.135809	-0.181886
-0.211528	-0.185043	-0.131632	-0.191426	-0.293973	-0.193992	-0.0711323	-0.13164	-0.101701	-0.113305	-0.177012	-0.474383	-0.143158	-0.180525
-0.195939	-0.292719	-0.137075	-0.157178	-0.302261	-0.205217	-0.0718699	-0.153808	-0.0843452	-0.115529	-0.177999	-0.429654	-0.126582	-0.176286
-0.214252	-0.308123	-0.134815	-0.160089	-0.351225	-0.196558	-0.0603799	-0.152958	-0.0710809	-0.101253	-0.173399	-0.378461	-0.134375	-0.166789
-0.21808	-0.323171	-0.134081	-0.120414	-0.296875	-0.202905	-0.0660248	-0.140859	-0.0799744	-0.0973358	-0.112445	-0.396934	-0.139336	-0.157776
-0.198697	-0.305664	-0.14332	-0.129523	-0.244535	-0.201065	-0.0756866	-0.162189	-0.0641237	-0.0880774	-0.148936	-0.383754	-0.151493	-0.165385
-0.209991	-0.302186	-0.135252	-0.193498	-0.235389	-0.199302	-0.0804524	-0.137696	-0.0603534	-0.103736	-0.0973154	-0.412724	-0.157678	-0.155913
-0.215236	-0.37948	-0.134328	-0.203606	-0.262032	-0.193059	-0.0883483	-0.125743	-0.0793945	-0.133577	-0.00521224	-0.503808	-0.138097	-0.163257
-0.233216	-0.397081	-0.13814	-0.17737	-0.24127	-0.204353	-0.0917874	-0.103016	-0.0836041	-0.12435	-0.0520305	-0.522925	-0.291419	-0.171168
-0.209856	-0.457407	-0.143917	-0.178749	-0.226904	-0.188628	-0.118386	-0.0676747	-0.0860409	-0.157669	-0.099	-0.48135	-0.318699	-0.164827
-0.189604	-0.553991	-0.138974	-0.17192	-0.198283	-0.18942	-0.129962	-0.0799069	-0.0908535	-0.170544	-0.111777	-0.547106	-0.236266	-0.174483
-0.180774	-0.592839	-0.125704	-0.1708	-0.164875	-0.196454	-0.129042	-0.0916899	-0.108802	-0.138256	-0.132075	-0.603509	-0.165354	-0.155072
-0.194221	-0.497749	-0.11868	-0.16651	-0.210526	-0.199631	-0.121793	-0.0814924	-0.0871951	-0.139828	-0.178478	-0.677752	-0.149072	-0.154986
-0.18932	-0.411881	-0.0869565	-0.190366	-0.223498	-0.1691	-0.140762	-0.0911486	-0.094705	-0.0995872	-0.194057	-0.669496	-0.134294	-0.166225
-0.225699	-0.433865	-0.0754548	-0.172502	-0.260658	-0.190259	-0.136593	-0.11026	-0.115233	-0.0926782	-0.191318	-0.570162	-0.168218	-0.165045
-0.243951	-0.423325	-0.0866397	-0.190633	-0.250497	-0.20545	-0.156313	-0.137905	-0.115498	-0.083895	-0.125469	-0.538104	-0.130435	-0.146172
-0.233551	-0.453871	-0.0922876	-0.203845	-0.248235	-0.185641	-0.144333	-0.141995	-0.118703	-0.0866828	-0.108297	-0.569767	-0.107043	-0.156333
-0.238274	-0.519386	-0.100322	-0.207362	-0.26275	-0.199388	-0.14148	-0.126787	-0.139397	-0.0768476	-0.18635	-0.500865	-0.126074	-0.158447
-0.198974	-0.481266	-0.100546	-0.206481	-0.292954	-0.205941	-0.127442	-0.187284	-0.167332	-0.0748532	-0.171708	-0.54075	-0.1219	-0.158472
-0.208522	-0.336658	-0.0860564	-0.234458	-0.302495	-0.206107	-0.110782	-0.224455	-0.157969	-0.0733252	-0.193908	-0.490414	-0.149611	-0.153743
-0.23278	-0.363496	-0.075156	-0.2	-0.305093	-0.205895	-0.108581	-0.159427	-0.180421	-0.0833754	-0.187975	-0.454085	-0.123172	-0.140227
-0.212053	-0.570687	-0.135006	-0.20873	-0.320965	-0.171078	-0.131735	-0.108341	-0.213083	-0.0621318	-0.156264	-0.53719	-0.122363	-0.160797
-0.289621	-0.614759	-0.129601	-0.202204	-0.329109	-0.20037	-0.108722	-0.121526	-0.291262	-0.0636103	-0.179614	-0.537178	-0.150816	-0.171442
-0.337386	-0.526836	-0.140732	-0.224211	-0.338005	-0.171848	-0.0713359	-0.107207	-0.297884	-0.0554001	-0.164878	-0.411897	-0.118263	-0.155912
-0.277679	-0.36806	-0.136951	-0.174083	-0.2229	-0.146383	-0.0237099	-0.117595	-0.112236	-0.0654974	-0.166957	-0.308986	-0.141788	-0.156909
-0.328744	-0.382443	-0.144569	-0.195361	-0.245932	-0.158784	-0.0441018	-0.102107	-0.139336	-0.0634744	-0.119598	-0.289684	-0.141115	-0.174364
-0.319672	-0.328067	-0.139109	-0.195181	-0.212678	-0.169296	-0.0554562	-0.0796713	-0.136669	-0.0540467	-0.0732889	-0.296957	-0.122947	-0.158843
-0.201558	-0.369223	-0.138152	-0.204619	-0.200557	-0.172113	-0.0510128	-0.066512	-0.121103	-0.0619086	-0.0890869	-0.379481	-0.11952	-0.169305
-0.276254	-0.511064	-0.152191	-0.214548	-0.204023	-0.236172	-0.0223793	-0.0690162	-0.113617	-0.0749115	-0.141582	-0.329486	-0.114862	-0.149703
-0.187994	-0.557604	-0.143804	-0.174471	-0.194618	-0.20499	-0.000801908	-0.0858816	-0.139693	-0.0643177	-0.130378	-0.265784	-0.135904	-0.177181
-0.193277	-0.459538	-0.146019	-0.201231	-0.202087	-0.231903	0.00899357	-0.0940627	-0.128363	-0.0707414	-0.119705	-0.272174	-0.119622	-0.173752
-0.219769	-0.522531	-0.140308	-0.191522	-0.200188	-0.194828	-0.0419063	-0.0773139	-0.134931	-0.0883511	-0.136533	-0.213254	-0.143849	-0.139686
-0.198565	-0.637183	-0.14602	-0.184718	-0.206186	-0.19086	-0.057971	-0.07159	-0.109698	-0.0352798	-0.152155	-0.232833	-0.113961	-0.180913
-0.158477	-0.517483	-0.14759	-0.168128	-0.189066	-0.238318	-0.0611654	-0.074226	-0.0698638	-0.0411204	-0.152552	-0.24362	-0.146572	-0.148788
-0.25552	-0.428895	-0.14428	-0.191837	-0.197296	-0.208214	-0.0646221	-0.0885291	-0.0729613	-0.110755	-0.142651	-0.201845	-0.116325	-0.140703
-0.246085	-0.401515	-0.143133	-0.196634	-0.238528	-0.235023	-0.066568	-0.0905063	-0.0547091	-0.0484938	-0.181713	-0.193944	-0.0969922	-0.139038
-0.184821	-0.363737	-0.151133	-0.204326	-0.231842	-0.196118	-0.092218	-0.102318	-0.0433526	-0.00148145	-0.182131	-0.197943	-0.133998	-0.133408
-0.241461	-0.347802	-0.157549	-0.197536	-0.234835	-0.190824	-0.118796	-0.087986	-0.0477569	0.00343905	-0.155861	-0.234513	-0.126485	-0.139096
-0.227324	-0.360802	-0.156051	-0.203021	-0.231326	-0.205411	-0.0956409	-0.105294	-0.0844063	0.0178717	-0.220109	-0.266406	-0.148701	-0.141284
-0.32092	-0.365524	-0.152305	-0.183074	-0.222618	-0.217942	-0.0983097	-0.0981087	-0.0736325	0.00673044	-0.16867	-0.285207	-0.142291	-0.130704
-0.146418	-0.33817	-0.154347	-0.174589	-0.225607	-0.213537	-0.0725807	-0.0881913	-0.0742268	-0.0591901	-0.12905	-0.304491	-0.146644	-0.1316
-0.126437	-0.304241	-0.149293	-0.148637	-0.251713	-0.198653	-0.0666667	-0.0981755	-0.0931059	-0.124498	-0.104948	-0.349256	-0.171156	-0.134664
-0.367089	-0.341165	-0.151718	-0.135892	-0.235904	-0.198428	-0.0707513	-0.083922	-0.096041	-0.127923	-0.118644	-0.340027	-0.1489	-0.144451
-0.18068	-0.342203	-0.142504	-0.155251	-0.23902	-0.219489	-0.0610555	-0.091592	-0.0687247	-0.0449719	-0.131198	-0.317053	-0.174371	-0.150134
-0.287386	-0.325117	-0.162031	-0.184659	-0.262213	-0.221175	-0.061006	-0.0927775	-0.0909725	-0.00241962	-0.0967433	-0.320911	-0.127794	-0.133132
-0.266216	-0.328341	-0.156187	-0.179559	-0.240699	-0.197452	-0.0466133	-0.0957037	-0.122807	-0.0173178	-0.0863836	-0.324213	-0.131343	-0.134426
-0.26917	-0.302398	-0.174471	-0.170886	-0.23806	-0.196106	-0.0486758	-0.0951965	-0.0894364	-0.0608392	-0.105509	-0.407982	-0.119234	-0.1631
-0.0791366	-0.290503	-0.149729	-0.172817	-0.235316	-0.203783	-0.059543	-0.0859881	-0.0912185	-0.0766227	-0.149815	-0.338852	-0.148178	-0.158175
-0.368532	-0.232007	-0.169284	-0.175736	-0.247517	-0.241313	-0.0648038	-0.114799	-0.0959088	-0.122904	-0.1707	-0.388208	-0.153617	-0.16162
-0.191977	-0.183437	-0.146001	-0.19511	-0.27957	-0.232503	-0.0736594	-0.114347	-0.0937294	-0.117171	-0.131219	-0.418331	-0.137861	-0.160296
-0.222595	-0.207584	-0.140293	-0.201859	-0.268366	-0.196831	-0.0721154	-0.119368	-0.081081	-0.121266	-0.114894	-0.483832	-0.130958	-0.13907
-0.219067	-0.26483	-0.143191	-0.174921	-0.306612	-0.210133	-0.0637224	-0.141806	-0.0896104	-0.11489	-0.132695	-0.492891	-0.114436	-0.14488
-0.230841	-0.258037	-0.132068	-0.173097	-0.319569	-0.203245	-0.087472	-0.141531	-0.0930989	-0.115018	-0.202429	-0.525934	-0.133976	-0.145983
-0.234123	-0.272876	-0.121052	-0.115385	-0.278796	-0.213853	-0.0771768	-0.14936	-0.0625416	-0.0981892	-0.141618	-0.506091	-0.177726	-0.136447
-0.212351	-0.267842	-0.141792	-0.126873	-0.225842	-0.215818	-0.0742819	-0.154936	-0.0590591	-0.0958974	-0.195723	-0.528627	-0.220339	-0.15389
-0.228894	-0.273597	-0.136486	-0.198325	-0.212294	-0.206087	-0.0678972	-0.147839	-0.0701107	-0.111879	-0.187082	-0.667756	-0.22938	-0.128215
-0.224689	-0.350376	-0.160834	-0.203568	-0.262039	-0.193202	-0.0857687	-0.124621	-0.0868698	-0.135478	-0.225573	-0.680208	-0.152872	-0.122561
-0.221879	-0.447761	-0.13916	-0.182807	-0.259087	-0.192291	-0.0952839	-0.0833666	-0.0935252	-0.121778	-0.125501	-0.630306	-0.182011	-0.147833
-0.170483	-0.581943	-0.156483	-0.191489	-0.223567	-0.1851	-0.101695	-0.0694611	-0.0876634	-0.158519	-0.0851352	-0.630105	-0.216921	-0.13554
-0.124114	-0.624121	-0.130841	-0.167315	-0.215511	-0.189532	-0.112485	-0.0749172	-0.0995671	-0.162327	-0.100118	-0.671624	-0.1766	-0.141488
-0.145124	-0.565789	-0.12153	-0.158246	-0.212851	-0.184293	-0.131975	-0.0781844	-0.0970104	-0.141555	-0.0950854	-0.640234	-0.109997	-0.153862
-0.175539	-0.470329	-0.134224	-0.168317	-0.204473	-0.188192	-0.135054	-0.075	-0.0935638	-0.141104	-0.0964778	-0.523949	-0.110896	-0.175809
-0.191667	-0.505848	-0.0838169	-0.172158	-0.220144	-0.18771	-0.128713	-0.0952821	-0.0938628	-0.0947737	-0.0945719	-0.490649	-0.15737	-0.144708
-0.206599	-0.589635	-0.0647738	-0.17917	-0.237973	-0.187791	-0.142693	-0.103073	-0.114821	-0.0786133	-0.116523	-0.57375	-0.140143	-0.128537
-0.227154	-0.535695	-0.0832876	-0.207282	-0.232619	-0.186681	-0.136245	-0.0955056	-0.100028	-0.0680272	-0.158556	-0.53738	-0.126498	-0.160163
-0.212428	-0.467437	-0.104013	-0.211587	-0.246781	-0.174752	-0.153331	-0.111323	-0.17133	-0.0736258	-0.148588	-0.491507	-0.126894	-0.160632
-0.209489	-0.670182	-0.103726	-0.229814	-0.270237	-0.18607	-0.136042	-0.19706	-0.15523	-0.0648077	-0.15891	-0.454904	-0.13034	-0.164402
-0.213209	-0.730518	-0.0991444	-0.213211	-0.275311	-0.194044	-0.116821	-0.21642	-0.18982	-0.0738786	-0.139144	-0.365269	-0.12865	-0.168053
-0.201951	-0.574795	-0.0789211	-0.211424	-0.291845	-0.184367	-0.116828	-0.266303	-0.155477	-0.0680873	-0.104334	-0.432873	-0.149463	-0.157995
-0.237929	-0.625472	-0.0680709	-0.206593	-0.293269	-0.179727	-0.123127	-0.225188	-0.197666	-0.0780068	-0.14224	-0.465027	-0.14068	-0.126611
-0.205091	-0.664305	-0.149055	-0.212213	-0.296196	-0.158903	-0.123263	-0.119637	-0.247246	-0.0475138	-0.201911	-0.445783	-0.153236	-0.14921
-0.259903	-0.592303	-0.127041	-0.207881	-0.314185	-0.181281	-0.125153	-0.100351	-0.254755	-0.0508371	-0.162485	-0.359551	-0.155515	-0.132961
-0.289474	-0.528889	-0.138412	-0.229685	-0.32459	-0.169099	-0.0768258	-0.0978431	-0.121023	-0.0390202	-0.157682	-0.411297	-0.142222	-0.127333
-0.314435	-0.275278	-0.146732	-0.201072	-0.220994	-0.174274	-0.0607155	-0.117665	-0.155194	-0.0597177	-0.169265	-0.359039	-0.146076	-0.131521
-0.351303	-0.318075	-0.143217	-0.186829	-0.212833	-0.17637	-0.0368368	-0.114679	-0.138827	-0.0657645	-0.174773	-0.279759	-0.134734	-0.132499
-0.325036	-0.324899	-0.140834	-0.200287	-0.202572	-0.216028	-0.0618777	-0.0893913	-0.134474	-0.0676175	-0.0688936	-0.271709	-0.122951	-0.130916
-0.209328	-0.316022	-0.148176	-0.207736	-0.17987	-0.223461	-0.0151879	-0.0697859	-0.124022	-0.0818084	-0.0239013	-0.227601	-0.112656	-0.143026
-0.275382	-0.464121	-0.141729	-0.203898	-0.200941	-0.169014	-0.0182408	-0.0400308	-0.141435	-0.0790492	-0.0633846	-0.212843	-0.131931	-0.160284
-0.182328	-0.46472	-0.140472	-0.173698	-0.169332	-0.172633	-0.0311502	-0.0844981	-0.148178	-0.0401357	-0.0618436	-0.223309	-0.125926	-0.158144
-0.220068	-0.617247	-0.141991	-0.221635	-0.182378	-0.186655	-0.0536131	-0.1074	-0.152586	-0.0670345	-0.0493333	-0.188257	-0.112534	-0.158636
-0.21394	-0.717415	-0.138674	-0.205364	-0.192817	-0.221311	-0.062777	-0.0905141	-0.117581	-0.0625877	-0.0150829	-0.190649	-0.133429	-0.156581
-0.269433	-0.652582	-0.152828	-0.185102	-0.186946	-0.184508	-0.0672359	-0.0694497	-0.0783661	-0.0525691	-0.0567201	-0.179286	-0.101188	-0.158627
-0.184115	-0.528571	-0.151095	-0.16848	-0.198546	-0.187557	-0.074392	-0.0680062	-0.0702844	-0.0254523	-0.131304	-0.194175	-0.164345	-0.173709
-0.215707	-0.475936	-0.148698	-0.188563	-0.229942	-0.177088	-0.0792705	-0.0772385	-0.0673647	-0.00352251	-0.147623	-0.206515	-0.106555	-0.172275
-0.218009	-0.50141	-0.147139	-0.17839	-0.246309	-0.220081	-0.0920962	-0.0642689	-0.047409	0.029695	-0.150555	-0.220911	-0.121391	-0.167973
0.109299	-0.462249	-0.158358	-0.198312	-0.243437	-0.177221	-0.108579	-0.0818815	-0.0478277	0.0255823	-0.139772	-0.230275	-0.124501	-0.162141
-0.240174	-0.394225	-0.147145	-0.195286	-0.226377	-0.203883	-0.0878001	-0.0825581	-0.0685735	0.0163043	-0.131579	-0.230238	-0.119379	-0.153021
-0.0413386	-0.390071	-0.153346	-0.190981	-0.201337	-0.213365	-0.0815752	-0.0853444	-0.0723803	0.026571	-0.163062	-0.234955	-0.133686	-0.162419
-0.271739	-0.40752	-0.154867	-0.189092	-0.203159	-0.196396	-0.067453	-0.0805489	-0.0829876	-0.00740188	-0.188064	-0.261092	-0.155785	-0.151867
-0.19457	-0.443846	-0.149356	-0.180702	-0.216111	-0.190563	-0.0684327	-0.0938322	-0.093545	-0.0479751	-0.179577	-0.220768	-0.151515	-0.161337
-0.280859	-0.378436	-0.147978	-0.146108	-0.218764	-0.184378	-0.0899042	-0.101985	-0.0957408	-0.0853043	-0.117366	-0.244218	-0.1625	-0.146871
-0.291944	-0.335309	-0.140111	-0.155349	-0.221024	-0.234522	-0.0745961	-0.101774	-0.069562	-0.11971	-0.0998017	-0.268416	-0.218414	-0.132426
-0.281654	-0.351453	-0.145057	-0.180543	-0.23219	-0.241316	-0.0532892	-0.0941143	-0.0802664	-0.0454287	-0.0232558	-0.352804	-0.154631	-0.13907
-0.306462	-0.283283	-0.140266	-0.193156	-0.248927	-0.220036	-0.0493963	-0.0964171	-0.133469	-0.0390503	-0.0267206	-0.411204	-0.136019	-0.138484
-0.234493	-0.25336	-0.138003	-0.176471	-0.247766	-0.213611	-0.0399121	-0.10379	-0.0852139	0.00657895	-0.0499343	-0.460089	-0.129412	-0.127346
-0.396786	-0.278112	-0.137599	-0.175423	-0.248147	-0.224988	-0.0474898	-0.100087	-0.087648	-0.0272827	0.00546447	-0.536438	-0.13874	-0.126393
-0.135135	-0.277275	-0.158894	-0.163525	-0.244079	-0.239308	-0.053594	-0.10224	-0.0921273	-0.0700816	0.0520833	-0.472817	-0.153693	-0.148487
-0.16927	-0.263883	-0.137461	-0.173653	-0.249915	-0.259783	-0.066952	-0.118908	-0.0948564	-0.102395	0.0619622	-0.561058	-0.146061	-0.179204
-0.265306	-0.220386	-0.137162	-0.185381	-0.263924	-0.235294	-0.0713414	-0.104294	-0.0828982	-0.126784	-0.02298	-0.533762	-0.106171	-0.176673
-0.234677	-0.189189	-0.130473	-0.183538	-0.254706	-0.219711	-0.06792	-0.108115	-0.0979541	-0.12898	-0.0770194	-0.549189	-0.107538	-0.152157
-0.230769	-0.249704	-0.114948	-0.186593	-0.268182	-0.20697	-0.0915052	-0.157218	-0.0805243	-0.119893	-0.188044	-0.527253	-0.166667	-0.184485
-0.238806	-0.257237	-0.121334	-0.195686	-0.255184	-0.191489	-0.0873668	-0.159919	-0.0713101	-0.111478	-0.206132	-0.546238	-0.178782	-0.176326
-0.237643	-0.346047	-0.130371	-0.146112	-0.24815	-0.179892	-0.0904025	-0.165877	-0.0637874	-0.110348	-0.120791	-0.647194	-0.255898	-0.161877
-0.24203	-0.271926	-0.126981	-0.168791	-0.202989	-0.187372	-0.091875	-0.148191	-0.0892577	-0.108733	-0.134185	-0.694743	-0.243243	-0.159586
-0.212283	-0.316432	-0.154054	-0.193582	-0.207038	-0.210503	-0.0948814	-0.144724	-0.0998536	-0.126695	-0.195807	-0.627497	-0.218321	-0.161545
-0.221525	-0.459083	-0.167908	-0.189463	-0.221165	-0.197405	-0.0823754	-0.145586	-0.0988408	-0.125279	-0.167994	-0.61715	-0.154394	-0.154154
-0.192463	-0.515746	-0.178691	-0.194357	-0.231008	-0.196444	-0.0977157	-0.135417	-0.0950141	-0.13898	-0.167486	-0.634762	-0.0954735	-0.158278
-0.179442	-0.518582	-0.131073	-0.171779	-0.161181	-0.179666	-0.103745	-0.107434	-0.100399	-0.141191	-0.0224404	-0.625835	-0.11343	-0.160071
-0.160458	-0.418864	-0.144585	-0.156325	-0.156766	-0.172552	-0.123118	-0.0671759	-0.107239	-0.143494	-0.0501818	-0.56383	-0.0985017	-0.151591
-0.161591	-0.443235	-0.108883	-0.162617	-0.20763	-0.190778	-0.127774	-0.0674487	-0.0991567	-0.152632	0.0124805	-0.492703	-0.135171	-0.161622
-0.181752	-0.497877	-0.069681	-0.166202	-0.194072	-0.168317	-0.127784	-0.0652079	-0.101765	-0.0815408	0.038693	-0.499723	-0.145735	-0.150082
-0.17554	-0.648765	-0.0727763	-0.192205	-0.200274	-0.17624	-0.124006	-0.070859	-0.106433	-0.0712166	-0.0447351	-0.514793	-0.157987	-0.159935
-0.199278	-0.5551	-0.1044	-0.218899	-0.222587	-0.162304	-0.114277	-0.0835409	-0.0962414	-0.0701089	0.0361817	-0.436793	-0.142608	-0.155202
-0.188267	-0.539883	-0.108486	-0.23834	-0.23588	-0.172786	-0.128038	-0.0814613	-0.158161	-0.0675006	0.0932039	-0.474006	-0.161271	-0.149931
-0.195369	-0.719117	-0.0959119	-0.224283	-0.25054	-0.165529	-0.130074	-0.130435	-0.132653	-0.0735135	0.0810811	-0.553663	-0.125335	-0.14011
-0.219331	-0.698487	-0.0931052	-0.219828	-0.256471	-0.215431	-0.116647	-0.230223	-0.179453	-0.0706959	-0.00307692	-0.456189	-0.14218	-0.14625
-0.213253	-0.59849	-0.091515	-0.210671	-0.2747	-0.172647	-0.129904	-0.212092	-0.138255	-0.0584862	-0.0359501	-0.346658	-0.149319	-0.138966
-0.226117	-0.706221	-0.0846632	-0.200141	-0.286405	-0.20172	-0.151802	-0.153181	-0.152464	-0.0639257	-0.165319	-0.346397	-0.17337	-0.137022
-0.187887	-0.700207	-0.135271	-0.196633	-0.257642	-0.201255	-0.148106	-0.13012	-0.208047	-0.0410802	-0.111645	-0.243342	-0.147332	-0.158717
-0.274854	-0.52698	-0.133714	-0.20042	-0.275696	-0.2	-0.140533	-0.0610958	-0.209388	-0.035545	-0.164634	-0.246171	-0.149502	-0.200341
-0.275424	-0.433519	-0.147388	-0.191099	-0.281409	-0.167456	-0.123649	-0.0478359	-0.142394	-0.0293866	-0.168596	-0.263202	-0.136015	-0.180294
-0.309711	-0.32342	-0.140021	-0.170682	-0.202703	-0.190055	-0.103038	-0.0963303	-0.154915	-0.0489549	-0.145547	-0.207807	-0.158244	-0.155806
-0.300102	-0.295868	-0.144492	-0.184805	-0.17605	-0.23358	-0.0600454	-0.113593	-0.129101	-0.056132	-0.106499	-0.194904	-0.125242	-0.16481
-0.276139	-0.339168	-0.137878	-0.201832	-0.200547	-0.221821	-0.0311203	-0.0993333	-0.126601	-0.0907656	0.0556522	-0.189976	-0.12468	-0.182783
-0.243433	-0.298879	-0.158254	-0.188647	-0.195971	-0.225755	-0.0397554	-0.0909713	-0.142415	-0.0986523	0.0563747	-0.24009	-0.109244	-0.174443
-0.234342	-0.433511	-0.145933	-0.180133	-0.188392	-0.167883	-0.0330769	-0.0807967	-0.143177	-0.0554945	0.0130268	-0.247943	-0.119181	-0.171345
-0.18	-0.302889	-0.147742	-0.188833	-0.172063	-0.175081	-0.0320392	-0.0526706	-0.150781	-0.0713496	0.0282862	-0.223288	-0.110009	-0.16589
-0.166509	-0.352979	-0.151079	-0.207124	-0.173158	-0.17608	-0.0507742	-0.0953885	-0.148607	-0.0468062	-0.0577306	-0.226093	-0.135939	-0.159023
-0.195089	-0.432836	-0.144861	-0.182453	-0.185774	-0.169093	-0.0547078	-0.109732	-0.106696	-0.0801955	0.0176787	-0.249051	-0.124024	-0.162412
-0.274947	-0.332317	-0.151647	-0.196837	-0.166048	-0.16295	-0.0700403	-0.0793877	-0.0934776	-0.13696	0.161421	-0.238358	-0.209101	-0.161023
-0.216595	-0.303046	-0.139351	-0.19226	-0.213799	-0.186655	-0.0857957	-0.0795412	-0.0817197	-0.06	0.15735	-0.239676	-0.0931122	-0.161213
-0.176221	-0.347985	-0.152689	-0.202781	-0.245704	-0.208948	-0.080402	-0.0665647	-0.0719323	0.00569569	-0.0229965	-0.228758	-0.124286	-0.164374
-0.294025	-0.48064	-0.157945	-0.195891	-0.239149	-0.235106	-0.0817175	-0.0586195	-0.0370915	0.0185414	-0.00980393	-0.226387	-0.148508	-0.165077
0.146226	-0.582451	-0.157994	-0.206624	-0.234738	-0.177902	-0.0850229	-0.0618679	-0.0411058	0.0429923	-0.109224	-0.210307	-0.113269	-0.162573
-0.282627	-0.453213	-0.144095	-0.203019	-0.224901	-0.205897	-0.0667561	-0.0746864	-0.0443534	0.0393701	-0.177933	-0.204443	-0.117667	-0.163287
-0.222222	-0.413915	-0.156526	-0.195951	-0.225653	-0.210549	-0.0669442	-0.088667	-0.0730643	0.0266836	-0.184211	-0.233662	-0.138823	-0.168421
-0.25867	-0.405057	-0.152078	-0.190123	-0.216485	-0.197313	-0.086669	-0.0869692	-0.0760028	-0.0135085	-0.145955	-0.342964	-0.148975	-0.153471
-0.248577	-0.36376	-0.154192	-0.16708	-0.201357	-0.191327	-0.0795215	-0.079693	-0.0770298	-0.0213941	-0.0368731	-0.488058	-0.148653	-0.162257
-0.278299	-0.404457	-0.143496	-0.147321	-0.205491	-0.213675	-0.0635501	-0.0920455	-0.0745209	-0.0635155	0.0379965	-0.531915	-0.170379	-0.160015
-0.272615	-0.340061	-0.139457	-0.154836	-0.211243	-0.228308	-0.0719046	-0.0900706	-0.0809659	-0.120985	0.0673855	-0.618557	-0.233766	-0.147053
-0.261934	-0.291792	-0.134392	-0.180465	-0.232323	-0.255072	-0.0587372	-0.0878754	-0.0695036	-0.0611234	0.0269024	-0.581421	-0.168111	-0.158817
-0.283951	-0.345647	-0.134126	-0.186201	-0.256191	-0.253128	-0.0487715	-0.0995423	-0.113416	-0.0495696	-0.0110051	-0.5729	-0.160937	-0.164338
-0.273013	-0.28817	-0.106351	-0.180986	-0.252033	-0.21881	-0.0409569	-0.0991832	-0.0973211	-0.00957588	-0.0546826	-0.48994	-0.133858	-0.158978
-0.293626	-0.240708	-0.0985523	-0.190053	-0.265086	-0.231211	-0.0501515	-0.101291	-0.0893817	-0.0303858	0.000759258	-0.425427	-0.135678	-0.171736
-0.152635	-0.24344	-0.111792	-0.165785	-0.274336	-0.230244	-0.0623957	-0.105936	-0.0881647	-0.0269551	0.133333	-0.437254	-0.195983	-0.167738
-0.162662	-0.257398	-0.115085	-0.178295	-0.24878	-0.246568	-0.0614266	-0.097892	-0.0979112	-0.10395	0.122984	-0.530435	-0.13754	-0.174504
-0.213553	-0.21724	-0.118334	-0.188358	-0.245965	-0.241837	-0.069663	-0.115353	-0.100611	-0.111201	-0.0139665	-0.540698	-0.150787	-0.174729
-0.22766	-0.168854	-0.128837	-0.171924	-0.259166	-0.251734	-0.074969	-0.150048	-0.0911315	-0.118899	-0.0346703	-0.582176	-0.212245	-0.170284
-0.203191	-0.22197	-0.114914	-0.189583	-0.259259	-0.230914	-0.0884686	-0.165095	-0.0726665	-0.113501	-0.190493	-0.636064	-0.198693	-0.172414
-0.237123	-0.257028	-0.115526	-0.185148	-0.231891	-0.223437	-0.101316	-0.167653	-0.0612512	-0.121859	-0.202243	-0.636462	-0.137654	-0.165884
-0.2312	-0.29396	-0.123563	-0.157792	-0.227251	-0.192324	-0.10982	-0.142429	-0.0582656	-0.119943	-0.121024	-0.619048	-0.178801	-0.157205
-0.228506	-0.261092	-0.119309	-0.16409	-0.206704	-0.20017	-0.100279	-0.141997	-0.101458	-0.126947	-0.0558495	-0.536957	-0.176004	-0.164321
-0.227586	-0.291139	-0.124725	-0.197382	-0.222033	-0.202734	-0.107177	-0.145926	-0.10865	-0.145597	-0.0555895	-0.484798	-0.162444	-0.166859
-0.197296	-0.42623	-0.183696	-0.182102	-0.245157	-0.200377	-0.10789	-0.140816	-0.10248	-0.142798	-0.051114	-0.55291	-0.145063	-0.154726
-0.204819	-0.421053	-0.232362	-0.195304	-0.224649	-0.198588	-0.103228	-0.146872	-0.102587	-0.166302	-0.0525588	-0.474219	-0.118752	-0.151294
-0.198882	-0.356704	-0.168727	-0.182231	-0.176672	-0.185449	-0.11904	-0.119314	-0.100545	-0.165819	-0.0705883	-0.491275	-0.113309	-0.166003
-0.165899	-0.332592	-0.14347	-0.174892	-0.159322	-0.182162	-0.116496	-0.0945225	-0.109427	-0.132774	-0.104955	-0.591559	-0.124505	-0.167024
-0.147205	-0.38994	-0.122778	-0.170524	-0.190578	-0.204342	-0.120438	-0.0852221	-0.105993	-0.137664	-0.0721073	-0.383188	-0.121446	-0.191533
-0.138246	-0.41413	-0.07929	-0.168363	-0.211307	-0.160081	-0.125904	-0.0744681	-0.109123	-0.058884	0.00965113	-0.319551	-0.143538	-0.185463
-0.168025	-0.521079	-0.103093	-0.214985	-0.201044	-0.170936	-0.122073	-0.0710857	-0.117805	-0.0659224	0.0674249	-0.376535	-0.152485	-0.154978
-0.192762	-0.469388	-0.111969	-0.22758	-0.219934	-0.146032	-0.101286	-0.0870609	-0.10793	-0.0664506	0.00950987	-0.254262	-0.156455	-0.171864
-0.20208	-0.591912	-0.0941043	-0.230047	-0.203507	-0.175225	-0.116125	-0.0994956	-0.123573	-0.0667032	-0.0332907	-0.244362	-0.167558	-0.154816
-0.195213	-0.790531	-0.0968395	-0.219991	-0.222497	-0.273885	-0.122714	-0.133214	-0.132398	-0.068316	-0.15799	-0.207928	-0.145768	-0.176092
-0.207913	-0.745146	-0.0892043	-0.21714	-0.242695	-0.21856	-0.120924	-0.161623	-0.155678	-0.0526631	-0.201706	-0.233283	-0.158366	-0.169743
-0.215868	-0.687032	-0.0757139	-0.205333	-0.265836	-0.255435	-0.140603	-0.111986	-0.116587	-0.0421273	-0.178559	-0.216473	-0.172371	-0.155967
-0.213137	-0.652316	-0.078543	-0.178955	-0.257522	-0.215058	-0.145047	-0.100852	-0.09375	-0.0314685	-0.163265	-0.222698	-0.181713	-0.1651
-0.183528	-0.621932	-0.134874	-0.163989	-0.241084	-0.193929	-0.149807	-0.0283058	-0.194874	-0.0262544	-0.107217	-0.395126	-0.152986	-0.172661
-0.284411	-0.528426	-0.140164	-0.167041	-0.253846	-0.205638	-0.13034	-0.045082	-0.136307	-0.0337529	-0.111755	-0.515124	-0.159156	-0.166932
-0.34071	-0.411845	-0.149321	-0.173844	-0.266573	-0.231884	-0.129862	-0.0762829	-0.159646	-0.0565934	-0.113077	-0.337551	-0.157349	-0.177596
-0.360671	-0.390503	-0.15124	-0.186898	-0.186265	-0.174591	-0.140081	-0.106759	-0.164852	-0.0676079	-0.106383	-0.233099	-0.162196	-0.174684
-0.358549	-0.302354	-0.142094	-0.191503	-0.201131	-0.183287	-0.112639	-0.111529	-0.126531	-0.0830836	-0.132287	-0.250291	-0.165445	-0.173683
-0.286682	-0.332608	-0.142028	-0.192727	-0.19647	-0.19346	-0.0481493	-0.117921	-0.107838	-0.0558598	-0.114361	-0.263979	-0.130494	-0.159114
-0.233796	-0.291369	-0.148047	-0.184123	-0.186147	-0.195157	-0.043173	-0.0959397	-0.12698	-0.0592777	-0.126904	-0.283273	-0.13587	-0.173653
-0.209146	-0.359384	-0.155782	-0.205061	-0.187266	-0.211055	-0.0252926	-0.0866715	-0.138829	-0.0960544	-0.118084	-0.301786	-0.126794	-0.170801
-0.245383	-0.262324	-0.161043	-0.191536	-0.184296	-0.172363	-0.0359985	-0.0920882	-0.158338	-0.032687	-0.0987483	-0.345374	-0.127642	-0.161598
-0.220492	-0.249493	-0.152596	-0.183156	-0.167877	-0.180484	-0.0545455	-0.111995	-0.127698	-0.078549	-0.0847838	-0.308736	-0.129717	-0.156876
-0.200891	-0.242084	-0.151308	-0.219858	-0.16132	-0.175087	-0.044201	-0.0907143	-0.0996329	-0.146511	-0.131587	-0.22038	-0.127139	-0.150813
-0.208993	-0.309827	-0.150885	-0.211256	-0.199631	-0.194625	-0.0575139	-0.0765942	-0.0872803	-0.0593075	-0.134573	-0.190805	-0.197911	-0.172143
-0.200464	-0.24532	-0.150543	-0.210264	-0.226617	-0.237143	-0.0616563	-0.0678532	-0.063249	-0.026571	-0.144559	-0.213603	-0.0867133	-0.152757
-0.187823	-0.260054	-0.150715	-0.191187	-0.21685	-0.220304	-0.078707	-0.0544452	-0.0515315	0.0189314	-0.147132	-0.242437	-0.144005	-0.180202
-0.192982	-0.294841	-0.155471	-0.205269	-0.1989	-0.183141	-0.0697837	-0.0609535	-0.0383613	0.0236439	-0.165459	-0.2814	-0.136	-0.159902
0.0180073	-0.457027	-0.156558	-0.205138	-0.217555	-0.190244	-0.0582204	-0.0637168	-0.052826	0.0478655	-0.150164	-0.332758	-0.126351	-0.15981
-0.243619	-0.431499	-0.148775	-0.198795	-0.205104	-0.208537	-0.0804677	-0.0816935	-0.0432819	-0.000421383	-0.163418	-0.357204	-0.13423	-0.167594
-0.246714	-0.357711	-0.150423	-0.176168	-0.20237	-0.205934	-0.0871961	-0.0841511	-0.0577064	-0.0112191	-0.15557	-0.388558	-0.131761	-0.166925
-0.249115	-0.377757	-0.147647	-0.152914	-0.223156	-0.183237	-0.0803751	-0.0761482	-0.0668544	-0.0131387	-0.139812	-0.383502	-0.141479	-0.179688
-0.282268	-0.405896	-0.146811	-0.135836	-0.211032	-0.205428	-0.0786676	-0.0924321	-0.0663857	-0.0335747	-0.149263	-0.354449	-0.144023	-0.183296
-0.234066	-0.475441	-0.141186	-0.145075	-0.205604	-0.216832	-0.0582387	-0.0845714	-0.0546737	-0.0970414	-0.126226	-0.400447	-0.181407	-0.16633
-0.253254	-0.394759	-0.126534	-0.169188	-0.219553	-0.240175	-0.0779801	-0.0884549	-0.0703321	-0.081873	-0.125	-0.449945	-0.143377	-0.16272
-0.296628	-0.340258	-0.11972	-0.18231	-0.230462	-0.232824	-0.0593281	-0.0976253	-0.0727142	-0.0401438	-0.118554	-0.431557	-0.150735	-0.167281
-0.246735	-0.37834	-0.0989181	-0.174793	-0.229246	-0.217432	-0.0563883	-0.0870977	-0.0861709	-0.0307059	-0.174403	-0.517811	-0.153608	-0.170961
-0.238508	-0.247722	-0.0748899	-0.17674	-0.245747	-0.219184	-0.052668	-0.11693	-0.0810256	-0.032567	-0.150735	-0.471831	-0.151654	-0.17841
-0.22691	-0.213793	-0.0836678	-0.17509	-0.276224	-0.240981	-0.0384477	-0.131625	-0.10272	-0.0499836	-0.18932	-0.427734	-0.189167	-0.172618
-0.174524	-0.244464	-0.088732	-0.176573	-0.269514	-0.248864	-0.0435093	-0.0945907	-0.0981352	-0.0927669	-0.128505	-0.450485	-0.147949	-0.175296
-0.17511	-0.229596	-0.112113	-0.180815	-0.247473	-0.292585	-0.0545208	-0.115118	-0.0928528	-0.0865163	-0.0401284	-0.461618	-0.154472	-0.164672
-0.2252	-0.195886	-0.117777	-0.172048	-0.226923	-0.267031	-0.0689655	-0.129073	-0.101807	-0.121172	0.0548673	-0.439603	-0.187559	-0.171661
-0.236884	-0.222428	-0.125192	-0.190123	-0.226776	-0.263697	-0.0797585	-0.15336	-0.0888754	-0.115653	0.0284281	-0.478212	-0.132675	-0.16908
-0.217888	-0.306891	-0.101885	-0.185185	-0.228212	-0.218487	-0.0948678	-0.152052	-0.0733249	-0.123841	-0.056899	-0.427807	-0.133831	-0.167694
-0.219444	-0.434174	-0.113459	-0.151427	-0.247269	-0.195624	-0.113333	-0.136925	-0.0864119	-0.128811	-0.145316	-0.42963	-0.143979	-0.152098
-0.222918	-0.278077	-0.123772	-0.169922	-0.237251	-0.208048	-0.0985562	-0.140585	-0.105279	-0.145533	-0.172932	-0.540587	-0.160035	-0.163536
-0.236499	-0.344229	-0.12656	-0.207336	-0.323133	-0.201831	-0.106089	-0.148613	-0.0907964	-0.164866	-0.132236	-0.399681	-0.109713	-0.164266
-0.176977	-0.387996	-0.1088	-0.194575	-0.415188	-0.216737	-0.103119	-0.138295	-0.10659	-0.161435	-0.108512	-0.317359	-0.160103	-0.158284
-0.199692	-0.351439	-0.190069	-0.215728	-0.238356	-0.212784	-0.0924911	-0.13512	-0.106572	-0.161913	-0.125	-0.224101	-0.107779	-0.172605
-0.208383	-0.301015	-0.235837	-0.194268	-0.254093	-0.201265	-0.104859	-0.121739	-0.105061	-0.139326	-0.0956429	-0.224009	-0.10371	-0.169226
-0.163188	-0.2749	-0.173488	-0.184727	-0.224599	-0.175797	-0.102755	-0.124649	-0.105531	-0.121405	-0.111607	-0.203952	-0.13257	-0.171055
-0.178	-0.319664	-0.139379	-0.186911	-0.2076	-0.207975	-0.113297	-0.113806	-0.108864	-0.127217	-0.10541	-0.222975	-0.10898	-0.162645
-0.158087	-0.328321	-0.133497	-0.193262	-0.202768	-0.191207	-0.114932	-0.104706	-0.116945	-0.0463093	-0.10823	-0.246669	-0.140171	-0.158706
-0.171464	-0.375276	-0.106282	-0.213844	-0.21513	-0.151872	-0.108884	-0.1179	-0.127811	-0.0493724	-0.122513	-0.25781	-0.136957	-0.168036
-0.232755	-0.389961	-0.0965678	-0.2329	-0.246429	-0.168274	-0.0942772	-0.107618	-0.129372	-0.0470621	-0.101523	-0.32592	-0.147958	-0.180728
-0.19462	-0.501773	-0.0887823	-0.213465	-0.233333	-0.19266	-0.10595	-0.0868799	-0.100198	-0.0576441	-0.0616656	-0.42043	-0.165048	-0.17353
-0.188907	-0.754541	-0.0843586	-0.225887	-0.242507	-0.172174	-0.132656	-0.107046	-0.138155	-0.0589231	0.0910853	-0.3409	-0.152432	-0.168866
-0.197973	-0.608511	-0.0883745	-0.235955	-0.265838	-0.17312	-0.132674	-0.12035	-0.110375	-0.058309	0.124877	-0.25585	-0.173017	-0.16374
-0.212246	-0.62543	-0.0756032	-0.197379	-0.2695	-0.274944	-0.130207	-0.136958	-0.091783	-0.0502337	-0.0165826	-0.216037	-0.196178	-0.16858
-0.21956	-0.547687	-0.0589255	-0.192533	-0.246883	-0.301406	-0.129338	-0.10897	-0.0675068	-0.0399088	-0.055199	-0.280959	-0.16686	-0.179822
-0.272791	-0.502544	-0.144114	-0.172775	-0.246183	-0.189883	-0.14868	-0.0681458	-0.182292	-0.0468843	-0.0550847	-0.376216	-0.16204	-0.174784
-0.296411	-0.568551	-0.158447	-0.188692	-0.23423	-0.191927	-0.130181	-0.0293863	-0.133824	-0.0451171	-0.00767623	-0.377359	-0.16755	-0.174617
-0.33364	-0.400321	-0.162315	-0.187286	-0.245688	-0.181545	-0.126214	-0.0553345	-0.163693	-0.0565205	-0.0585911	-0.347184	-0.168668	-0.164749
-0.341475	-0.294721	-0.147188	-0.181457	-0.201346	-0.160047	-0.149219	-0.112105	-0.141414	-0.0720671	-0.0558789	-0.319408	-0.159743	-0.162939
-0.310053	-0.340909	-0.155332	-0.198172	-0.19768	-0.205479	-0.135054	-0.116466	-0.131143	-0.0459482	-0.106434	-0.318221	-0.15558	-0.177055
-0.273038	-0.336752	-0.151104	-0.172785	-0.201152	-0.199415	-0.0989345	-0.130813	-0.0958246	-0.0427399	-0.0780619	-0.291326	-0.137796	-0.173039
-0.243964	-0.312042	-0.162702	-0.170764	-0.210754	-0.18721	-0.0421995	-0.0795073	-0.101051	-0.0837439	-0.128085	-0.289301	-0.142575	-0.16527
-0.228571	-0.279916	-0.167556	-0.17743	-0.206021	-0.202449	-0.0394415	-0.0766298	-0.133608	-0.0677724	-0.124227	-0.261995	-0.127346	-0.173218
-0.239493	-0.280595	-0.161399	-0.177876	-0.175455	-0.191935	-0.035503	-0.0797672	-0.1259	-0.0392648	-0.0822972	-0.236738	-0.119387	-0.161859
-0.214751	-0.211896	-0.162577	-0.191927	-0.158665	-0.193614	-0.050175	-0.0940112	-0.112876	-0.0386954	-0.00152442	-0.235105	-0.117778	-0.164637
-0.214857	-0.254619	-0.164217	-0.181442	-0.183203	-0.160484	-0.0352505	-0.121829	-0.117245	-0.0691964	-0.00236033	-0.206708	-0.15332	-0.177709
-0.184897	-0.297816	-0.151467	-0.151242	-0.194484	-0.167626	-0.0492905	-0.103472	-0.102776	-0.0206298	-0.0203489	-0.212382	-0.169905	-0.170087
-0.231239	-0.3207	-0.146399	-0.174844	-0.207566	-0.199823	-0.0472295	-0.0838028	-0.0726552	-0.00497061	-0.0683077	-0.240791	-0.131546	-0.173481
-0.2469	-0.234994	-0.154577	-0.180894	-0.211907	-0.218356	-0.0586107	-0.0620601	-0.0537249	0.0177412	-0.140761	-0.273187	-0.130121	-0.171315
-0.173157	-0.278333	-0.159801	-0.192146	-0.200586	-0.21524	-0.0559881	-0.0663161	-0.0396737	0.00309323	-0.109031	-0.311838	-0.133721	-0.16636
-0.15847	-0.319625	-0.150434	-0.190828	-0.212305	-0.192511	-0.0525114	-0.071137	-0.0321361	0.0123254	-0.0283465	-0.367742	-0.130106	-0.174359
-0.157576	-0.423625	-0.145846	-0.193086	-0.212262	-0.205405	-0.0766129	-0.0807867	-0.0282228	-0.0258359	-0.0278373	-0.373277	-0.118397	-0.169546
-0.225397	-0.376584	-0.147333	-0.165547	-0.234614	-0.191529	-0.0806401	-0.0698232	-0.054384	-0.025871	-0.122177	-0.439791	-0.132599	-0.178392
-0.250153	-0.411043	-0.13949	-0.129246	-0.253671	-0.19377	-0.0577748	-0.0685731	-0.0675287	-0.0318021	-0.109046	-0.361745	-0.148263	-0.173129
-0.237988	-0.557613	-0.12703	-0.12874	-0.219219	-0.193277	-0.0604122	-0.0817757	-0.0560681	-0.0258993	-0.130077	-0.274292	-0.158236	-0.166601
-0.21372	-0.597343	-0.10222	-0.152349	-0.205668	-0.206334	-0.0470631	-0.0929323	-0.0638597	-0.0397937	-0.101482	-0.319149	-0.134068	-0.174042
-0.245192	-0.416212	-0.0886514	-0.167503	-0.206782	-0.229437	-0.0591082	-0.0999383	-0.0774698	-0.0674191	-0.123739	-0.364621	-0.153211	-0.178943
-0.257511	-0.482927	-0.07323	-0.174838	-0.198113	-0.22344	-0.0517901	-0.121046	-0.0844822	-0.0514665	-0.154128	-0.341501	-0.159579	-0.178348
-0.228571	-0.571774	-0.06304	-0.18239	-0.193101	-0.226494	-0.0469262	-0.101955	-0.0825496	-0.0288764	-0.123746	-0.331984	-0.143592	-0.181234
0.00331144	-0.440724	-0.0917875	-0.171022	-0.210448	-0.163362	-0.0462232	-0.129534	-0.118101	-0.0659134	-0.0477454	-0.426493	-0.140401	-0.165465
-0.304068	-0.380185	-0.0967555	-0.18593	-0.233142	-0.203911	-0.0435424	-0.135071	-0.105938	-0.0650746	0.104839	-0.381559	-0.107682	-0.164131
-0.171008	-0.310133	-0.12	-0.173759	-0.246337	-0.231477	-0.063919	-0.0979041	-0.0987507	-0.0414013	0.178228	-0.32652	-0.151745	-0.173829
-0.178939	-0.243671	-0.114991	-0.18429	-0.245242	-0.238771	-0.0697674	-0.101327	-0.104075	-0.0712057	0.0967136	-0.3536	-0.129202	-0.162355
-0.184821	-0.221776	-0.104491	-0.185185	-0.218815	-0.251194	-0.0779055	-0.111668	-0.113414	-0.10216	0.051458	-0.424475	-0.11823	-0.162405
-0.204748	-0.35161	-0.107985	-0.19476	-0.213018	-0.259759	-0.0852564	-0.127358	-0.102758	-0.115866	0.0527211	-0.223294	-0.134111	-0.169128
-0.208257	-0.368262	-0.113016	-0.186227	-0.241256	-0.212175	-0.101478	-0.139706	-0.086288	-0.116655	-0.00235662	-0.215644	-0.121455	-0.16466
-0.233735	-0.331483	-0.116734	-0.181241	-0.293522	-0.220472	-0.10528	-0.13046	-0.10199	-0.121327	-0.0336927	-0.20375	-0.149416	-0.181887
-0.229462	-0.363823	-0.11916	-0.199012	-0.286106	-0.195017	-0.100426	-0.14329	-0.094162	-0.152757	-0.0640884	-0.198318	-0.151451	-0.169761
-0.222367	-0.350312	-0.101948	-0.195918	-0.312073	-0.192171	-0.108328	-0.145904	-0.102643	-0.166443	-0.115722	-0.25692	-0.128307	-0.164903
-0.193425	-0.393747	-0.141718	-0.192429	-0.405893	-0.223358	-0.0957614	-0.149658	-0.107165	-0.162118	-0.0973111	-0.396035	-0.127098	-0.178632
-0.189128	-0.321701	-0.179601	-0.192432	-0.283486	-0.185427	-0.0970271	-0.130435	-0.0928792	-0.143221	-0.14561	-0.370954	-0.127338	-0.162135
-0.163702	-0.236269	-0.172877	-0.197383	-0.25533	-0.173643	-0.102829	-0.12154	-0.0987151	-0.120535	-0.119908	-0.210596	-0.131985	-0.177893
-0.184998	-0.304348	-0.124598	-0.1979	-0.242057	-0.18633	-0.100194	-0.119349	-0.11425	-0.122029	-0.113839	-0.226528	-0.113573	-0.17843
-0.174532	-0.307	-0.128339	-0.194753	-0.197748	-0.192157	-0.101892	-0.111636	-0.102041	-0.027836	-0.0373333	-0.235125	-0.134186	-0.180033
-0.179881	-0.342275	-0.129225	-0.1972	-0.221066	-0.179842	-0.102178	-0.113048	-0.102617	-0.0209349	0.0372881	-0.218675	-0.123619	-0.175602
-0.259663	-0.328641	-0.10455	-0.211838	-0.219821	-0.174795	-0.0787132	-0.129483	-0.12	-0.036558	0.0102639	-0.272956	-0.1597	-0.175723
-0.190719	-0.494455	-0.114098	-0.201889	-0.229773	-0.193407	-0.0855376	-0.121221	-0.0973337	-0.0342485	-0.0767697	-0.364383	-0.137846	-0.185185
-0.194968	-0.664313	-0.0982426	-0.226186	-0.248826	-0.183732	-0.118676	-0.102259	-0.138545	-0.0417381	-0.107321	-0.356566	-0.157507	-0.180438
-0.214062	-0.475	-0.0838816	-0.213998	-0.243179	-0.238786	-0.138645	-0.123344	-0.13361	-0.05839	0.0539104	-0.293651	-0.16502	-0.182202
-0.206983	-0.417964	-0.0712234	-0.185759	-0.250269	-0.253299	-0.140271	-0.144902	-0.0909486	-0.0658199	0.12886	-0.340088	-0.186863	-0.189557
-0.236708	-0.4262	-0.0559655	-0.184144	-0.271444	-0.183626	-0.135119	-0.134189	-0.0585071	-0.0520833	0.0473136	-0.3625	-0.166088	-0.180239
-0.267199	-0.41734	-0.1572	-0.172146	-0.272148	-0.169144	-0.122021	-0.114513	-0.141018	-0.0482063	-0.0497547	-0.348837	-0.152961	-0.162338
-0.211438	-0.525592	-0.164043	-0.191905	-0.246687	-0.170445	-0.108676	-0.0846847	-0.106255	-0.0601877	0.00714853	-0.310711	-0.178346	-0.172014
-0.258549	-0.405256	-0.164208	-0.198096	-0.252427	-0.171909	-0.124163	-0.0258844	-0.162455	-0.045946	-0.0874674	-0.293157	-0.170391	-0.176058
-0.313996	-0.317131	-0.153122	-0.207723	-0.203343	-0.174181	-0.133672	-0.0582488	-0.132015	-0.0272464	-0.100655	-0.314138	-0.151334	-0.17246
-0.264632	-0.358961	-0.150676	-0.202778	-0.205813	-0.192142	-0.125106	-0.0949833	-0.134379	-0.0279988	-0.110006	-0.322479	-0.147883	-0.159955
-0.207898	-0.355697	-0.159204	-0.190067	-0.206604	-0.18007	-0.123132	-0.102908	-0.0939964	-0.0282716	-0.117476	-0.306655	-0.136655	-0.15273
-0.21181	-0.334821	-0.168459	-0.189222	-0.207829	-0.193053	-0.100094	-0.104488	-0.0944785	-0.0253275	-0.149653	-0.258517	-0.139349	-0.182133
-0.211576	-0.279298	-0.163965	-0.19222	-0.17509	-0.199205	-0.0692503	-0.0821614	-0.0898462	-0.0182246	-0.0817942	-0.241172	-0.131206	-0.179921
-0.233103	-0.265082	-0.169921	-0.166338	-0.165495	-0.175536	-0.0245566	-0.0695617	-0.0691215	-0.0650723	0.0627844	-0.247178	-0.129063	-0.169692
-0.222497	-0.196924	-0.16805	-0.171344	-0.190825	-0.157732	-0.0181537	-0.089626	-0.0705883	-0.0824468	0.120482	-0.254163	-0.137643	-0.173399
-0.221366	-0.211258	-0.16741	-0.189744	-0.205955	-0.15413	-0.0449352	-0.101459	-0.0922208	-0.0484633	0.172414	-0.264098	-0.152808	-0.173954
-0.183721	-0.232	-0.164746	-0.15305	-0.211538	-0.192863	-0.0622656	-0.102791	-0.0945055	0.00632205	0.0833333	-0.297215	-0.124171	-0.182169
-0.237183	-0.3	-0.159942	-0.174031	-0.213067	-0.217479	-0.0437525	-0.0993288	-0.0496914	0.0202229	0.0439277	-0.339233	-0.121925	-0.17978
-0.218053	-0.275566	-0.165067	-0.181757	-0.219961	-0.202381	-0.0587295	-0.101228	-0.032601	0.019239	0.0671642	-0.368635	-0.208411	-0.177066
-0.13884	-0.268786	-0.171997	-0.181347	-0.23348	-0.189215	-0.0582451	-0.0861799	-0.0292918	0.00746269	0.0707252	-0.30332	-0.113375	-0.174841
-0.354305	-0.276687	-0.15719	-0.176564	-0.221053	-0.186715	-0.0463032	-0.0906298	-0.0258137	-0.00901611	-0.04534	-0.323827	-0.0969697	-0.179924
-0.11127	-0.381924	-0.150296	-0.2	-0.235607	-0.192059	-0.055325	-0.0886	-0.0367316	-0.0256035	-0.0985791	-0.310803	-0.11814	-0.180172
-0.245283	-0.382076	-0.152032	-0.186096	-0.2268	-0.188643	-0.0626435	-0.0971289	-0.0378703	-0.0403786	-0.0987371	-0.361229	-0.139472	-0.181899
-0.2615	-0.487307	-0.130728	-0.144291	-0.216646	-0.180312	-0.0429958	-0.0803008	-0.0473373	-0.0411227	-0.126925	-0.267385	-0.151263	-0.184764
-0.251882	-0.601472	-0.114681	-0.13713	-0.200155	-0.197501	-0.0600656	-0.0828332	-0.0508108	-0.0423729	-0.106955	-0.303163	-0.171383	-0.194511
-0.231515	-0.636826	-0.090964	-0.154344	-0.200162	-0.230619	-0.0406386	-0.0855566	-0.0626305	0.0055908	-0.124217	-0.248555	-0.1641	-0.185121
-0.271073	-0.390051	-0.076042	-0.172414	-0.198556	-0.246475	-0.0567987	-0.110003	-0.0665244	-0.0496495	-0.0491206	-0.21993	-0.127604	-0.175543
-0.181669	-0.435181	-0.0711994	-0.201639	-0.185949	-0.231292	-0.0581355	-0.103846	-0.0542299	-0.0504223	0.0247012	-0.270941	-0.131675	-0.170574
-0.308411	-0.393186	-0.0564363	-0.174688	-0.190899	-0.216783	-0.0656227	-0.101023	-0.0581105	-0.0936465	-0.015295	-0.373781	-0.137079	-0.163948
-0.186023	-0.379724	-0.0809495	-0.163043	-0.200753	-0.20657	-0.0469903	-0.113167	-0.122153	-0.0591883	-0.0910747	-0.240056	-0.116426	-0.167361
-0.278375	-0.434973	-0.100627	-0.188326	-0.216661	-0.231679	-0.0487434	-0.135334	-0.0973969	-0.0566152	-0.107223	-0.214363	-0.124314	-0.167609
-0.167811	-0.425711	-0.13293	-0.189044	-0.210509	-0.223265	-0.0615224	-0.0923483	-0.113538	-0.0230769	0.0816697	-0.225623	-0.111858	-0.157725
-0.196781	-0.345142	-0.110092	-0.194828	-0.229	-0.231222	-0.0627589	-0.099498	-0.129613	-0.0691995	0.221709	-0.217908	-0.156124	-0.180738
-0.203799	-0.271359	-0.0921519	-0.193577	-0.231695	-0.22201	-0.075323	-0.113779	-0.101818	-0.0678981	0.0863121	-0.276198	-0.131148	-0.182796
-0.204996	-0.380669	-0.0921436	-0.181659	-0.241434	-0.204524	-0.0751189	-0.12248	-0.0939086	-0.120407	-0.02589	-0.448049	-0.12963	-0.183862
-0.232727	-0.383317	-0.108252	-0.165304	-0.247432	-0.216578	-0.0766753	-0.110981	-0.0953295	-0.0961174	0.073724	-0.387669	-0.136441	-0.188388
-0.222576	-0.289151	-0.104989	-0.178161	-0.27821	-0.212858	-0.090216	-0.130628	-0.0905185	-0.109827	-0.0434183	-0.166178	-0.150872	-0.18382
-0.226311	-0.33116	-0.106584	-0.203156	-0.27145	-0.18612	-0.0999383	-0.127077	-0.104105	-0.159982	-0.078341	-0.183518	-0.136196	-0.179931
-0.204609	-0.357343	-0.101515	-0.193449	-0.268195	-0.202143	-0.105034	-0.114792	-0.11257	-0.160612	-0.10703	-0.225346	-0.140145	-0.188375
-0.170279	-0.481808	-0.109058	-0.184196	-0.27185	-0.204165	-0.105364	-0.0941538	-0.0906701	-0.153362	-0.105179	-0.263727	-0.137809	-0.177248
-0.206741	-0.374126	-0.123281	-0.184112	-0.220588	-0.197177	-0.0958812	-0.129658	-0.101506	-0.112022	-0.104953	-0.290606	-0.144288	-0.177006
-0.165064	-0.288732	-0.134601	-0.198088	-0.229974	-0.197698	-0.10609	-0.105925	-0.101548	-0.121938	-0.0935441	-0.445701	-0.125969	-0.183575
-0.174753	-0.285266	-0.130687	-0.191313	-0.219321	-0.192891	-0.0900099	-0.104865	-0.0944952	-0.119874	-0.0646698	-0.436864	-0.115542	-0.182291
-0.193736	-0.290483	-0.150761	-0.186902	-0.218437	-0.176301	-0.0939876	-0.12023	-0.113331	-0.0125598	0.00540538	-0.346702	-0.141669	-0.190919
-0.233539	-0.338202	-0.135597	-0.208638	-0.210028	-0.17554	-0.0955414	-0.118561	-0.121171	-0.0320749	0.135238	-0.392371	-0.157326	-0.188692
-0.209738	-0.305785	-0.121539	-0.20387	-0.226994	-0.189887	-0.075431	-0.129728	-0.118182	-0.0357751	0.0886957	-0.319983	-0.140545	-0.18329
-0.203883	-0.445887	-0.119703	-0.192906	-0.243273	-0.232082	-0.0860367	-0.115027	-0.158587	-0.0431059	0.0340357	-0.252344	-0.151746	-0.175006
-0.227478	-0.515316	-0.0854572	-0.180187	-0.249455	-0.23512	-0.100457	-0.131331	-0.197646	-0.0640559	0.16333	-0.271484	-0.191046	-0.176881
-0.196911	-0.374897	-0.0885492	-0.182316	-0.226508	-0.192851	-0.13591	-0.134897	-0.137536	-0.0845465	0.210291	-0.256511	-0.191416	-0.174916
-0.269919	-0.275982	-0.0788774	-0.180925	-0.246568	-0.178691	-0.140819	-0.141829	-0.0965183	-0.0786767	-0.0103806	-0.332169	-0.166282	-0.165647
-0.259604	-0.341831	-0.166896	-0.192944	-0.260099	-0.18316	-0.132098	-0.128017	-0.120407	-0.0673208	-0.0917116	-0.364749	-0.15259	-0.169528
-0.225066	-0.313604	-0.16791	-0.20102	-0.264901	-0.150344	-0.129477	-0.0969697	-0.153414	-0.082366	-0.117336	-0.342932	-0.178911	-0.170885
-0.247359	-0.41131	-0.163568	-0.216974	-0.266849	-0.156118	-0.113388	-0.0553443	-0.165938	-0.0392699	-0.0877573	-0.287121	-0.154752	-0.178702
-0.296121	-0.475266	-0.150357	-0.216841	-0.196808	-0.164957	-0.13305	-0.0317073	-0.152699	-0.0164512	-0.0744491	-0.31198	-0.153714	-0.191201
-0.247697	-0.31741	-0.157814	-0.207421	-0.215509	-0.186804	-0.129758	-0.080302	-0.140558	-0.0441973	-0.114256	-0.296198	-0.165563	-0.185073
-0.158195	-0.309558	-0.172113	-0.21352	-0.206006	-0.170644	-0.12313	-0.105048	-0.1081	-0.0534308	-0.0784983	-0.318207	-0.146974	-0.179387
-0.215217	-0.361747	-0.164147	-0.18703	-0.190521	-0.190476	-0.126444	-0.110366	-0.0725095	-0.0501165	-0.00661377	-0.319323	-0.144404	-0.18146
-0.209147	-0.333687	-0.164527	-0.197527	-0.17918	-0.183041	-0.13049	-0.0939069	-0.0542129	-0.0688353	-0.0326409	-0.305431	-0.139317	-0.182488
-0.243169	-0.289606	-0.159211	-0.157493	-0.186761	-0.173667	-0.10019	-0.0639344	-0.0492695	-0.0499311	-0.0980721	-0.297426	-0.129742	-0.181935
-0.219692	-0.254555	-0.167604	-0.175646	-0.199209	-0.160294	-0.0447761	-0.0626911	-0.0707483	-0.0681168	-0.104874	-0.295661	-0.0988842	-0.1806
-0.247666	-0.220546	-0.158929	-0.175446	-0.217653	-0.165617	-0.00897021	-0.103847	-0.082423	-0.0284593	0.0705987	-0.283566	-0.136815	-0.175983
-0.166667	-0.218194	-0.168069	-0.159889	-0.232943	-0.207149	-0.0358066	-0.0889979	-0.0726295	0.0192235	0.244395	-0.305037	-0.150527	-0.18303
-0.247492	-0.246939	-0.166037	-0.187101	-0.215594	-0.20362	-0.0352505	-0.103136	-0.0674548	0.00425863	0.1801	-0.318573	-0.147799	-0.185424
-0.227758	-0.2555	-0.161527	-0.170096	-0.230101	-0.184108	-0.017087	-0.107683	-0.0462997	0.0136533	0.0664273	-0.363275	-0.193322	-0.2
-0.255282	-0.300485	-0.149684	-0.176513	-0.259587	-0.168675	-0.0359887	-0.114331	-0.0383198	0.00157353	0.125123	-0.297465	-0.139991	-0.186881
-0.260274	-0.243243	-0.144549	-0.176117	-0.22	-0.170868	-0.0461062	-0.118293	-0.044633	-0.00751316	-0.00715309	-0.175455	-0.115557	-0.174028
-0.128132	-0.281867	-0.149067	-0.192557	-0.195652	-0.159859	-0.0560676	-0.10271	-0.034275	-0.0164057	-0.0872328	-0.167226	-0.129923	-0.171995
-0.305994	-0.393249	-0.116321	-0.189584	-0.172993	-0.196608	-0.0448301	-0.100717	-0.0165448	-0.0436482	-0.0711701	-0.231076	-0.148548	-0.178947
-0.299934	-0.505105	-0.106893	-0.132743	-0.177665	-0.18392	-0.03898	-0.0935033	-0.0403286	-0.0363227	-0.031548	-0.261346	-0.145775	-0.172795
-0.273846	-0.415741	-0.0829862	-0.126605	-0.200944	-0.178431	-0.0351216	-0.0812959	-0.0434465	-0.030303	-0.0771369	-0.267659	-0.169648	-0.179196
-0.263294	-0.494141	-0.0795347	-0.159027	-0.182073	-0.178689	-0.0519084	-0.102337	-0.0449601	-0.0178204	-0.0799194	-0.253765	-0.148164	-0.182997
-0.318759	-0.570053	-0.07503	-0.16815	-0.170752	-0.209877	-0.0530612	-0.109686	-0.0475499	-0.0145889	-0.0924891	-0.234595	-0.120506	-0.173026
-0.110196	-0.487583	-0.0700401	-0.187206	-0.172414	-0.220841	-0.0537888	-0.10784	-0.0296077	-0.0737927	-0.0265823	-0.214286	-0.14159	-0.187298
-0.205128	-0.348952	-0.0874733	-0.178393	-0.178585	-0.208581	-0.0552147	-0.101669	-0.0475844	-0.0847728	-0.0194444	-0.207252	-0.105193	-0.176676
-0.261619	-0.265306	-0.11621	-0.169996	-0.180239	-0.220087	-0.0503048	-0.106243	-0.114321	-0.0622187	-0.0354041	-0.237421	-0.123135	-0.167546
-0.270813	-0.360725	-0.112849	-0.182671	-0.194978	-0.218362	-0.0548302	-0.131127	-0.110596	-0.0671506	-0.0329218	-0.215763	-0.1167	-0.176315
-0.205795	-0.493056	-0.113381	-0.187642	-0.216262	-0.194885	-0.0644863	-0.0988235	-0.129379	-0.0133622	0.0928641	-0.180529	-0.118312	-0.184536
-0.221225	-0.58371	-0.115732	-0.177112	-0.265968	-0.233126	-0.0689118	-0.114124	-0.133881	-0.0144823	0.169528	-0.189493	-0.150703	-0.180397
-0.239052	-0.558915	-0.0938166	-0.191901	-0.277883	-0.236291	-0.0672136	-0.119846	-0.120285	-0.0548499	0.0169491	-0.228707	-0.126416	-0.154788
-0.236648	-0.403543	-0.101915	-0.167438	-0.252198	-0.211018	-0.0646703	-0.119062	-0.101368	-0.0850959	-0.0964912	-0.24849	-0.123575	-0.157687
-0.23295	-0.290141	-0.10128	-0.141259	-0.258949	-0.212325	-0.0756672	-0.115104	-0.0920089	-0.0936366	-0.110649	-0.278603	-0.170856	-0.162031
-0.226185	-0.329897	-0.105162	-0.170949	-0.252133	-0.193591	-0.08532	-0.121071	-0.0945455	-0.103632	-0.0667491	-0.344978	-0.144911	-0.175731
-0.249889	-0.40999	-0.0924885	-0.210973	-0.245425	-0.205292	-0.0840177	-0.116279	-0.10656	-0.139374	-0.0518033	-0.317162	-0.148971	-0.152011
-0.232182	-0.494761	-0.0959735	-0.187759	-0.203693	-0.214219	-0.0994865	-0.110506	-0.100813	-0.137945	-0.0932878	-0.324503	-0.133822	-0.155763
-0.199633	-0.398458	-0.0924825	-0.160734	-0.226036	-0.207075	-0.0950971	-0.105464	-0.0796678	-0.138468	-0.0702505	-0.346792	-0.153827	-0.149489
-0.224841	-0.270821	-0.10322	-0.188161	-0.2484	-0.195526	-0.0982659	-0.11907	-0.0986801	-0.105906	-0.0157274	-0.276975	-0.154901	-0.174202
-0.205185	-0.272462	-0.102342	-0.184059	-0.224149	-0.180752	-0.0991653	-0.100331	-0.0806549	-0.116917	-0.0487805	-0.250409	-0.117879	-0.163082
-0.225504	-0.291346	-0.128085	-0.186475	-0.238265	-0.181742	-0.0811006	-0.120639	-0.0987125	-0.111861	-0.0700914	-0.252657	-0.12962	-0.155469
-0.213706	-0.330553	-0.130512	-0.198207	-0.206585	-0.190431	-0.0909758	-0.116905	-0.121033	-0.00574192	-0.0912476	-0.291171	-0.13097	-0.183903
-0.209281	-0.338186	-0.102784	-0.174776	-0.183692	-0.18818	-0.0678635	-0.12525	-0.114754	-0.0231468	0.0572687	-0.323346	-0.164644	-0.178017
-0.215084	-0.412463	-0.0987432	-0.176879	-0.222425	-0.18196	-0.0838799	-0.107427	-0.132447	-0.0466817	0.174569	-0.315702	-0.159065	-0.180931
-0.214995	-0.452969	-0.0997169	-0.192855	-0.257083	-0.238137	-0.0922775	-0.105929	-0.154632	-0.0583592	0.231461	-0.264158	-0.15505	-0.169932
-0.220769	-0.331522	-0.0970614	-0.171915	-0.256155	-0.196735	-0.104173	-0.132754	-0.19186	-0.0612361	0.12537	-0.25953	-0.170717	-0.166065
-0.189172	-0.275258	-0.0942502	-0.172962	-0.24729	-0.170732	-0.127332	-0.135338	-0.141865	-0.0723025	0.0951062	-0.290188	-0.18568	-0.184211
-0.237731	-0.338558	-0.166485	-0.190458	-0.259412	-0.166882	-0.120879	-0.135847	-0.134869	-0.0881954	-0.00374533	-0.253617	-0.176041	-0.176367
-0.228003	-0.29087	-0.157514	-0.193252	-0.24708	-0.164731	-0.141444	-0.12375	-0.133168	-0.0957623	-0.066823	-0.395105	-0.172219	-0.177252
-0.228584	-0.351099	-0.152522	-0.213066	-0.259535	-0.142622	-0.135333	-0.101684	-0.173002	-0.067162	-0.0125461	-0.381346	-0.175602	-0.189757
-0.248873	-0.477667	-0.160509	-0.203062	-0.251473	-0.14274	-0.128571	-0.0592623	-0.17668	-0.0315073	0.125498	-0.346216	-0.164155	-0.168174
-0.280575	-0.381775	-0.163932	-0.21736	-0.214995	-0.149454	-0.135995	-0.00975817	-0.171589	-0.0531534	0.000831238	-0.38007	-0.154224	-0.15511
-0.260082	-0.304852	-0.166463	-0.204448	-0.226047	-0.152634	-0.135484	-0.0593312	-0.147275	-0.122129	-0.0530035	-0.366686	-0.168713	-0.161626
-0.174174	-0.332632	-0.162162	-0.218164	-0.195777	-0.184258	-0.116996	-0.0844875	-0.130331	-0.0861574	-0.0436508	-0.291307	-0.155327	-0.167667
-0.196454	-0.307251	-0.161958	-0.188096	-0.188805	-0.186992	-0.102109	-0.114534	-0.0643388	-0.061295	-0.028754	-0.276968	-0.137721	-0.140922
-0.23657	-0.287562	-0.164443	-0.179516	-0.212121	-0.200323	-0.107889	-0.101201	-0.0474907	-0.0553506	-0.0125911	-0.329064	-0.131565	-0.141095
-0.244578	-0.278224	-0.167988	-0.159055	-0.224962	-0.186403	-0.0831963	-0.0815939	-0.0414201	-0.0166073	-0.0216183	-0.337864	-0.131658	-0.153846
-0.213014	-0.268921	-0.167304	-0.186607	-0.229011	-0.172973	-0.0413333	-0.057508	-0.0760719	-0.0459297	-0.0266915	-0.331355	-0.0696629	-0.159911
-0.24016	-0.269403	-0.168356	-0.186499	-0.226679	-0.219704	-0.0253879	-0.0887208	-0.0803267	-0.0341793	0.0127877	-0.235492	-0.173311	-0.15083
-0.190856	-0.275136	-0.161462	-0.165019	-0.221647	-0.19043	-0.0160149	-0.109061	-0.0682927	-0.00438598	0.0785047	-0.269309	-0.147471	-0.140995
-0.205215	-0.248263	-0.15924	-0.180601	-0.233831	-0.178273	0.00123608	-0.10548	-0.0762174	-0.0184922	-0.0374065	-0.408638	-0.146294	-0.157945
-0.192444	-0.268384	-0.152738	-0.171869	-0.251956	-0.176791	-0.0323115	-0.118665	-0.0453869	-0.00945454	-0.14088	-0.331172	-0.139037	-0.13603
-0.232	-0.279696	-0.14527	-0.184709	-0.218026	-0.17337	-0.0524241	-0.115928	-0.0519626	-0.0166546	-0.110692	-0.258958	-0.145199	-0.156025
-0.0311111	-0.272337	-0.129356	-0.179182	-0.169417	-0.160671	-0.0546154	-0.101648	-0.0529876	-0.0148096	-0.0650069	-0.259849	-0.160101	-0.163652
-0.183956	-0.354573	-0.109145	-0.166178	-0.151825	-0.177333	-0.0381276	-0.0941984	-0.0291262	-0.0127505	-0.0939432	-0.254475	-0.119967	-0.153742
-0.304556	-0.489247	-0.0928962	-0.168796	-0.154286	-0.208911	-0.0316602	-0.0895062	-0.0285715	-0.0223426	-0.0774193	-0.219708	-0.141996	-0.161435
-0.266795	-0.392175	-0.0843828	-0.154993	-0.16571	-0.184756	-0.0480248	-0.0825968	-0.0408392	-0.034655	-0.00900901	-0.216061	-0.148361	-0.173922
-0.263804	-0.501919	-0.0655785	-0.158647	-0.174741	-0.160681	-0.0472502	-0.0847564	-0.0423477	-0.0326154	-0.00179532	-0.189976	-0.13804	-0.173291
-0.255373	-0.567213	-0.0587244	-0.171785	-0.182948	-0.178442	-0.0570858	-0.101855	-0.0406261	-0.0187702	-0.0454042	-0.207852	-0.116979	-0.167824
-0.267606	-0.479082	-0.0566839	-0.164026	-0.17289	-0.188335	-0.0490354	-0.085231	-0.0422018	-0.0199257	0.0445753	-0.187126	-0.111838	-0.176471
-0.180521	-0.428146	-0.0815962	-0.163554	-0.182174	-0.147853	-0.0588235	-0.0800986	-0.0324723	-0.126685	0.239057	-0.190198	-0.112632	-0.181237
-0.191672	-0.403292	-0.108108	-0.180063	-0.199848	-0.157649	-0.0711657	-0.0823317	-0.111633	-0.159039	0.104225	-0.208154	-0.140601	-0.181236
-0.222514	-0.397802	-0.123543	-0.194678	-0.212541	-0.192602	-0.077761	-0.0971255	-0.125835	-0.107287	0.0649573	-0.245928	-0.108552	-0.181879
-0.25804	-0.473993	-0.131132	-0.184246	-0.213717	-0.19477	-0.0728845	-0.131497	-0.134454	-0.0926773	0.0735294	-0.309618	-0.156571	-0.177398
-0.282072	-0.457495	-0.104567	-0.174954	-0.268187	-0.245065	-0.0661285	-0.122287	-0.115298	-0.059911	0.0263368	-0.33874	-0.126437	-0.152749
-0.274927	-0.572247	-0.0985546	-0.185418	-0.27231	-0.256585	-0.072224	-0.114442	-0.0990009	-0.051634	-0.0511364	-0.309709	-0.135747	-0.153386
-0.251323	-0.489733	-0.0885816	-0.199269	-0.240483	-0.219083	-0.0692573	-0.124652	-0.0986005	-0.0438516	-0.0242105	-0.323218	-0.146703	-0.164299
-0.197487	-0.371636	-0.0776446	-0.183003	-0.285114	-0.221425	-0.0699874	-0.106611	-0.106448	-0.0620246	0.0360866	-0.311101	-0.148857	-0.163101
-0.19913	-0.323734	-0.0959477	-0.154154	-0.24282	-0.230118	-0.0547771	-0.110984	-0.108727	-0.0669478	0.272944	-0.271084	-0.163777	-0.157487
-0.181858	-0.478858	-0.0995025	-0.186779	-0.217341	-0.210238	-0.0623393	-0.0977259	-0.0974212	-0.0909537	0.0949612	-0.300444	-0.160142	-0.148321
-0.217228	-0.468399	-0.103653	-0.177155	-0.205587	-0.239551	-0.075982	-0.101774	-0.0933726	-0.098483	-0.0271903	-0.297146	-0.172925	-0.154365
-0.252239	-0.376063	-0.112405	-0.175771	-0.22797	-0.226399	-0.0867314	-0.0962081	-0.0943514	-0.113527	-0.0576271	-0.29663	-0.1558	-0.146512
-0.238631	-0.29661	-0.0859163	-0.169248	-0.240223	-0.197635	-0.0921986	-0.081761	-0.105897	-0.129699	-0.043883	-0.277679	-0.131992	-0.142857
-0.235874	-0.274768	-0.0702398	-0.17861	-0.257143	-0.191093	-0.0786908	-0.101617	-0.113974	-0.10991	0.0229208	-0.28134	-0.154289	-0.152318
-0.224779	-0.265788	-0.101913	-0.191598	-0.24407	-0.190496	-0.084429	-0.120235	-0.11031	-0.107482	0.00398403	-0.282185	-0.119745	-0.145843
-0.23465	-0.275199	-0.100025	-0.199609	-0.240994	-0.195857	-0.090061	-0.116137	-0.123584	-0.0203715	-0.0130405	-0.249898	-0.170228	-0.158308
-0.2644	-0.30786	-0.0875357	-0.184335	-0.220503	-0.184416	-0.0799302	-0.0944802	-0.127937	-0.0286048	0.054735	-0.258862	-0.163725	-0.16215
-0.221044	-0.345515	-0.11198	-0.18596	-0.214352	-0.240539	-0.0950596	-0.0998956	-0.163557	-0.0500424	0.0520325	-0.263993	-0.167717	-0.169317
-0.198198	-0.397701	-0.130524	-0.194484	-0.237717	-0.172267	-0.0993243	-0.118219	-0.163287	-0.0745098	-0.0526849	-0.312441	-0.16749	-0.18054
-0.232302	-0.354529	-0.103504	-0.200951	-0.244466	-0.163786	-0.109682	-0.135055	-0.105536	-0.0862972	-0.101157	-0.304426	-0.174245	-0.176498
-0.258001	-0.268411	-0.155879	-0.215595	-0.250114	-0.153488	-0.110803	-0.129391	-0.189648	-0.0742505	-0.0964379	-0.303547	-0.166618	-0.183261
-0.225374	-0.330795	-0.146468	-0.205371	-0.266161	-0.154514	-0.136303	-0.125	-0.146645	-0.0714489	-0.0518868	-0.341009	-0.173116	-0.165813
-0.243682	-0.309176	-0.166066	-0.21205	-0.257615	-0.126214	-0.126994	-0.100202	-0.183516	-0.102282	-0.0680766	-0.35093	-0.161711	-0.170398
-0.308537	-0.388688	-0.165652	-0.196375	-0.261236	-0.121888	-0.132743	-0.0588697	-0.201754	-0.0670074	-0.039501	-0.332029	-0.176303	-0.18258
-0.296225	-0.365347	-0.155382	-0.212743	-0.219038	-0.13686	-0.140741	-0.00853241	-0.177704	-0.0990182	-0.0356083	-0.295526	-0.158192	-0.180739
-0.246328	-0.375782	-0.159541	-0.222462	-0.226899	-0.150721	-0.129496	-0.0207599	-0.158287	-0.115747	0.0175953	-0.317425	-0.162901	-0.187584
-0.189933	-0.422492	-0.155437	-0.205392	-0.215554	-0.158315	-0.101513	-0.0585278	-0.135588	-0.0648909	-0.04363	-0.33089	-0.172564	-0.19082
-0.15803	-0.359096	-0.167769	-0.197259	-0.216351	-0.176573	-0.0903682	-0.1	-0.0745301	-0.0227609	0.0558799	-0.311839	-0.129845	-0.160513
-0.213839	-0.360872	-0.168014	-0.194805	-0.215453	-0.2064	-0.101919	-0.126849	-0.0373239	-0.0262128	0.258182	-0.29995	-0.117482	-0.160248
-0.233197	-0.294427	-0.165454	-0.168351	-0.215475	-0.194707	-0.122316	-0.117166	-0.0430691	-0.00273972	0.117967	-0.322415	-0.148571	-0.165314
-0.25345	-0.266395	-0.168079	-0.208725	-0.220602	-0.201518	-0.096129	-0.079142	-0.0553097	-0.00176739	0.102073	-0.352601	-0.0917328	-0.162641
-0.248477	-0.278008	-0.160187	-0.196118	-0.209586	-0.212091	-0.0475548	-0.0754653	-0.0458241	-0.00983838	0.0816667	-0.237295	-0.178776	-0.154447
-0.222097	-0.299239	-0.149762	-0.189552	-0.225428	-0.172881	-0.016158	-0.104449	-0.0528603	-0.00485777	-0.044703	-0.270598	-0.142653	-0.155324
-0.212121	-0.300441	-0.153818	-0.188031	-0.246084	-0.172736	-0.0153964	-0.110338	-0.074552	-0.0271344	-0.0965251	-0.272285	-0.126707	-0.16088
-0.202965	-0.246848	-0.132973	-0.191927	-0.247214	-0.178222	-0.0344827	-0.121859	-0.0490342	-0.0252427	-0.0725075	-0.238536	-0.136646	-0.146571
-0.165173	-0.248338	-0.124844	-0.173055	-0.206081	-0.154479	-0.0405991	-0.11076	-0.0438095	-0.0298805	0.0709555	-0.252773	-0.130019	-0.139287
-0.101852	-0.282051	-0.111692	-0.170817	-0.169944	-0.131295	-0.0387418	-0.103083	-0.0321332	-0.0147614	0.306832	-0.290498	-0.123809	-0.13382
-0.260623	-0.285553	-0.0843155	-0.160451	-0.166004	-0.128866	-0.0341085	-0.106502	-0.0170028	-0.00216137	0.138859	-0.282925	-0.130671	-0.142173
-0.258924	-0.461101	-0.0744002	-0.158027	-0.164809	-0.164673	-0.0570108	-0.0965538	-0.025721	-0.0168096	0.0234114	-0.218027	-0.157982	-0.153119
-0.25584	-0.635159	-0.0613781	-0.16504	-0.178787	-0.147727	-0.0570457	-0.0827543	-0.0325582	-0.0293333	0.00143264	-0.237931	-0.14403	-0.15625
-0.291543	-0.552536	-0.0514154	-0.17207	-0.203194	-0.132805	-0.0357564	-0.0881479	-0.0486777	-0.0292364	-0.0307167	-0.222415	-0.0921311	-0.177992
-0.254237	-0.582775	-0.0500759	-0.183731	-0.192463	-0.142857	-0.0503048	-0.0906117	-0.0516397	-0.0386474	-0.0207156	-0.255613	-0.146667	-0.176526
-0.235747	-0.667962	-0.0698507	-0.172946	-0.181635	-0.112179	-0.0641297	-0.0819355	-0.052826	-0.0342252	-0.0551364	-0.268459	-0.133176	-0.176051
-0.147541	-0.550968	-0.0795948	-0.173684	-0.191489	-0.121753	-0.0602118	-0.0904475	-0.100268	-0.134251	-0.0200752	-0.259025	-0.141664	-0.177183
-0.194235	-0.505988	-0.0911885	-0.177342	-0.200614	-0.124289	-0.0722011	-0.0833067	-0.131792	-0.193752	0.057047	-0.285857	-0.120783	-0.181146
-0.273567	-0.449062	-0.120037	-0.189048	-0.196897	-0.156173	-0.0716454	-0.106152	-0.139845	-0.118046	-0.0233517	-0.308134	-0.187631	-0.178538
-0.266277	-0.472715	-0.12394	-0.190026	-0.192828	-0.191566	-0.0686365	-0.123785	-0.125	-0.0770105	-0.10833	-0.303651	-0.139373	-0.190399
-0.271159	-0.444921	-0.0889788	-0.171613	-0.239453	-0.227836	-0.0803101	-0.110615	-0.113709	-0.0804085	-0.0868748	-0.288646	-0.161999	-0.186241
-0.282343	-0.390552	-0.0575356	-0.161456	-0.25487	-0.234925	-0.078179	-0.114443	-0.112155	-0.075062	-0.0504955	-0.261005	-0.145689	-0.191857
-0.291687	-0.342679	-0.0482124	-0.170098	-0.232111	-0.238626	-0.0725935	-0.104797	-0.116572	-0.0377721	-0.062982	-0.249538	-0.160252	-0.187256
-0.260985	-0.304729	-0.0880829	-0.175278	-0.276842	-0.236792	-0.0637738	-0.0979922	-0.114052	-0.0254921	0.039627	-0.261929	-0.174647	-0.161443
-0.232343	-0.493976	-0.0874794	-0.162107	-0.271523	-0.235436	-0.0768216	-0.0950426	-0.0903857	-0.0357782	0.0401338	-0.28348	-0.167964	-0.179574
-0.230567	-0.531415	-0.0894764	-0.195699	-0.270502	-0.21618	-0.0715733	-0.0954151	-0.102273	-0.0687063	0.0116618	-0.332012	-0.161644	-0.17438
-0.239526	-0.395859	-0.0927505	-0.197002	-0.207388	-0.234281	-0.0686275	-0.0987654	-0.0921349	-0.105109	-0.0709617	-0.324184	-0.137986	-0.153425
-0.229705	-0.278231	-0.0635179	-0.185427	-0.263984	-0.235751	-0.0956162	-0.110907	-0.100638	-0.117633	-0.000682555	-0.246401	-0.145004	-0.144426
-0.216558	-0.240706	-0.075206	-0.181818	-0.224226	-0.204969	-0.0982318	-0.103555	-0.128314	-0.1254	0.258401	-0.231651	-0.160025	-0.151314
-0.221887	-0.25476	-0.0820896	-0.188272	-0.234123	-0.195526	-0.0928453	-0.110209	-0.135066	-0.114205	0.242178	-0.240316	-0.13113	-0.163621
-0.26127	-0.291813	-0.0959055	-0.192825	-0.248084	-0.182358	-0.0987216	-0.123313	-0.149746	-0.048259	0.152083	-0.234299	-0.168721	-0.169219
-0.300798	-0.362903	-0.122502	-0.193826	-0.239766	-0.198015	-0.0874471	-0.120233	-0.155061	-0.0716316	0.0794979	-0.243704	-0.182168	-0.164387
-0.205313	-0.343891	-0.123596	-0.187965	-0.245605	-0.16867	-0.10151	-0.0981617	-0.130791	-0.0814898	-0.0832517	-0.236618	-0.152035	-0.153596
-0.208204	-0.412761	-0.126288	-0.194626	-0.242273	-0.170195	-0.0979167	-0.108492	-0.146156	-0.0639013	-0.0909864	-0.247714	-0.160788	-0.16168
-0.229027	-0.408244	-0.119279	-0.199843	-0.248895	-0.160737	-0.09573	-0.110817	-0.107916	-0.0586907	0.0159151	-0.262729	-0.165783	-0.163876
-0.235374	-0.267104	-0.15839	-0.207475	-0.250235	-0.152931	-0.121032	-0.117901	-0.190179	-0.090708	0.204545	-0.310221	-0.15565	-0.17541
-0.260371	-0.287206	-0.157741	-0.219741	-0.241439	-0.12786	-0.129954	-0.128743	-0.158874	-0.118766	0.295597	-0.317554	-0.167757	-0.166895
-0.24602	-0.294378	-0.15781	-0.209302	-0.242869	-0.122393	-0.130672	-0.103494	-0.193255	-0.107173	0.198178	-0.348923	-0.192982	-0.172317
-0.325656	-0.453162	-0.157911	-0.21487	-0.248021	-0.137822	-0.137073	-0.0759768	-0.194661	-0.0911657	0.075	-0.367089	-0.159501	-0.174454
-0.26623	-0.32124	-0.154577	-0.221226	-0.219717	-0.156263	-0.134388	-0.0365135	-0.184457	-0.0657822	0.00231301	-0.395702	-0.185284	-0.193242
-0.222843	-0.251885	-0.163076	-0.2154	-0.218391	-0.154009	-0.120925	-0.0286181	-0.141176	-0.0601483	-0.0285715	-0.379187	-0.166711	-0.180701
-0.257576	-0.383869	-0.169878	-0.195247	-0.223624	-0.150592	-0.120162	-0.023741	-0.132583	-0.0363962	-0.0466321	-0.316832	-0.166393	-0.177917
-0.223404	-0.36346	-0.166223	-0.216599	-0.22391	-0.169268	-0.118176	-0.0845539	-0.0939394	-0.0686057	-0.0443073	-0.251559	-0.116764	-0.182213
-0.244856	-0.379184	-0.158096	-0.190565	-0.224368	-0.162246	-0.108142	-0.13584	-0.049134	-0.0116789	-0.00930235	-0.271215	-0.146281	-0.196903
-0.214854	-0.324167	-0.151988	-0.213984	-0.226488	-0.202302	-0.113855	-0.12429	-0.0324056	0.0110729	-0.0596027	-0.256974	-0.150548	-0.200264
-0.216141	-0.264183	-0.166467	-0.179318	-0.224549	-0.235597	-0.117774	-0.10301	-0.0273438	-0.0179727	-0.107962	-0.266972	-0.13369	-0.167057
-0.266667	-0.279108	-0.170104	-0.15864	-0.232487	-0.199799	-0.0913872	-0.0896242	-0.0386071	-0.0143934	-0.102905	-0.313943	-0.143092	-0.151672
-0.247706	-0.291173	-0.1516	-0.163971	-0.264403	-0.153922	-0.0220049	-0.0909091	-0.0588668	-0.0260078	-0.115015	-0.369863	-0.145612	-0.154675
-0.197248	-0.315118	-0.13586	-0.188184	-0.260081	-0.16129	-0.00849647	-0.101565	-0.0592081	-0.0290898	-0.107864	-0.314309	-0.127025	-0.152608
-0.176537	-0.269379	-0.131599	-0.159545	-0.221895	-0.153444	-0.0344828	-0.110078	-0.0375829	-0.027451	-0.0858369	-0.254325	-0.123043	-0.156715
-0.168047	-0.243069	-0.128151	-0.145398	-0.198035	-0.152607	-0.0423697	-0.105198	-0.0380518	-0.0131306	-0.0235883	-0.299153	-0.100717	-0.166942
-0.291896	-0.282436	-0.107862	-0.157168	-0.177729	-0.150673	-0.0481795	-0.0985037	-0.0177743	-0.0086059	0.00315463	-0.264591	-0.105045	-0.166398
-0.204009	-0.320283	-0.0879186	-0.146433	-0.173009	-0.146353	-0.0454546	-0.100629	-0.00508014	-0.00916231	-0.0515595	-0.254774	-0.180097	-0.156989
-0.235092	-0.523391	-0.0651387	-0.18239	-0.194379	-0.162986	-0.0589113	-0.114662	-0.025641	-0.0269487	-0.12272	-0.248464	-0.131855	-0.167279
-0.2746	-0.686574	-0.0733275	-0.184061	-0.205128	-0.127907	-0.0681987	-0.103361	-0.0350945	-0.0353629	-0.0986395	-0.247111	-0.121336	-0.170007
-0.259215	-0.572698	-0.0701344	-0.200759	-0.194816	-0.15737	-0.0565476	-0.0923931	-0.0439137	-0.043379	0.158426	-0.3152	-0.1559	-0.17062
-0.233211	-0.596465	-0.0446402	-0.198226	-0.174628	-0.12511	-0.0640223	-0.0739226	-0.0479817	-0.0339506	0.255814	-0.31063	-0.146409	-0.166629
-0.18024	-0.705048	-0.0650061	-0.174289	-0.172638	-0.0765327	-0.074536	-0.0791277	-0.0456432	-0.105812	0.209503	-0.266384	-0.157658	-0.176949
-0.164927	-0.604044	-0.0578867	-0.181009	-0.169857	-0.108778	-0.0822712	-0.0927703	-0.125424	-0.17419	0.105014	-0.235669	-0.144584	-0.170866
-0.179348	-0.494774	-0.0673516	-0.175624	-0.162665	-0.105328	-0.0842946	-0.0749451	-0.137433	-0.165392	-0.0650124	-0.230362	-0.177269	-0.180282
-0.285599	-0.42734	-0.0963885	-0.171862	-0.160877	-0.148498	-0.0728358	-0.127347	-0.131133	-0.0934404	-0.113838	-0.26127	-0.140728	-0.189324
-0.235063	-0.513133	-0.104249	-0.150626	-0.202739	-0.20498	-0.0751722	-0.120297	-0.111307	-0.0689445	0.0658979	-0.273861	-0.158698	-0.179394
-0.250097	-0.51004	-0.0717477	-0.143857	-0.229167	-0.235704	-0.0880503	-0.123034	-0.106914	-0.0837253	0.305592	-0.26993	-0.141342	-0.163019
-0.249697	-0.344538	-0.0423752	-0.146911	-0.20964	-0.252885	-0.0908497	-0.11459	-0.110507	-0.0448799	0.316195	-0.28636	-0.14597	-0.175573
-0.289567	-0.455596	-0.0309044	-0.128627	-0.241498	-0.25846	-0.0757675	-0.0987456	-0.115362	-0.0332447	0.238771	-0.273551	-0.184246	-0.191536
-0.276596	-0.546189	-0.0693421	-0.155354	-0.266082	-0.247652	-0.0854871	-0.0995169	-0.0945822	-0.0501804	0.0810329	-0.252205	-0.175645	-0.198752
-0.215328	-0.367448	-0.0624241	-0.208466	-0.25641	-0.219602	-0.0912197	-0.0950426	-0.0863651	-0.0588235	0.0327869	-0.24121	-0.165282	-0.159572
-0.21984	-0.277978	-0.072149	-0.186422	-0.236331	-0.223868	-0.080085	-0.106671	-0.0854782	-0.104344	0.0360655	-0.214341	-0.161514	-0.157962
-0.259849	-0.228939	-0.0667029	-0.173246	-0.237544	-0.215541	-0.101062	-0.10637	-0.111306	-0.112218	-0.0109569	-0.215373	-0.15592	-0.164124
-0.231987	-0.262664	-0.0650472	-0.194658	-0.232992	-0.199625	-0.105179	-0.10133	-0.128033	-0.1265	-0.0309973	-0.228637	-0.159653	-0.158551
-0.223045	-0.31457	-0.073884	-0.213162	-0.254863	-0.188735	-0.101812	-0.110051	-0.138856	-0.113267	-0.0399075	-0.248	-0.156069	-0.150947
-0.282398	-0.337264	-0.0736786	-0.177518	-0.240605	-0.179612	-0.0946183	-0.11813	-0.168741	-0.0993495	-0.130766	-0.237721	-0.160013	-0.1629
-0.249567	-0.301339	-0.080663	-0.214512	-0.236364	-0.1897	-0.0837678	-0.121734	-0.139335	-0.077374	-0.0792453	-0.222269	-0.158847	-0.157694
-0.166268	-0.357265	-0.104703	-0.189744	-0.251901	-0.124474	-0.0971349	-0.105333	-0.143005	-0.0268801	-0.105823	-0.305414	-0.162628	-0.176168
-0.207633	-0.349224	-0.130545	-0.191273	-0.255172	-0.139684	-0.0881119	-0.0999306	-0.14526	-0.0393841	-0.0832912	-0.322202	-0.171144	-0.170452
-0.222675	-0.25483	-0.123053	-0.216049	-0.245355	-0.159603	-0.0825363	-0.0877698	-0.0996363	-0.0653725	-0.0305677	-0.314536	-0.181889	-0.169322
-0.262411	-0.260365	-0.165323	-0.202818	-0.241824	-0.144385	-0.102308	-0.0876133	-0.169	-0.0832651	-0.0412621	-0.304094	-0.172432	-0.162113
-0.264746	-0.281763	-0.156627	-0.219255	-0.229765	-0.123791	-0.106602	-0.0990476	-0.18188	-0.0611561	-0.0610272	-0.381843	-0.184379	-0.174582
-0.274307	-0.40416	-0.154001	-0.201814	-0.23784	-0.127082	-0.116353	-0.10278	-0.199232	-0.0717023	-0.103743	-0.274887	-0.175773	-0.178796
-0.314149	-0.372574	-0.156092	-0.214454	-0.248759	-0.147176	-0.119278	-0.121123	-0.196212	-0.0614938	-0.113736	-0.27907	-0.181512	-0.175197
-0.267643	-0.261207	-0.148039	-0.217586	-0.272347	-0.147541	-0.113643	-0.0992471	-0.16287	-0.0551888	-0.0915371	-0.251849	-0.179443	-0.181102
-0.249804	-0.289024	-0.149208	-0.222683	-0.283926	-0.126693	-0.134194	-0.0605613	-0.109066	-0.0620879	0.0096308	-0.267606	-0.162038	-0.179744
-0.219927	-0.305147	-0.161836	-0.191322	-0.275777	-0.144727	-0.115343	-0.0472355	-0.125868	-0.0688722	0.157681	-0.264448	-0.146206	-0.162335
-0.228509	-0.298168	-0.162476	-0.222649	-0.247495	-0.159466	-0.124712	-0.0699823	-0.104717	-0.0353741	0.145246	-0.238056	-0.132844	-0.174431
-0.232861	-0.326774	-0.153434	-0.202403	-0.235265	-0.190559	-0.117263	-0.119011	-0.0502221	-0.0132026	0.15551	-0.264283	-0.130706	-0.192171
-0.217614	-0.256185	-0.154851	-0.209943	-0.247095	-0.200392	-0.11152	-0.107918	-0.0335622	0.00654607	0.0256082	-0.288004	-0.135588	-0.19236
-0.205688	-0.280672	-0.172806	-0.18205	-0.239344	-0.210661	-0.110643	-0.10873	-0.028125	-0.0101505	-0.0716126	-0.257337	-0.113292	-0.163934
-0.209045	-0.295522	-0.163592	-0.166426	-0.267054	-0.159757	-0.111672	-0.103469	-0.0374046	-0.0023769	0.102078	-0.249234	-0.140187	-0.166025
-0.244838	-0.286994	-0.120186	-0.170517	-0.233895	-0.153091	-0.0853407	-0.0998207	-0.048909	-0.0363693	0.33829	-0.282739	-0.155848	-0.169175
-0.228889	-0.280338	-0.130534	-0.174171	-0.228293	-0.167006	-0.0375046	-0.107674	-0.0470934	-0.0386675	0.332491	-0.248976	-0.126503	-0.167838
-0.216279	-0.264719	-0.11584	-0.138726	-0.196172	-0.155399	-0.00837779	-0.113236	-0.0446001	-0.026738	0.210946	-0.212014	-0.129853	-0.160971
-0.168786	-0.289319	-0.104926	-0.148427	-0.175091	-0.155963	-0.0404709	-0.105058	-0.0411062	-0.0184406	-0.00571428	-0.236014	-0.125828	-0.167083
-0.261624	-0.338284	-0.0803308	-0.166596	-0.154521	-0.152771	-0.0663842	-0.118603	-0.0281004	-0.0273632	0.0198676	-0.295337	-0.120184	-0.172523
-0.188703	-0.50474	-0.0654834	-0.150721	-0.169484	-0.168272	-0.0776942	-0.122585	-0.0258359	-0.0246305	0.0268562	-0.343547	-0.15367	-0.172055
-0.208879	-0.596899	-0.0711176	-0.196929	-0.209867	-0.147694	-0.0692501	-0.121905	-0.0257197	-0.0372121	0.0515098	-0.319797	-0.150647	-0.166667
-0.26986	-0.561618	-0.0556199	-0.196574	-0.189107	-0.153598	-0.0597952	-0.123977	-0.0267961	-0.0439262	-0.0448161	-0.269006	-0.153172	-0.163182
-0.247695	-0.640824	-0.0465549	-0.208822	-0.155351	-0.121929	-0.076653	-0.106875	-0.0255814	-0.0580958	-0.0826833	-0.249436	-0.167973	-0.163612
-0.21408	-0.688669	-0.0528338	-0.192857	-0.15463	-0.0777385	-0.0827328	-0.0780715	-0.0302795	-0.0546432	-0.130857	-0.231183	-0.141559	-0.167413
-0.16129	-0.637149	-0.0501781	-0.167361	-0.158645	-0.121906	-0.0861423	-0.0663001	-0.137525	-0.0822359	-0.0658602	-0.243096	-0.145058	-0.165442
-0.169951	-0.450192	-0.060256	-0.176226	-0.155591	-0.120362	-0.0793743	-0.0869833	-0.141526	-0.176502	-0.0771028	-0.242067	-0.13544	-0.17605
-0.214664	-0.372497	-0.0702619	-0.172101	-0.151494	-0.12743	-0.0872606	-0.123387	-0.12843	-0.199895	-0.0187702	-0.230697	-0.1709	-0.172731
-0.237854	-0.403555	-0.0890667	-0.171118	-0.176355	-0.16703	-0.0902574	-0.115459	-0.102632	-0.135539	-0.0248691	-0.257485	-0.147541	-0.157028
-0.232113	-0.446387	-0.0629019	-0.157528	-0.208421	-0.203428	-0.0808147	-0.111517	-0.112755	-0.0652941	-0.0350542	-0.279669	-0.150257	-0.168962
-0.299115	-0.481481	-0.0416667	-0.144079	-0.222843	-0.22723	-0.0829723	-0.0919842	-0.122285	-0.0396902	-0.0676242	-0.30463	-0.195745	-0.175494
-0.338484	-0.681738	-0.0560472	-0.124555	-0.223101	-0.244676	-0.0974778	-0.0800794	-0.0997475	-0.0283567	-0.109724	-0.279161	-0.170049	-0.19279
-0.263443	-0.405233	-0.0637386	-0.103866	-0.219328	-0.226843	-0.0888594	-0.0925809	-0.0938533	-0.0145138	-0.125633	-0.234025	-0.170194	-0.18
-0.209744	-0.259347	-0.0491107	-0.15692	-0.209483	-0.219443	-0.0719225	-0.116119	-0.103808	-0.0637138	-0.103179	-0.222675	-0.174182	-0.174288
-0.187383	-0.235169	-0.0581071	-0.205155	-0.221162	-0.222025	-0.0876217	-0.114723	-0.123318	-0.0650202	-0.0428751	-0.242991	-0.160059	-0.182967
-0.153094	-0.261538	-0.0671775	-0.176599	-0.252938	-0.213699	-0.0982892	-0.0943877	-0.120571	-0.107626	0.0769231	-0.265236	-0.15739	-0.17337
-0.254613	-0.300443	-0.0781742	-0.173518	-0.235106	-0.206455	-0.0982659	-0.110244	-0.130236	-0.105338	0.162833	-0.249094	-0.16242	-0.175399
-0.211938	-0.264074	-0.0790796	-0.188349	-0.236493	-0.201212	-0.087234	-0.10853	-0.162772	-0.104668	0.185557	-0.219721	-0.145104	-0.163938
-0.204062	-0.243632	-0.0673913	-0.20724	-0.244579	-0.187024	-0.0855729	-0.0993601	-0.135432	0.000622629	0.111796	-0.244915	-0.193128	-0.166703
-0.174563	-0.318527	-0.0609418	-0.182492	-0.219338	-0.097194	-0.0903405	-0.0964912	-0.19459	0.00306933	0.0445661	-0.279497	-0.177169	-0.166143
-0.248935	-0.308133	-0.0743282	-0.201131	-0.252976	-0.102929	-0.0893292	-0.0901555	-0.150819	-0.0361021	0.235362	-0.293242	-0.180843	-0.164048
-0.218401	-0.247689	-0.129859	-0.192757	-0.2359	-0.146395	-0.0831858	-0.0965035	-0.0933852	-0.0616457	0.327478	-0.320245	-0.186137	-0.159567
-0.283838	-0.263925	-0.16246	-0.200594	-0.234208	-0.148936	-0.0766526	-0.0915371	-0.203355	-0.0685668	0.307305	-0.364706	-0.182042	-0.155366
-0.337796	-0.282051	-0.155728	-0.203415	-0.217219	-0.13109	-0.077187	-0.0897392	-0.200689	-0.0704752	0.18551	-0.233655	-0.166304	-0.164435
-0.297297	-0.351544	-0.150983	-0.206897	-0.225679	-0.136811	-0.0827423	-0.109416	-0.195056	-0.0492141	-0.00409838	-0.231824	-0.14803	-0.167735
-0.250324	-0.358462	-0.149985	-0.199522	-0.214252	-0.132265	-0.0883055	-0.101904	-0.182169	-0.0438597	-0.017618	-0.230435	-0.155526	-0.163385
-0.1967	-0.233168	-0.152225	-0.234439	-0.274559	-0.13066	-0.102867	-0.110599	-0.149844	-0.0818941	-0.019432	-0.23507	-0.176889	-0.164758
-0.251316	-0.331104	-0.147644	-0.201775	-0.277778	-0.119713	-0.14247	-0.0973693	-0.10488	-0.0432977	0.0280374	-0.219512	-0.152798	-0.170337
-0.265899	-0.285536	-0.158856	-0.203209	-0.24777	-0.132342	-0.109989	-0.0728801	-0.089317	-0.0264302	-0.0775295	-0.239016	-0.153644	-0.169473
-0.297129	-0.264454	-0.152864	-0.197514	-0.239939	-0.143843	-0.141626	-0.0776942	-0.0645963	-0.0292667	-0.0716457	-0.237971	-0.134918	-0.189563
-0.273999	-0.309021	-0.146904	-0.20595	-0.254593	-0.160971	-0.128817	-0.0851499	-0.0537204	-0.0697674	-0.102391	-0.234445	-0.138676	-0.175442
-0.260896	-0.291977	-0.171341	-0.23215	-0.263642	-0.17795	-0.122263	-0.0902232	-0.0438247	-0.0434236	-0.0585987	-0.226875	-0.104418	-0.176364
-0.23581	-0.296592	-0.146853	-0.171375	-0.247817	-0.20178	-0.114019	-0.0949892	-0.0311898	-0.0342991	0.0158014	-0.22198	-0.111412	-0.179077
-0.179197	-0.304202	-0.13083	-0.171593	-0.22673	-0.195223	-0.125464	-0.113303	-0.0222399	-0.00428899	-0.032491	-0.226978	-0.16472	-0.164469
-0.190019	-0.259436	-0.119289	-0.176558	-0.231173	-0.170601	-0.118135	-0.10828	-0.0609156	-0.0385078	0.00513571	-0.214192	-0.158284	-0.150927
-0.197611	-0.278265	-0.0996495	-0.169533	-0.212794	-0.181569	-0.0914071	-0.123642	-0.0530974	-0.0590173	-0.0250329	-0.235268	-0.175476	-0.160018
-0.19266	-0.279531	-0.0953075	-0.154679	-0.191489	-0.16097	-0.0445723	-0.118092	-0.0471977	-0.0735533	-0.0596359	-0.259121	-0.147154	-0.162181
-0.18107	-0.30792	-0.0683941	-0.151282	-0.155308	-0.16087	-0.0384193	-0.116966	-0.0380214	-0.0668508	-0.0951481	-0.294719	-0.140815	-0.157869
-0.203647	-0.331785	-0.0635451	-0.179856	-0.173077	-0.164278	-0.0544267	-0.108202	-0.030597	-0.0764045	-0.0864339	-0.334099	-0.137243	-0.154994
-0.244507	-0.528892	-0.0535506	-0.191733	-0.195303	-0.156751	-0.0764239	-0.110981	-0.0408553	-0.0667427	-0.066345	-0.269302	-0.172103	-0.154537
-0.192376	-0.65411	-0.0550847	-0.209613	-0.175697	-0.158572	-0.0786001	-0.102041	-0.0215882	-0.0658817	0.0109204	-0.248754	-0.156973	-0.157424
-0.263755	-0.621199	-0.0507177	-0.19982	-0.170881	-0.151613	-0.0739366	-0.117308	-0.0251841	-0.0799894	0.151573	-0.22874	-0.154484	-0.158698
-0.301219	-0.711686	-0.0326885	-0.203962	-0.153596	-0.13716	-0.0635294	-0.10814	-0.0272586	-0.0907784	0.120654	-0.235209	-0.151596	-0.167417
-0.258118	-0.753395	-0.0411413	-0.188482	-0.159027	-0.132677	-0.0856793	-0.100997	-0.0631117	-0.0825688	0.0533865	-0.208955	-0.14312	-0.166629
-0.205494	-0.623486	-0.0395217	-0.189369	-0.145994	-0.148649	-0.0897226	-0.110202	-0.064772	-0.101079	0.0977444	-0.204764	-0.18495	-0.167814
-0.259669	-0.350673	-0.0582611	-0.175748	-0.174204	-0.153103	-0.0763052	-0.0916614	-0.0564542	-0.138182	0.321519	-0.229358	-0.154109	-0.173327
-0.259397	-0.311724	-0.0809565	-0.172697	-0.197541	-0.134173	-0.0738523	-0.118597	-0.0684741	-0.132244	0.310345	-0.302824	-0.162559	-0.174898
-0.243439	-0.318956	-0.0529895	-0.162644	-0.227044	-0.165533	-0.0657487	-0.113824	-0.0857936	-0.112173	0.309317	-0.305893	-0.19487	-0.172019
-0.271478	-0.492218	-0.0587909	-0.158918	-0.22721	-0.197368	-0.0739086	-0.101828	-0.150156	-0.0794286	0.239631	-0.264681	-0.173538	-0.166848
-0.266205	-0.683263	-0.0702733	-0.142857	-0.226361	-0.274045	-0.0887417	-0.0842277	-0.142857	-0.00946967	0.115418	-0.243923	-0.164549	-0.150338
-0.232292	-0.32625	-0.0699482	-0.136588	-0.227215	-0.244486	-0.0763167	-0.0880463	-0.125952	-0.0239542	-0.00728864	-0.221232	-0.162209	-0.14192
-0.21408	-0.261049	-0.0564712	-0.124128	-0.195081	-0.211581	-0.093181	-0.0933941	-0.134444	-0.0212455	0.0113155	-0.258818	-0.16899	-0.161693
-0.207168	-0.269206	-0.0488002	-0.173892	-0.199816	-0.224303	-0.0815364	-0.0934972	-0.122406	-0.0489837	0.00895521	-0.255499	-0.158773	-0.161737
-0.157645	-0.266586	-0.0583376	-0.172009	-0.226405	-0.195546	-0.0772303	-0.100098	-0.102255	-0.0569715	-0.0629139	-0.25227	-0.173333	-0.15697
-0.154505	-0.276039	-0.0749807	-0.164751	-0.23511	-0.207671	-0.0840738	-0.104844	-0.090441	-0.128727	-0.0731707	-0.236659	-0.149889	-0.153149
-0.19798	-0.244755	-0.0819157	-0.154531	-0.245801	-0.205896	-0.0881252	-0.109669	-0.106982	-0.102178	-0.0354707	-0.230706	-0.178759	-0.154994
-0.213089	-0.327189	-0.0760114	-0.171727	-0.253659	-0.197133	-0.0861723	-0.107217	-0.11241	-0.0163934	0.0055866	-0.255511	-0.178068	-0.15612
-0.229201	-0.287316	-0.0665967	-0.206124	-0.218719	-0.103419	-0.0837989	-0.105969	-0.105882	-0.0450499	-0.0333797	-0.258757	-0.174113	-0.164855
-0.257169	-0.301865	-0.0748994	-0.20354	-0.213583	-0.114175	-0.0840811	-0.100068	-0.0845771	-0.0601361	-0.0472206	-0.281303	-0.191638	-0.168979
-0.328109	-0.244957	-0.0743338	-0.209924	-0.214815	-0.124472	-0.0758621	-0.0989305	-0.133427	-0.0720384	-0.0597095	-0.287313	-0.190645	-0.167724
-0.39322	-0.252915	-0.160127	-0.2	-0.22449	-0.126126	-0.0737213	-0.102956	-0.14644	-0.0617801	-0.0560906	-0.234946	-0.175074	-0.172689
-0.373751	-0.354315	-0.157156	-0.220257	-0.199802	-0.138595	-0.0688548	-0.104233	-0.139929	-0.0641509	-0.0516003	-0.229196	-0.182306	-0.155395
-0.324711	-0.416189	-0.15951	-0.225369	-0.195134	-0.123952	-0.0855435	-0.0909091	-0.133275	-0.0671276	-0.10373	-0.222124	-0.166877	-0.146621
-0.164987	-0.382838	-0.149494	-0.21573	-0.254462	-0.108936	-0.109613	-0.0846872	-0.114286	-0.0669842	-0.0977621	-0.225089	-0.168944	-0.154472
-0.15893	-0.266426	-0.147918	-0.196306	-0.253061	-0.128769	-0.110264	-0.098916	-0.210088	-0.0294683	-0.0279864	-0.266117	-0.168194	-0.149807
-0.235056	-0.308704	-0.157895	-0.212306	-0.241764	-0.114959	-0.113329	-0.0909706	-0.192478	-0.00427048	0.0263666	-0.247637	-0.149452	-0.164006
-0.195039	-0.318527	-0.143371	-0.175671	-0.250381	-0.130204	-0.140018	-0.095946	-0.19779	-0.0567945	0.0365218	-0.237506	-0.150701	-0.143521
-0.255208	-0.308149	-0.155271	-0.189103	-0.269524	-0.215007	-0.121868	-0.0858339	-0.175158	-0.0716981	-0.0133779	-0.235966	-0.168787	-0.151501
-0.283067	-0.308831	-0.154462	-0.215012	-0.264919	-0.209257	-0.125188	-0.0394214	-0.161814	-0.0790021	0.0991136	-0.205882	-0.109204	-0.168813
-0.271028	-0.31502	-0.13655	-0.171123	-0.244444	-0.196737	-0.117276	-0.0629508	-0.123158	-0.0558061	0.35567	-0.208236	-0.145171	-0.166318
-0.288889	-0.31822	-0.13091	-0.185652	-0.218525	-0.202884	-0.114705	-0.0887574	-0.102878	-0.0269953	0.322377	-0.221612	-0.151332	-0.171357
-0.261377	-0.274907	-0.0999772	-0.177956	-0.191217	-0.187872	-0.107775	-0.101335	-0.0642834	-0.0336081	0.330808	-0.230635	-0.145883	-0.169961
-0.245644	-0.285595	-0.0853978	-0.179664	-0.173554	-0.165548	-0.114867	-0.109341	-0.0501852	-0.0317552	0.245823	-0.236111	-0.150483	-0.172307
-0.23482	-0.265271	-0.0803101	-0.151326	-0.166904	-0.148706	-0.0884034	-0.128707	-0.0527426	-0.0647105	0.138493	-0.273239	-0.162661	-0.150185
-0.21095	-0.266048	-0.0811648	-0.157583	-0.179511	-0.159509	-0.0259408	-0.127884	-0.042328	-0.0651068	0.00458718	-0.283857	-0.144712	-0.143445
-0.244369	-0.284752	-0.070052	-0.179661	-0.194717	-0.178847	-0.0392593	-0.126593	-0.0408568	-0.0965732	-0.0509597	-0.241379	-0.14106	-0.153696
-0.191401	-0.303321	-0.0495537	-0.190878	-0.200818	-0.137026	-0.0680272	-0.112752	-0.0773832	-0.0956989	-0.0749414	-0.245214	-0.17782	-0.141315
-0.143916	-0.552867	-0.0561224	-0.210482	-0.189125	-0.121582	-0.0796359	-0.117766	-0.077514	-0.0957834	-0.102642	-0.25439	-0.130291	-0.149647
-0.278912	-0.600777	-0.036892	-0.198097	-0.152013	-0.140426	-0.0744454	-0.114227	-0.0558156	-0.0952033	-0.0772104	-0.241867	-0.137755	-0.161093
-0.249635	-0.666667	-0.0379914	-0.217279	-0.165557	-0.154382	-0.0752616	-0.107256	-0.0399999	-0.114343	-0.0434183	-0.196526	-0.154737	-0.149077
-0.264556	-0.717424	-0.0364054	-0.20285	-0.169586	-0.167714	-0.0616017	-0.1018	-0.0327994	-0.107181	-0.0318665	-0.215863	-0.148799	-0.15709
-0.292959	-0.748959	-0.0267673	-0.181928	-0.217318	-0.152144	-0.0625824	-0.100209	-0.039328	-0.108103	0.0037793	-0.237201	-0.162214	-0.163058
-0.255699	-0.657431	-0.0603031	-0.181818	-0.236503	-0.158758	-0.0657462	-0.109013	-0.0224498	-0.109877	-0.0530344	-0.272062	-0.17863	-0.173528
-0.242727	-0.363495	-0.0657557	-0.186567	-0.236132	-0.122414	-0.0577383	-0.117359	-0.00998801	-0.0697322	-0.112154	-0.252233	-0.145643	-0.159914
-0.242647	-0.307599	-0.0479933	-0.168883	-0.230377	-0.150111	-0.064935	-0.112955	-0.130585	-0.0858429	-0.133543	-0.263063	-0.170571	-0.179176
-0.219369	-0.557858	-0.0474115	-0.156954	-0.223365	-0.179175	-0.0876236	-0.106383	-0.126802	-0.140141	-0.111592	-0.239865	-0.169302	-0.188732
-0.206218	-0.232625	-0.0651558	-0.148198	-0.209459	-0.211706	-0.0722677	-0.0866645	-0.116542	-0.0341435	-0.149394	-0.213465	-0.16929	-0.186684
-0.195891	-0.254035	-0.0731956	-0.122759	-0.197399	-0.203154	-0.0723375	-0.0914474	-0.120169	-0.00163879	-0.104932	-0.240424	-0.148531	-0.193788
-0.170596	-0.246205	-0.0569838	-0.128578	-0.214742	-0.218316	-0.0735574	-0.0827725	-0.110138	-0.0353271	-0.071144	-0.203667	-0.172861	-0.185642
-0.171159	-0.238507	-0.0426778	-0.184592	-0.223819	-0.212094	-0.0829862	-0.0944908	-0.0922979	-0.00949701	-0.0787202	-0.223005	-0.163814	-0.178267
-0.232677	-0.234554	-0.044302	-0.166036	-0.237751	-0.182616	-0.0842825	-0.112116	-0.101617	-0.0950156	-0.081448	-0.260241	-0.168852	-0.175205
-0.217048	-0.25625	-0.0703268	-0.169214	-0.227007	-0.202006	-0.0814768	-0.121809	-0.108454	-0.102768	-0.123382	-0.260472	-0.170862	-0.17039
-0.266667	-0.203818	-0.0820591	-0.182653	-0.215306	-0.200543	-0.0934014	-0.10673	-0.117927	-0.0396803	0.0273224	-0.283281	-0.173326	-0.17355
-0.29771	-0.253333	-0.0849315	-0.169479	-0.21619	-0.137113	-0.0950546	-0.120498	-0.109638	-0.0522388	0.264813	-0.272727	-0.202424	-0.171199
-0.32205	-0.270919	-0.0853293	-0.195229	-0.217092	-0.120513	-0.0989567	-0.124356	-0.112156	-0.0615735	0.302924	-0.214182	-0.176847	-0.176181
-0.308815	-0.222564	-0.0832304	-0.203131	-0.213294	-0.13713	-0.0872305	-0.109576	-0.132301	-0.0551763	0.276753	-0.240535	-0.164324	-0.190016
-0.293291	-0.221178	-0.156804	-0.198746	-0.197328	-0.144803	-0.0693937	-0.0981595	-0.157115	-0.0460816	0.221339	-0.267246	-0.152891	-0.185396
-0.274933	-0.429646	-0.160219	-0.229779	-0.175	-0.137639	-0.0838414	-0.105517	-0.137931	-0.0427561	0.117878	-0.27824	-0.16403	-0.174369
-0.224747	-0.51897	-0.157878	-0.208043	-0.239392	-0.122203	-0.0788545	-0.110804	-0.135235	-0.0328268	0.0162963	-0.295702	-0.163657	-0.174596
-0.143168	-0.365224	-0.156107	-0.226428	-0.249082	-0.131288	-0.0933237	-0.0914849	-0.162977	-0.0470588	-0.0738607	-0.262335	-0.170601	-0.171556
-0.237664	-0.264508	-0.152245	-0.219911	-0.267591	-0.121405	-0.0997533	-0.0784665	-0.190311	-0.0171211	-0.100602	-0.24939	-0.152781	-0.174007
-0.207771	-0.240829	-0.156888	-0.185324	-0.275176	-0.154775	-0.134678	-0.0631944	-0.188959	-0.0753406	-0.110151	-0.253465	-0.171049	-0.180065
-0.240816	-0.293608	-0.159455	-0.208938	-0.256478	-0.195423	-0.131825	-0.0744425	-0.172592	-0.0823585	-0.0498687	-0.242698	-0.130292	-0.186082
-0.243398	-0.313715	-0.162205	-0.207817	-0.242674	-0.235556	-0.12515	-0.0784515	-0.17341	-0.0994069	0.0477016	-0.228528	-0.135782	-0.176852
-0.238426	-0.290127	-0.117481	-0.183719	-0.226642	-0.20255	-0.13606	-0.0510137	-0.163127	-0.0847208	0.048119	-0.252383	-0.144214	-0.184052
-0.25949	-0.286624	-0.130343	-0.203899	-0.205789	-0.195195	-0.127678	-0.0608005	-0.150027	-0.078329	-0.0788044	-0.240038	-0.115852	-0.183629
-0.285897	-0.298969	-0.0890247	-0.192381	-0.196542	-0.179105	-0.112587	-0.0816149	-0.0857687	-0.0591366	-0.122167	-0.223793	-0.152021	-0.188679
-0.261598	-0.292763	-0.0866329	-0.213559	-0.186069	-0.167247	-0.117952	-0.0826126	-0.0563675	-0.0487591	-0.136508	-0.246032	-0.149351	-0.189513
-0.26455	-0.305836	-0.0886598	-0.1693	-0.183085	-0.157959	-0.129042	-0.0910221	-0.0670904	-0.06512	-0.122649	-0.259709	-0.148128	-0.182301
-0.242325	-0.280849	-0.0628678	-0.173245	-0.208762	-0.142042	-0.136102	-0.103774	-0.0431003	-0.0526587	-0.12973	-0.255467	-0.169299	-0.176522
-0.215758	-0.262583	-0.0642202	-0.186832	-0.211839	-0.145261	-0.0975026	-0.102814	-0.0466793	-0.093937	-0.113459	-0.260422	-0.132803	-0.172138
-0.113606	-0.29927	-0.066918	-0.186086	-0.183707	-0.146414	-0.0445691	-0.123502	-0.0726216	-0.0910543	-0.0798611	-0.247506	-0.143494	-0.189495
-0.227371	-0.339479	-0.050447	-0.189145	-0.178115	-0.108303	-0.0617816	-0.120528	-0.0925926	-0.095548	-0.00268822	-0.22321	-0.151281	-0.176809
-0.250865	-0.488031	-0.0410691	-0.172587	-0.171849	-0.118391	-0.0493056	-0.12433	-0.0751323	-0.0922717	0.124386	-0.213494	-0.158171	-0.175419
-0.239002	-0.58284	-0.04219	-0.194794	-0.208076	-0.142557	-0.0703568	-0.122837	-0.0450789	-0.122232	0.0653753	-0.245947	-0.175871	-0.190423
-0.319062	-0.748954	-0.0369656	-0.198457	-0.230155	-0.150801	-0.072852	-0.115959	-0.0417299	-0.105197	0.0571895	-0.251342	-0.145648	-0.193314
-0.263103	-0.66287	-0.0322152	-0.186951	-0.232246	-0.142256	-0.0730301	-0.1128	-0.032258	-0.109378	0.21174	-0.265788	-0.150293	-0.182743
-0.242248	-0.703417	-0.0456076	-0.176223	-0.232516	-0.131673	-0.0801372	-0.104956	-0.0197752	-0.0926344	0.22049	-0.280112	-0.168587	-0.172909
-0.237464	-0.749739	-0.0677825	-0.181302	-0.226971	-0.064858	-0.0799744	-0.121797	-0.125	-0.0676447	0.172199	-0.248677	-0.162765	-0.176886
-0.258393	-0.459574	-0.0422069	-0.178094	-0.208392	-0.11291	-0.0721106	-0.114241	-0.115557	-0.112095	0.094851	-0.227775	-0.162636	-0.185917
-0.220646	-0.286165	-0.048421	-0.156327	-0.223984	-0.146006	-0.0742214	-0.10169	-0.116754	-0.168302	0.0199312	-0.248491	-0.143273	-0.18731
-0.222308	-0.241121	-0.0813983	-0.166229	-0.214885	-0.172288	-0.0795418	-0.0953423	-0.114304	-0.0843692	-0.107796	-0.230907	-0.172505	-0.194553
-0.221076	-0.189793	-0.0792434	-0.14554	-0.223311	-0.190324	-0.077575	-0.101109	-0.103492	-0.0349775	-0.110102	-0.241135	-0.162667	-0.185748
-0.249361	-0.138327	-0.0508299	-0.143707	-0.225464	-0.205152	-0.0810462	-0.0842715	-0.104798	-0.0162162	-0.101677	-0.259849	-0.199899	-0.180116
-0.2469	-0.189916	-0.0434066	-0.182883	-0.210834	-0.205105	-0.0784683	-0.106667	-0.0984035	-0.0453846	-0.100984	-0.237046	-0.167131	-0.191582
-0.277036	-0.190348	-0.0382244	-0.174351	-0.220053	-0.184719	-0.0779468	-0.113114	-0.0958458	-0.110035	-0.140253	-0.263708	-0.176534	-0.195443
-0.258397	-0.220339	-0.0582155	-0.171622	-0.228089	-0.187041	-0.0804963	-0.0966896	-0.101677	-0.0386428	-0.136201	-0.280982	-0.168114	-0.194646
-0.231286	-0.236133	-0.0771912	-0.214421	-0.220441	-0.132885	-0.0754657	-0.118293	-0.100275	-0.0364647	-0.14424	-0.290832	-0.14055	-0.187953
-0.231391	-0.21797	-0.0823588	-0.166729	-0.219464	-0.126582	-0.0903272	-0.12283	-0.18631	-0.0829851	-0.14431	-0.257325	-0.158707	-0.179987
-0.231339	-0.249857	-0.0907283	-0.213433	-0.190525	-0.13713	-0.0806639	-0.106369	-0.193783	-0.0727117	-0.176246	-0.260274	-0.130027	-0.173064
-0.203734	-0.293997	-0.16758	-0.212355	-0.183024	-0.126447	-0.0730184	-0.0934066	-0.132254	-0.0449472	-0.158144	-0.254735	-0.157672	-0.189105
-0.237991	-0.441486	-0.167069	-0.226271	-0.242967	-0.12495	-0.0745008	-0.103072	-0.163428	-0.069278	-0.142468	-0.247229	-0.169739	-0.186942
-0.217297	-0.320704	-0.150889	-0.225759	-0.244129	-0.137106	-0.0680473	-0.111715	-0.153027	-0.067685	-0.123945	-0.257056	-0.173522	-0.178848
-0.239418	-0.244703	-0.147614	-0.208633	-0.264448	-0.141805	-0.113208	-0.101283	-0.179856	-0.0773715	-0.109584	-0.249647	-0.136179	-0.184578
-0.211576	-0.245527	-0.151873	-0.201643	-0.246895	-0.169996	-0.124961	-0.0855376	-0.166982	-0.0778038	-0.156415	-0.247934	-0.16601	-0.190007
-0.220142	-0.259149	-0.143918	-0.197909	-0.230977	-0.24285	-0.124927	-0.0793542	-0.166434	-0.0921919	-0.130244	-0.253307	-0.122375	-0.188481
-0.211349	-0.284231	-0.154963	-0.176598	-0.225748	-0.229885	-0.128842	-0.0613207	-0.147018	-0.0790258	-0.163946	-0.25	-0.165563	-0.179831
-0.201105	-0.305569	-0.103843	-0.195976	-0.205174	-0.203203	-0.144492	-0.0497348	-0.160309	-0.0652957	-0.147276	-0.273073	-0.118624	-0.185234
-0.229677	-0.295364	-0.130354	-0.19534	-0.210412	-0.174302	-0.136428	-0.0432416	-0.153646	-0.0998748	-0.161201	-0.252408	-0.122354	-0.185665
-0.243968	-0.302568	-0.0808536	-0.193366	-0.20708	-0.165701	-0.141823	-0.0661806	-0.078407	-0.101534	-0.120584	-0.30291	-0.152132	-0.179114
-0.236709	-0.288344	-0.0713043	-0.192427	-0.184666	-0.147998	-0.122926	-0.0892501	-0.0595655	-0.0989177	-0.123604	-0.278976	-0.150013	-0.184365
-0.234805	-0.284639	-0.069741	-0.159824	-0.200532	-0.133696	-0.135231	-0.0776362	-0.0553584	-0.0706965	-0.125043	-0.235165	-0.118812	-0.181759
-0.267072	-0.335195	-0.0459342	-0.178531	-0.223972	-0.13799	-0.136612	-0.0835067	-0.0594941	-0.060321	-0.108911	-0.261738	-0.151613	-0.193597
-0.240997	-0.339582	-0.0591463	-0.157377	-0.209964	-0.147208	-0.0711033	-0.0944365	-0.0582734	-0.0887053	-0.107773	-0.250526	-0.163981	-0.189316
-0.176692	-0.309668	-0.0621255	-0.192122	-0.192405	-0.0907944	-0.0689052	-0.0954357	-0.0659759	-0.0833114	-0.130863	-0.239521	-0.15493	-0.199389
-0.223585	-0.300145	-0.0334988	-0.177123	-0.196164	-0.119953	-0.0837766	-0.094069	-0.0853451	-0.0911418	-0.203343	-0.245821	-0.159484	-0.194395
-0.23192	-0.419198	-0.055168	-0.185864	-0.223021	-0.149815	-0.0698553	-0.108315	-0.0595323	-0.100613	-0.161427	-0.246406	-0.134995	-0.183281
-0.293662	-0.644507	-0.026837	-0.224161	-0.224771	-0.188778	-0.0760124	-0.120952	-0.04794	-0.0904597	-0.162077	-0.262837	-0.163129	-0.18535
-0.314103	-0.657448	-0.0516253	-0.212283	-0.227836	-0.150935	-0.0799016	-0.116464	-0.0521968	-0.0708426	-0.125324	-0.270203	-0.136587	-0.186062
-0.331671	-0.57848	-0.0376275	-0.18823	-0.238451	-0.148837	-0.0853658	-0.120069	-0.0382849	-0.0850662	-0.126419	-0.288136	-0.166166	-0.190325
-0.268571	-0.748428	-0.0450867	-0.183779	-0.206086	-0.06993	-0.0886154	-0.115148	-0.117472	-0.0694714	-0.116139	-0.28117	-0.163353	-0.179325
-0.269558	-0.57582	-0.0825834	-0.215755	-0.212313	-0.131193	-0.0715891	-0.124208	-0.129389	-0.0475898	-0.117465	-0.234067	-0.150889	-0.183835
-0.259459	-0.260717	-0.0498518	-0.191858	-0.230392	-0.122823	-0.0757373	-0.114714	-0.109068	-0.131514	-0.12636	-0.221515	-0.15594	-0.18436
-0.27534	-0.191822	-0.0655155	-0.168885	-0.21664	-0.139932	-0.0715936	-0.103613	-0.0997151	-0.210832	-0.162172	-0.230769	-0.150286	-0.190601
-0.262579	-0.177581	-0.0833752	-0.167319	-0.215992	-0.182609	-0.0780328	-0.107731	-0.0985221	-0.171687	-0.181853	-0.227441	-0.18285	-0.18354
-0.229541	-0.195274	-0.0967587	-0.159447	-0.219222	-0.190676	-0.0734966	-0.0879614	-0.0934692	-0.123976	-0.161662	-0.251064	-0.175358	-0.173451
-0.208923	-0.215859	-0.08929	-0.151755	-0.2	-0.211493	-0.081646	-0.0929319	-0.0970107	-0.0316498	-0.120762	-0.235945	-0.173686	-0.184329
-0.210877	-0.190793	-0.0768458	-0.18786	-0.243156	-0.203774	-0.0899436	-0.100731	-0.0879822	-0.0877743	-0.139623	-0.247666	-0.143376	-0.189318
-0.178145	-0.218191	-0.0895392	-0.183438	-0.231687	-0.143504	-0.0695742	-0.0962773	-0.101895	-0.0901026	-0.120301	-0.247929	-0.143723	-0.188246
-0.214997	-0.206985	-0.0553072	-0.223728	-0.205851	-0.158542	-0.0823529	-0.105973	-0.178194	-0.0912043	-0.116954	-0.257062	-0.152269	-0.196112
-0.243797	-0.214183	-0.0718636	-0.183554	-0.205788	-0.137789	-0.0724166	-0.1	-0.15919	-0.0766657	-0.16414	-0.238833	-0.141354	-0.192169
-0.203038	-0.224471	-0.171833	-0.225335	-0.211069	-0.125833	-0.0703902	-0.102581	-0.107368	-0.0690909	-0.130682	-0.254664	-0.165111	-0.19682
-0.190276	-0.420012	-0.154119	-0.211222	-0.267327	-0.153754	-0.0933633	-0.0941055	-0.163385	-0.0817854	-0.139202	-0.267123	-0.169197	-0.201323
-0.174654	-0.25	-0.142383	-0.209197	-0.274841	-0.139819	-0.0789966	-0.0828297	-0.169811	-0.0959959	-0.10783	-0.248771	-0.137212	-0.19991
-0.22549	-0.217313	-0.128889	-0.196503	-0.268036	-0.171147	-0.107217	-0.0866251	-0.178118	-0.08619	-0.0570533	-0.265306	-0.147245	-0.188587
-0.218935	-0.24	-0.129503	-0.182219	-0.232102	-0.203815	-0.10973	-0.0957271	-0.150513	-0.101449	-0.0314914	-0.250241	-0.141745	-0.182982
-0.247682	-0.234727	-0.126547	-0.187478	-0.230495	-0.26343	-0.1055	-0.114408	-0.149109	-0.0642539	0.0664273	-0.248682	-0.148936	-0.183813
-0.297573	-0.257525	-0.109648	-0.178277	-0.222668	-0.202448	-0.110775	-0.100671	-0.155033	-0.071047	-0.110085	-0.282148	-0.168993	-0.170548
-0.267857	-0.286829	-0.107513	-0.195216	-0.231183	-0.145281	-0.117112	-0.0766234	-0.162397	-0.0821602	-0.0642013	-0.276423	-0.144263	-0.172936
-0.238959	-0.32421	-0.0763222	-0.192828	-0.198738	-0.153889	-0.131313	-0.0658974	-0.143159	-0.102397	0.0412643	-0.294726	-0.148815	-0.182517
-0.214286	-0.303586	-0.0490455	-0.183211	-0.172633	-0.144175	-0.135716	-0.0600748	-0.0581944	-0.0929313	0.0749306	-0.276569	-0.152392	-0.195331
-0.188981	-0.26917	-0.0643803	-0.175646	-0.190603	-0.157526	-0.135089	-0.0715272	-0.0595196	-0.0852834	-0.0265353	-0.233173	-0.173483	-0.18042
-0.230034	-0.291812	-0.0514106	-0.188125	-0.239335	-0.156154	-0.150215	-0.0950635	-0.0539302	-0.0736067	-0.0314708	-0.258621	-0.158365	-0.177587
-0.269406	-0.307414	-0.0565218	-0.151799	-0.237776	-0.155642	-0.0672296	-0.0843305	-0.0702853	-0.0729868	-0.0825082	-0.271058	-0.135476	-0.182379
-0.239689	-0.309309	-0.052798	-0.163535	-0.212903	-0.166764	-0.0708759	-0.0830624	-0.0669442	-0.0898876	-0.101299	-0.265899	-0.136796	-0.184453
-0.27142	-0.352136	-0.0445269	-0.164154	-0.206557	-0.153368	-0.0744102	-0.0770604	-0.0745673	-0.0629599	-0.105968	-0.277072	-0.0964974	-0.178137
-0.191426	-0.335737	-0.0410209	-0.188606	-0.218435	-0.175268	-0.0825914	-0.0941965	-0.0810084	-0.0577583	-0.0953846	-0.281809	-0.130562	-0.192232
-0.309214	-0.442481	-0.0345703	-0.20979	-0.210084	-0.199621	-0.0889504	-0.0910115	-0.0745125	-0.0471299	-0.0623794	-0.293699	-0.136023	-0.202749
-0.218391	-0.557308	-0.0524662	-0.206974	-0.198505	-0.162285	-0.0972477	-0.10813	-0.0501672	-0.0349014	-0.0115607	-0.291585	-0.13216	-0.194107
-0.264706	-0.517304	-0.0456791	-0.202492	-0.205728	-0.198	-0.0909091	-0.1124	-0.0395183	-0.0469711	0.0154982	-0.282378	-0.164572	-0.203259
-0.224248	-0.580607	-0.0565069	-0.188381	-0.196955	-0.148203	-0.0787619	-0.110485	-0.0956522	-0.0149159	0.0522821	-0.261892	-0.173481	-0.203108
-0.228026	-0.571186	-0.0921624	-0.184713	-0.203633	-0.159196	-0.0802311	-0.111648	-0.0951784	0.00129447	0.141037	-0.232041	-0.170938	-0.188101
-0.350306	-0.216767	-0.0882741	-0.188092	-0.225077	-0.159393	-0.0830651	-0.111597	-0.1012	-0.0741945	0.145206	-0.228618	-0.137767	-0.195504
-0.219019	-0.206422	-0.11295	-0.182796	-0.226954	-0.163336	-0.075831	-0.102643	-0.0946782	-0.244126	0.0929241	-0.242356	-0.153177	-0.185965
-0.205993	-0.21256	-0.137115	-0.157614	-0.230108	-0.19551	-0.0637738	-0.0922865	-0.0868752	-0.236649	0.01059	-0.253149	-0.190225	-0.171687
-0.236142	-0.211248	-0.0920711	-0.160326	-0.204194	-0.216763	-0.0780387	-0.0967312	-0.0590156	-0.169613	-0.00895142	-0.229994	-0.156775	-0.159956
-0.234526	-0.217683	-0.0919952	-0.147017	-0.209555	-0.209345	-0.101913	-0.112787	-0.0640501	-0.111471	-0.113863	-0.22947	-0.144518	-0.176548
-0.292463	-0.211037	-0.116151	-0.156602	-0.235854	-0.169014	-0.0928196	-0.111184	-0.0747225	-0.0649215	-0.100248	-0.234404	-0.161163	-0.17637
-0.283362	-0.223642	-0.128615	-0.224571	-0.202115	-0.15004	-0.0639305	-0.0972268	-0.121488	-0.078241	-0.114682	-0.246516	-0.145424	-0.181622
-0.249585	-0.207792	-0.12667	-0.219553	-0.19251	-0.154973	-0.0800952	-0.0975443	-0.0785554	-0.0596645	-0.0608365	-0.261673	-0.152816	-0.171587
-0.197005	-0.247632	-0.140365	-0.190974	-0.202273	-0.150855	-0.0893054	-0.105101	-0.188477	-0.0835165	0.0464744	-0.247967	-0.178302	-0.185318
-0.21067	-0.388206	-0.114008	-0.188501	-0.268952	-0.156757	-0.0819793	-0.0902753	-0.162602	-0.0874346	0.0797546	-0.256663	-0.145617	-0.183248
-0.229268	-0.210832	-0.115764	-0.181526	-0.247322	-0.168407	-0.0806686	-0.105582	-0.176976	-0.0981836	-0.0155521	-0.263862	-0.136016	-0.183018
-0.219867	-0.182894	-0.119397	-0.168969	-0.227785	-0.164193	-0.0828464	-0.0950622	-0.14387	-0.120055	-0.0388489	-0.277027	-0.136198	-0.197743
-0.23753	-0.205252	-0.126277	-0.209286	-0.213173	-0.226626	-0.0820771	-0.100689	-0.1551	-0.0984335	-0.0713342	-0.26525	-0.161253	-0.199129
-0.280647	-0.243537	-0.0875476	-0.173585	-0.213751	-0.205222	-0.0948564	-0.0971619	-0.172146	-0.102813	-0.0707865	-0.260334	-0.148002	-0.198586
-0.310131	-0.259462	-0.077248	-0.181853	-0.194494	-0.16975	-0.0932007	-0.0885914	-0.145621	-0.0915304	-0.0707521	-0.279446	-0.146116	-0.195095
-0.287915	-0.269213	-0.0633609	-0.167155	-0.168786	-0.188011	-0.0858469	-0.0806688	-0.0993789	-0.113373	-0.0993378	-0.287912	-0.158222	-0.186204
-0.266585	-0.351566	-0.0637778	-0.180505	-0.181347	-0.1662	-0.118727	-0.0894355	-0.0598237	-0.0895266	-0.0486284	-0.274382	-0.149785	-0.203386
-0.286001	-0.334961	-0.0634237	-0.183069	-0.22299	-0.173583	-0.12291	-0.0961214	-0.0673435	-0.0885132	-0.065627	-0.238443	-0.152852	-0.18829
-0.318278	-0.29024	-0.0620605	-0.197296	-0.239395	-0.162046	-0.143599	-0.0959821	-0.0747405	-0.0837004	0.00132623	-0.272148	-0.147381	-0.158282
-0.280982	-0.288274	-0.0590015	-0.166781	-0.238685	-0.175088	-0.0866329	-0.0942865	-0.0764484	-0.0871347	0.0920578	-0.282027	-0.144438	-0.150068
-0.220267	-0.294221	-0.0507025	-0.167097	-0.2054	-0.166127	-0.0848174	-0.103851	-0.0698314	-0.0505111	0.25463	-0.286323	-0.128905	-0.168295
-0.2486	-0.321799	-0.0518784	-0.166878	-0.22166	-0.159836	-0.0859044	-0.0849867	-0.0757268	-0.0564282	0.170489	-0.280184	-0.116418	-0.167468
-0.199586	-0.346064	-0.0549971	-0.174464	-0.202335	-0.176008	-0.0784077	-0.0936019	-0.0744358	-0.0324222	0.047191	-0.27388	-0.114313	-0.183007
-0.215992	-0.351653	-0.0598137	-0.198242	-0.203283	-0.168941	-0.0770648	-0.0907494	-0.083959	-0.0359107	-0.0618384	-0.271499	-0.152633	-0.192213
-0.16766	-0.529308	-0.0617359	-0.212833	-0.201558	-0.174464	-0.0729326	-0.0987443	-0.0566174	-0.0350935	-0.0680787	-0.264983	-0.150014	-0.182099
-0.252143	-0.520038	-0.0882273	-0.201606	-0.184112	-0.178971	-0.0808982	-0.0826277	-0.0899059	-0.0253874	-0.109424	-0.229941	-0.179458	-0.18046
-0.500283	-0.48654	-0.111686	-0.18326	-0.198828	-0.201939	-0.0684313	-0.103026	-0.107264	-0.00386849	-0.0971129	-0.223825	-0.157294	-0.196732
-0.301324	-0.223926	-0.123586	-0.177719	-0.218124	-0.175013	-0.059973	-0.0877565	-0.0554191	-0.0163522	-0.0676157	-0.213857	-0.168468	-0.194667
-0.217146	-0.227618	-0.105461	-0.183527	-0.221432	-0.169458	-0.0511055	-0.0910973	-0.0614304	-0.0157278	-0.0446965	-0.193182	-0.162951	-0.194598
-0.237316	-0.221258	-0.122727	-0.175517	-0.22049	-0.187977	-0.066567	-0.106325	-0.11367	-0.215252	0.0441299	-0.24017	-0.156872	-0.19775
-0.291262	-0.224249	-0.124096	-0.16828	-0.202718	-0.199059	-0.0866142	-0.0964019	-0.0761905	-0.266899	0.0540772	-0.266389	-0.160703	-0.178619
-0.359426	-0.232222	-0.102398	-0.140009	-0.211771	-0.159763	-0.0940112	-0.0921318	-0.0831556	-0.0978181	0.0173697	-0.254786	-0.139591	-0.191245
-0.326115	-0.194124	-0.0897138	-0.152738	-0.207706	-0.155914	-0.0745184	-0.0958347	-0.094033	-0.10767	-0.0142373	-0.26187	-0.148215	-0.184187
-0.31479	-0.239833	-0.0738991	-0.17632	-0.199255	-0.152922	-0.0916084	-0.101124	-0.0915888	-0.098243	-0.0430721	-0.265247	-0.151542	-0.17115
-0.257925	-0.355713	-0.0978181	-0.176568	-0.230155	-0.164041	-0.0902988	-0.105263	-0.191914	-0.0877955	-0.0636462	-0.265346	-0.16351	-0.150921
-0.256979	-0.210465	-0.114943	-0.154647	-0.228571	-0.155706	-0.0924658	-0.112807	-0.176235	-0.0985916	-0.0546164	-0.262868	-0.115477	-0.175847
-0.274814	-0.208655	-0.114326	-0.160677	-0.19873	-0.21773	-0.0709855	-0.0981697	-0.180167	-0.0908203	0.00749621	-0.26737	-0.149963	-0.176363
-0.229381	-0.233366	-0.0826944	-0.179754	-0.211101	-0.205958	-0.0778992	-0.0870418	-0.15428	-0.116902	0.0494728	-0.270258	-0.149239	-0.196144
-0.212548	-0.228022	-0.0948328	-0.164134	-0.190498	-0.159483	-0.0772533	-0.101711	-0.158169	-0.106145	0.110517	-0.273239	-0.161572	-0.182962
-0.203153	-0.238692	-0.0642432	-0.187749	-0.200698	-0.186528	-0.0845771	-0.098252	-0.136719	-0.109848	0.077324	-0.268829	-0.161562	-0.180305
-0.239117	-0.281831	-0.0675183	-0.171121	-0.233318	-0.183038	-0.0814865	-0.085583	-0.0801414	-0.0975728	0.0596492	-0.249246	-0.153595	-0.189287
-0.319454	-0.336847	-0.0671842	-0.181054	-0.231918	-0.166282	-0.085044	-0.0871003	-0.0505303	-0.0687804	0.152015	-0.258772	-0.136931	-0.190075
-0.246565	-0.36753	-0.0651065	-0.165948	-0.244755	-0.172455	-0.0988024	-0.102983	-0.0655686	-0.0713508	-0.0162413	-0.255329	-0.130483	-0.199203
-0.280368	-0.291275	-0.0637793	-0.159846	-0.228053	-0.160117	-0.0919186	-0.08962	-0.0781352	-0.0540541	-0.0869565	-0.278388	-0.141565	-0.191626
-0.284414	-0.285942	-0.0527273	-0.168025	-0.227486	-0.180124	-0.0869966	-0.0944036	-0.0547806	-0.0356217	-0.0959571	-0.280551	-0.162525	-0.169546
-0.224684	-0.304853	-0.048411	-0.158987	-0.200594	-0.195652	-0.0899083	-0.103704	-0.0700204	-0.0548204	-0.0585585	-0.275816	-0.125296	-0.184719
-0.206449	-0.295211	-0.0578656	-0.175705	-0.201562	-0.179764	-0.0844417	-0.103272	-0.0593857	-0.0228035	-0.10727	-0.274911	-0.167241	-0.189632
-0.292788	-0.323459	-0.0598856	-0.199656	-0.18013	-0.190067	-0.0794235	-0.0849056	-0.0622609	-0.0246996	-0.0190476	-0.251682	-0.157838	-0.180479
-0.330717	-0.312195	-0.0711865	-0.194095	-0.15581	-0.187335	-0.052162	-0.0858841	-0.0550139	-0.0313124	0.023361	-0.223573	-0.176731	-0.169317
-0.268036	-0.479798	-0.09945	-0.197866	-0.161869	-0.156214	-0.0666666	-0.0860103	-0.118412	-0.0219923	0.0524505	-0.204936	-0.171466	-0.199911
-0.210762	-0.2	-0.0799197	-0.212094	-0.184055	-0.172956	-0.0675576	-0.0938804	-0.104684	-0.0279011	-0.020934	-0.200352	-0.155395	-0.186601
-0.242331	-0.237173	-0.0805781	-0.192952	-0.189479	-0.174303	-0.0628394	-0.0914245	-0.0551677	-0.0372019	-0.0605263	-0.211647	-0.16108	-0.162674
-0.279716	-0.253977	-0.0961851	-0.1875	-0.194118	-0.182796	-0.0654695	-0.082834	-0.0918041	-0.0233509	-0.0317175	-0.279188	-0.136883	-0.190359
-0.297828	-0.215336	-0.129501	-0.192221	-0.207434	-0.138175	-0.0883491	-0.0814153	-0.0970954	-0.248308	-0.022973	-0.269212	-0.149947	-0.196647
-0.326301	-0.270347	-0.143946	-0.182559	-0.197312	-0.18028	-0.0830543	-0.0820996	-0.159603	-0.060399	0.0338164	-0.26087	-0.139425	-0.199547
-0.303559	-0.380226	-0.128764	-0.16524	-0.24025	-0.231552	-0.0919504	-0.0990265	-0.183179	-0.0590834	0.0777293	-0.258583	-0.146366	-0.185416
-0.293801	-0.21585	-0.0734284	-0.143994	-0.245681	-0.220408	-0.0826246	-0.0923931	-0.180391	-0.0542453	0.043609	-0.258301	-0.143055	-0.187113
-0.312336	-0.208415	-0.0857477	-0.134637	-0.227903	-0.197631	-0.0763126	-0.0849421	-0.177624	-0.0629207	-0.0078038	-0.263298	-0.106783	-0.170199
-0.300275	-0.22693	-0.0716603	-0.17777	-0.236929	-0.231746	-0.0769231	-0.0929578	-0.149268	-0.0937943	0.0130031	-0.292457	-0.157135	-0.186778
-0.283898	-0.21764	-0.0861128	-0.154964	-0.246183	-0.21179	-0.0810631	-0.0977621	-0.135267	-0.0817141	-0.0314961	-0.286022	-0.141879	-0.185082
-0.29142	-0.267081	-0.0673639	-0.169847	-0.235966	-0.148609	-0.0703842	-0.104254	-0.0917056	-0.07745	-0.0845139	-0.240921	-0.164208	-0.180794
-0.287745	-0.297761	-0.0765606	-0.13059	-0.229476	-0.155501	-0.0914804	-0.0979689	-0.0560718	-0.0594415	-0.103565	-0.245581	-0.139133	-0.186155
-0.192362	-0.270787	-0.0696709	-0.16909	-0.229541	-0.178398	-0.0847804	-0.0978821	-0.0272086	-0.0637931	-0.139827	-0.281221	-0.146381	-0.178942
-0.270551	-0.328671	-0.0705147	-0.16092	-0.23205	-0.16183	-0.0843069	-0.106322	-0.0725304	-0.0613318	-0.115739	-0.269982	-0.159561	-0.176312
-0.236842	-0.300518	-0.0653767	-0.17518	-0.215707	-0.184267	-0.0696306	-0.0956924	-0.0851064	-0.0237244	-0.112057	-0.266695	-0.169324	-0.196612
-0.280782	-0.284211	-0.0665144	-0.160251	-0.211656	-0.167464	-0.0620843	-0.097589	-0.0644044	-0.0195809	-0.061566	-0.238296	-0.158689	-0.191646
-0.252059	-0.306975	-0.0780027	-0.163517	-0.203169	-0.169199	-0.0571108	-0.0925819	-0.0626531	-0.0223752	-0.0478724	-0.212382	-0.163546	-0.187022
-0.235172	-0.312294	-0.082583	-0.170752	-0.173141	-0.169604	-0.0749543	-0.0963132	-0.0475852	-0.028492	-0.0685675	-0.235976	-0.14342	-0.176701
-0.251599	-0.365442	-0.0710838	-0.195062	-0.163347	-0.146286	-0.0680918	-0.0807273	-0.084449	-0.00482424	-0.02814	-0.19485	-0.141478	-0.158144

## Sheet: ndwi_wet
Grande	Matomi	Zamora	Hemes	Blancas	Canelo	Cordero	Azul	Volcan	Miramar	Palmito	San Agustin	Peralta	Dulce
-0.448276	-0.393741	-0.210894	-0.15219	-0.3061	-0.199382	-0.0451128	-0.139925	-0.150738	-0.133317	-0.109767	-0.380711	-0.123206	-0.266264
-0.432861	-0.404159	-0.219498	-0.143434	-0.311241	-0.225907	-0.0408865	-0.0735809	-0.12282	-0.123992	-0.11327	-0.381363	-0.143298	-0.282781
-0.34424	-0.411141	-0.226844	-0.140047	-0.300801	-0.220119	-0.0819918	-0.166738	-0.111193	-0.129353	-0.105403	-0.377533	-0.149877	-0.271478
-0.382363	-0.399375	-0.19154	-0.146341	-0.299557	-0.218995	-0.109295	-0.128256	-0.10987	-0.130631	-0.141414	-0.378969	-0.128801	-0.262059
-0.402054	-0.367052	-0.212254	-0.122677	-0.303718	-0.249352	-0.150668	-0.145827	-0.173667	-0.113625	-0.110584	-0.388215	-0.143693	-0.267115
-0.426421	-0.4525	-0.212683	-0.134304	-0.318113	-0.268155	-0.16595	-0.17829	-0.126707	-0.124026	-0.114865	-0.376115	-0.158312	-0.27451
-0.350618	-0.580904	-0.223687	-0.14981	-0.312874	-0.267581	-0.128562	-0.174613	-0.118631	-0.13163	-0.113498	-0.391225	-0.141576	-0.253
-0.33635	-0.578866	-0.197984	-0.183725	-0.323023	-0.260152	-0.0590197	-0.15114	-0.131076	-0.0963154	-0.118309	-0.392636	-0.139779	-0.231029
-0.351316	-0.532804	-0.242016	-0.192531	-0.33093	-0.2438	-0.024527	-0.174705	-0.0874363	-0.109887	-0.126264	-0.388087	-0.132993	-0.234794
-0.399094	-0.41953	-0.252184	-0.19218	-0.353198	-0.199271	-0.0444522	-0.111032	-0.0951409	-0.126486	-0.14577	-0.358017	-0.131868	-0.237607
-0.412505	-0.383029	-0.181422	-0.175913	-0.364951	-0.198708	-0.037466	-0.109944	-0.0872798	-0.115967	-0.13782	-0.384381	-0.127438	-0.25325
-0.382556	-0.388193	-0.238001	-0.176823	-0.328155	-0.233206	-0.0314674	-0.141775	-0.13645	-0.110309	-0.133706	-0.388125	-0.129878	-0.258911
-0.309562	-0.419258	-0.172362	-0.184027	-0.339538	-0.221167	-0.0232558	-0.143531	-0.149961	-0.129988	-0.132965	-0.374711	-0.149781	-0.270301
-0.308669	-0.416516	-0.207475	-0.162743	-0.32902	-0.206194	-0.0310994	-0.116364	-0.128942	-0.125719	-0.133844	-0.346772	-0.147874	-0.277125
-0.308275	-0.449036	-0.197061	-0.137968	-0.317892	-0.215996	0.0174854	-0.139214	-0.129513	-0.130043	-0.116643	-0.375566	-0.131524	-0.280638
-0.326977	-0.442308	-0.231098	-0.114702	-0.311303	-0.216147	-0.00342336	-0.167114	-0.117282	-0.129666	-0.131258	-0.376736	-0.129966	-0.263812
-0.372143	-0.466782	-0.208196	-0.0972569	-0.292382	-0.233075	-0.0223642	-0.164065	-0.135903	-0.127325	-0.128312	-0.401316	-0.125035	-0.234518
-0.410907	-0.41925	-0.183149	-0.100705	-0.304808	-0.212713	-0.0260931	-0.158279	-0.172508	-0.130756	-0.133503	-0.358145	-0.132296	-0.238713
-0.386604	-0.446352	-0.223764	-0.12182	-0.308448	-0.231207	-0.0278079	-0.118463	-0.173575	-0.116731	-0.148086	-0.348599	-0.125721	-0.255527
-0.311	-0.406061	-0.192246	-0.140584	-0.306052	-0.232985	-0.0501873	-0.131745	-0.141978	-0.119358	-0.148105	-0.398628	-0.131953	-0.224629
-0.311399	-0.401647	-0.209146	-0.139842	-0.325942	-0.243581	-0.0544908	-0.126102	-0.142738	-0.111379	-0.167828	-0.409634	-0.138498	-0.233083
-0.305469	-0.401221	-0.212314	-0.121912	-0.329329	-0.244454	-0.0962491	-0.144159	-0.157072	-0.0952703	-0.166667	-0.379712	-0.133924	-0.233319
-0.312407	-0.453555	-0.22723	-0.0976076	-0.324224	-0.232558	-0.169661	-0.144909	-0.141233	-0.0866808	-0.155656	-0.343529	-0.144066	-0.227828
-0.310345	-0.535186	-0.21725	-0.176935	-0.352135	-0.240114	-0.196309	-0.152474	-0.131694	-0.107927	-0.135509	-0.357079	-0.144905	-0.22289
-0.28555	-0.566333	-0.233903	-0.181581	-0.368056	-0.25919	-0.0773032	-0.179577	-0.119694	-0.103645	-0.146302	-0.451951	-0.129187	-0.220708
-0.288111	-0.52766	-0.221209	-0.177752	-0.340641	-0.266161	-0.0229709	-0.178439	-0.0955309	-0.111656	-0.153016	-0.453088	-0.143193	-0.234392
-0.28959	-0.427822	-0.235205	-0.191988	-0.331928	-0.20061	-0.0318198	-0.0970149	-0.110746	-0.118247	-0.147933	-0.446413	-0.147328	-0.247856
-0.351865	-0.410873	-0.196961	-0.192884	-0.332985	-0.193438	-0.0267123	-0.120696	-0.1392	-0.120732	-0.158987	-0.407064	-0.131837	-0.262321
-0.334763	-0.418372	-0.196608	-0.185018	-0.330025	-0.20368	-0.0363951	-0.120521	-0.146864	-0.121184	-0.158245	-0.355331	-0.129434	-0.26124
-0.338063	-0.422351	-0.176451	-0.192118	-0.32993	-0.209341	-0.0295625	-0.118709	-0.152396	-0.110986	-0.145573	-0.350248	-0.139867	-0.267845
-0.329036	-0.377622	-0.216911	-0.170858	-0.334168	-0.215797	0.0237812	-0.129556	-0.110432	-0.111224	-0.149676	-0.435128	-0.152131	-0.264077
-0.294698	-0.42069	-0.146926	-0.140731	-0.340314	-0.235245	0.141314	-0.141087	-0.12778	-0.117781	-0.176166	-0.44085	-0.147344	-0.221001
-0.320755	-0.415781	-0.226767	-0.133671	-0.337079	-0.221886	0.16318	-0.158067	-0.158436	-0.124203	-0.161948	-0.436685	-0.139087	-0.210785
-0.31815	-0.445227	-0.199811	-0.125966	-0.331879	-0.2119	0.22161	-0.184638	-0.16051	-0.117252	-0.143172	-0.443059	-0.136396	-0.254289
-0.306866	-0.399273	-0.216955	-0.116374	-0.332079	-0.222421	0.222993	-0.167777	-0.193921	-0.129064	-0.144952	-0.403904	-0.130664	-0.235134
-0.308493	-0.351181	-0.17359	-0.104269	-0.310764	-0.220752	0.211091	-0.164723	-0.230769	-0.126278	-0.161992	-0.398314	-0.126479	-0.2394
-0.284548	-0.335494	-0.205576	-0.10745	-0.294681	-0.211037	0.141369	-0.161695	-0.177976	-0.124898	-0.142139	-0.39459	-0.121559	-0.227079
-0.334627	-0.358997	-0.226393	-0.126519	-0.30079	-0.23418	0.100239	-0.145916	-0.106129	-0.130966	-0.13263	-0.40333	-0.121617	-0.252773
-0.325113	-0.365148	-0.193644	-0.106209	-0.306802	-0.235266	0.0402219	-0.145049	-0.191365	-0.103427	-0.150842	-0.425193	-0.129384	-0.219479
-0.346797	-0.487542	-0.200757	-0.0834539	-0.307692	-0.233778	0.0198347	-0.203114	-0.200315	-0.0852765	-0.137887	-0.445854	-0.128378	-0.223297
-0.333883	-0.49506	-0.191041	-0.0950313	-0.317658	-0.231785	0.00197548	-0.163355	-0.151727	-0.07194	-0.166667	-0.423045	-0.130336	-0.21396
-0.340136	-0.41642	-0.195697	-0.113562	-0.330032	-0.236697	-0.0104556	-0.122519	-0.138983	-0.0511628	-0.146976	-0.411411	-0.133255	-0.212629
-0.338366	-0.40701	-0.184413	-0.143373	-0.335994	-0.241281	-0.0255662	-0.127741	-0.188571	-0.0467951	-0.129462	-0.4065	-0.130045	-0.240927
-0.328542	-0.385758	-0.203291	-0.133096	-0.352361	-0.242873	-0.0412486	-0.130708	-0.159129	-0.0455067	-0.153735	-0.447514	-0.136533	-0.250056
-0.338216	-0.42507	-0.202033	-0.201293	-0.360889	-0.25985	-0.0689405	-0.0736579	-0.140138	-0.0967742	-0.138398	-0.425785	-0.146897	-0.255324
-0.322339	-0.51151	-0.229242	-0.18102	-0.334803	-0.25977	-0.0898451	-0.0742625	-0.111579	-0.097405	-0.143121	-0.423552	-0.14293	-0.262849
-0.306058	-0.54026	-0.204949	-0.196474	-0.336591	-0.242009	-0.0651341	-0.17186	-0.0861723	-0.0989547	-0.182045	-0.422609	-0.142309	-0.269019
-0.33488	-0.512147	-0.197279	-0.201135	-0.333333	-0.198953	-0.0487189	-0.151641	-0.0885874	-0.102214	-0.180359	-0.402482	-0.150636	-0.227627
-0.316542	-0.44484	-0.200991	-0.194101	-0.339891	-0.19168	-0.0412518	-0.107283	-0.126547	-0.117397	-0.157324	-0.408719	-0.135789	-0.203214
-0.312423	-0.424831	-0.190901	-0.186983	-0.341629	-0.186928	-0.0304709	-0.084898	-0.1643	-0.113043	-0.106286	-0.443739	-0.141463	-0.24251
-0.335515	-0.439244	-0.192173	-0.201272	-0.357369	-0.190381	-0.0893711	-0.143096	-0.119548	-0.109921	-0.102782	-0.477827	-0.139912	-0.236796
-0.336707	-0.423454	-0.199722	-0.19612	-0.340181	-0.199697	-0.0208333	-0.137136	-0.120062	-0.101655	-0.0961949	-0.464835	-0.14774	-0.230573
-0.333515	-0.398687	-0.182992	-0.200253	-0.323096	-0.202656	0.124886	-0.147589	-0.115596	-0.102763	-0.110806	-0.47139	-0.144403	-0.226155
-0.328109	-0.396616	-0.184388	-0.167352	-0.323136	-0.218404	0.17773	-0.136396	-0.13118	-0.118084	-0.139525	-0.434625	-0.154062	-0.219699
-0.347351	-0.410675	-0.177718	-0.149239	-0.32956	-0.22768	0.182309	-0.160519	-0.167385	-0.12	-0.124005	-0.432749	-0.160167	-0.206242
-0.34985	-0.402379	-0.179355	-0.140625	-0.342253	-0.226569	0.166324	-0.180194	-0.181032	-0.117926	-0.101028	-0.432731	-0.170401	-0.20486
-0.358696	-0.359725	-0.204959	-0.149011	-0.332511	-0.224681	0.268124	-0.156996	-0.213483	-0.11648	-0.101372	-0.506726	-0.167273	-0.187591
-0.371042	-0.300587	-0.203707	-0.149232	-0.336744	-0.228847	0.142566	-0.197341	-0.202594	-0.121339	-0.125051	-0.500769	-0.167495	-0.230454
-0.352121	-0.295833	-0.204739	-0.1478	-0.354643	-0.207926	0.318878	-0.183081	-0.150262	-0.124797	-0.124031	-0.498423	-0.140584	-0.227833
-0.391184	-0.302752	-0.195216	-0.13648	-0.338361	-0.204244	0.31738	-0.198604	-0.0851184	-0.125361	-0.145565	-0.511358	-0.131956	-0.21629
-0.339084	-0.330989	-0.211117	-0.123867	-0.316239	-0.226454	0.271445	-0.20224	-0.062715	-0.104121	-0.142966	-0.452514	-0.131439	-0.200784
-0.327614	-0.328898	-0.207002	-0.0981194	-0.299828	-0.251465	0.284303	-0.20108	-0.105141	-0.0768703	-0.113182	-0.442115	-0.120269	-0.188378
-0.305689	-0.374819	-0.213547	-0.105622	-0.300238	-0.24866	0.304348	-0.109733	-0.18413	-0.0709117	-0.109785	-0.455696	-0.114295	-0.171354
-0.331399	-0.396875	-0.206872	-0.135068	-0.318953	-0.245327	0.302326	-0.0728654	-0.178636	-0.0627706	-0.0728543	-0.462822	-0.124175	-0.182182
-0.329542	-0.36205	-0.207021	-0.133648	-0.302437	-0.242927	0.248566	-0.131918	-0.187875	-0.0442819	-0.0428477	-0.480769	-0.129453	-0.221545
-0.339455	-0.434934	-0.208983	-0.1395	-0.325461	-0.246122	0.201633	-0.142749	-0.181786	-0.0421735	0.0336538	-0.501441	-0.130266	-0.225522
-0.334818	-0.508874	-0.206921	-0.135988	-0.344747	-0.240807	0.134223	-0.10547	-0.179625	-0.0550422	0.00472443	-0.469961	-0.129477	-0.21875
-0.317541	-0.46065	-0.206324	-0.130303	-0.343054	-0.248198	0.0871041	-0.13729	-0.195427	-0.00427845	-0.0394649	-0.438966	-0.125293	-0.215899
-0.328792	-0.431941	-0.207027	-0.12943	-0.347526	-0.255772	0.0480989	-0.030563	-0.2067	-0.0112444	-0.0988274	-0.468638	-0.123804	-0.202387
-0.363786	-0.414456	-0.224205	-0.178479	-0.330623	-0.251212	0.0254201	-0.0692091	-0.152815	-0.0621337	-0.0779977	-0.460152	-0.123602	-0.182643
-0.374585	-0.441389	-0.220407	-0.196725	-0.346437	-0.24653	0.00818999	-0.0865633	-0.144559	-0.0799263	-0.109375	-0.338235	-0.134442	-0.180986
-0.409415	-0.539926	-0.184615	-0.223028	-0.334252	-0.250166	-0.00688541	-0.186837	-0.130503	-0.0696462	-0.103512	-0.387267	-0.141833	-0.203672
-0.379547	-0.527033	-0.205826	-0.22114	-0.330288	-0.222927	-0.0102923	-0.162512	-0.10155	-0.114568	-0.0927124	-0.429249	-0.154365	-0.195918
-0.336675	-0.508698	-0.179626	-0.216971	-0.349509	-0.223956	-0.0213252	-0.143098	-0.117763	-0.10829	-0.0994452	-0.460999	-0.144393	-0.223454
-0.358989	-0.444392	-0.1875	-0.207888	-0.368078	-0.211795	-0.0280661	-0.0643777	-0.129502	-0.0842939	-0.116353	-0.457064	-0.138147	-0.226113
-0.340013	-0.432088	-0.195398	-0.197001	-0.359361	-0.209838	-0.0622926	-0.11176	-0.139141	-0.0909091	-0.104682	-0.500448	-0.131409	-0.218395
-0.316667	-0.461012	-0.197953	-0.194199	-0.34663	-0.197006	-0.0709996	-0.137636	-0.130196	-0.11084	-0.000564662	-0.45556	-0.148176	-0.222551
-0.324607	-0.415868	-0.198043	-0.196883	-0.353771	-0.19805	-0.0517636	-0.137931	-0.103959	-0.113316	0.0675241	-0.288428	-0.158178	-0.218895
-0.330988	-0.410035	-0.208979	-0.206528	-0.352612	-0.200988	0.0144927	-0.143579	-0.162212	-0.105963	0.0969582	-0.321963	-0.151987	-0.21151
-0.342934	-0.423787	-0.192521	-0.192136	-0.342294	-0.211023	0.0198886	-0.203049	-0.15631	-0.103076	0.0503597	-0.344816	-0.166164	-0.197202
-0.362095	-0.407948	-0.191849	-0.179518	-0.335651	-0.20987	0.119497	-0.182269	-0.156763	-0.11877	0.0399306	-0.379751	-0.175744	-0.186714
-0.346975	-0.376326	-0.188492	-0.156182	-0.334596	-0.220339	0.0482759	-0.211901	-0.17113	-0.131121	-0.0627558	-0.423252	-0.179987	-0.197409
-0.346012	-0.342226	-0.196149	-0.159774	-0.340989	-0.221839	0.0651408	-0.226977	-0.212722	-0.119241	-0.0770975	-0.494902	-0.178674	-0.195274
-0.316133	-0.32429	-0.211636	-0.158209	-0.331661	-0.232307	-0.0323914	-0.17348	-0.153033	-0.121397	-0.0645345	-0.441933	-0.169766	-0.195526
-0.345352	-0.323855	-0.207276	-0.162126	-0.338699	-0.235154	-0.0188679	-0.179815	-0.106056	-0.117647	-0.0408879	-0.336025	-0.163292	-0.263768
-0.384615	-0.306074	-0.197756	-0.16276	-0.358618	-0.232906	0.251564	-0.150518	-0.0928367	-0.10789	-0.136089	-0.290169	-0.139494	-0.263367
-0.390244	-0.301079	-0.207267	-0.157438	-0.362953	-0.224236	0.235714	-0.164388	-0.0594651	-0.103613	-0.122045	-0.289876	-0.127596	-0.251792
-0.40436	-0.329381	-0.211076	-0.136492	-0.339337	-0.198844	0.270809	-0.184333	-0.107438	-0.0971908	-0.126018	-0.317633	-0.135788	-0.21899
-0.362217	-0.341294	-0.212099	-0.133204	-0.314564	-0.243681	0.253121	-0.179756	0.0716479	-0.0829788	-0.131579	-0.330195	-0.133939	-0.214303
-0.352876	-0.349004	-0.20313	-0.129279	-0.294005	-0.269716	0.251613	-0.184353	-0.132159	-0.0812452	-0.126626	-0.332253	-0.142296	-0.206529
-0.342383	-0.362373	-0.207588	-0.134387	-0.306425	-0.254255	0.287982	-0.209917	-0.18262	-0.0750476	-0.127517	-0.368886	-0.135135	-0.200086
-0.321065	-0.363982	-0.189622	-0.135736	-0.310647	-0.242233	0.290398	-0.189318	-0.184192	-0.0441001	0.0421394	-0.388767	-0.129586	-0.224384
-0.337893	-0.36901	-0.189647	-0.141676	-0.324304	-0.263908	0.297164	-0.14594	-0.185834	-0.0392478	0.203057	-0.331593	-0.131238	-0.245257
-0.320861	-0.430293	-0.205088	-0.149417	-0.355977	-0.242829	0.321564	-0.146905	-0.177253	-0.0252505	0.243429	-0.316982	-0.126563	-0.257658
-0.334607	-0.481733	-0.210815	-0.125442	-0.359586	-0.246479	0.281741	-0.110092	-0.165678	-0.00851062	0.227064	-0.317547	-0.12822	-0.254018
-0.323426	-0.434314	-0.219074	-0.128085	-0.354513	-0.249387	0.257991	-0.11971	-0.196626	-0.0172533	0.114341	-0.342261	-0.121995	-0.266234
-0.338944	-0.398636	-0.217732	-0.142306	-0.341314	-0.248628	0.223645	-0.129878	-0.186122	-0.0276461	0.036855	-0.369863	-0.119398	-0.242938
-0.365867	-0.410587	-0.219837	-0.184745	-0.341444	-0.24629	0.161889	-0.0183639	-0.15708	-0.0199351	-0.0336308	-0.369681	-0.11596	-0.212653
-0.351049	-0.434845	-0.206355	-0.171645	-0.336004	-0.259501	0.143526	-0.10503	-0.143654	-0.071707	-0.0468457	-0.352113	-0.117331	-0.217305
-0.337438	-0.509244	-0.190902	-0.168784	-0.345377	-0.256032	0.158706	-0.118397	-0.152798	-0.0647033	-0.108753	-0.37116	-0.132583	-0.235634
-0.378248	-0.544893	-0.187376	-0.176632	-0.336533	-0.243672	0.129534	-0.178125	-0.122078	-0.0492092	-0.0863483	-0.427151	-0.132547	-0.209636
-0.381295	-0.515937	-0.202829	-0.194415	-0.354728	-0.230574	0.0474934	-0.159763	-0.131173	-0.0727875	-0.14473	-0.39348	-0.145623	-0.210557
-0.382442	-0.438684	-0.184	-0.202404	-0.351416	-0.217801	-0.0283176	-0.154982	-0.118723	-0.0704564	-0.0736842	-0.387427	-0.133003	-0.222099
-0.379514	-0.420412	-0.203025	-0.210373	-0.344253	-0.223361	-0.0658487	-0.113182	-0.14364	-0.045068	-0.0791367	-0.417757	-0.135947	-0.232498
-0.391901	-0.429134	-0.20231	-0.198402	-0.387713	-0.224301	-0.0662276	-0.0697865	-0.125808	-0.0677467	-0.0726939	-0.423788	-0.132134	-0.257421
-0.384315	-0.415886	-0.20043	-0.198665	-0.333545	-0.219121	-0.0543519	-0.110242	-0.148839	-0.110691	-0.0787208	-0.401975	-0.133898	-0.255324
-0.360297	-0.405478	-0.193719	-0.191096	-0.326034	-0.213902	-0.0576506	-0.151832	-0.131215	-0.105806	-0.0971823	-0.40064	-0.165896	-0.225822
-0.338144	-0.411613	-0.189147	-0.19681	-0.337935	-0.198045	-0.074187	-0.162311	-0.145543	-0.0956354	0.155789	-0.427335	-0.153906	-0.205046
-0.296636	-0.378422	-0.208281	-0.200771	-0.340888	-0.184631	-0.0652174	-0.242978	-0.150035	-0.105029	0.248541	-0.464521	-0.167864	-0.208999
-0.324032	-0.358582	-0.193543	-0.17691	-0.339422	-0.203236	-0.10439	-0.200886	-0.146941	-0.100148	0.247059	-0.483516	-0.172459	-0.207734
-0.338864	-0.343987	-0.198852	-0.149054	-0.346469	-0.206389	-0.0530531	-0.217486	-0.17722	-0.125103	0.265018	-0.503488	-0.172318	-0.210343
-0.316256	-0.330597	-0.205794	-0.151249	-0.341292	-0.219487	-0.105027	-0.1212	-0.221347	-0.123397	0.2194	-0.445418	-0.173435	-0.242978
-0.295322	-0.348741	-0.21937	-0.162347	-0.335189	-0.218428	-0.106574	-0.0809981	-0.145438	-0.129892	0.100733	-0.415895	-0.169184	-0.257968
-0.33982	-0.325197	-0.215202	-0.177979	-0.330003	-0.223801	-0.118727	-0.0922787	-0.0877818	-0.111544	-0.0289017	-0.388746	-0.155854	-0.25291
-0.380708	-0.324286	-0.223508	-0.17202	-0.333333	-0.226335	-0.106301	-0.0997876	-0.0821028	-0.0834813	-0.0675752	-0.405878	-0.161522	-0.256137
-0.33688	-0.318215	-0.207739	-0.158416	-0.347742	-0.247841	0.304239	-0.0900131	-0.0620458	-0.0621056	-0.0758821	-0.439631	-0.118695	-0.261567
-0.341255	-0.318317	-0.214001	-0.137326	-0.369363	-0.244932	0.307305	-0.126323	-0.0889658	-0.0501981	-0.0690209	-0.465649	-0.122627	-0.23412
-0.364809	-0.347605	-0.212508	-0.138686	-0.367236	-0.217275	0.202222	-0.142117	0.0961678	-0.0408587	-0.116739	-0.506173	-0.127811	-0.212383
-0.359609	-0.389384	-0.198624	-0.151074	-0.328964	-0.217208	0.24972	-0.217762	-0.106786	-0.0535299	-0.0504695	-0.47228	-0.144382	-0.231038
-0.374004	-0.352	-0.207112	-0.150104	-0.304972	-0.246302	0.299166	-0.200686	-0.228102	-0.0477337	-0.0025021	-0.509275	-0.144575	-0.217467
-0.397907	-0.393505	-0.210862	-0.162218	-0.301863	-0.258987	0.295808	-0.204006	-0.192053	-0.0941597	0.0948357	-0.509098	-0.136302	-0.204829
-0.393801	-0.36749	-0.182561	-0.143903	-0.308691	-0.258268	0.338902	-0.17824	-0.179202	-0.147048	-0.0141287	-0.402481	-0.133578	-0.231311
-0.393822	-0.355486	-0.209051	-0.140397	-0.326163	-0.243334	0.323706	-0.195272	-0.146124	-0.0235008	-0.106808	-0.377085	-0.137636	-0.204687
-0.353846	-0.378075	-0.19473	-0.137629	-0.342835	-0.227406	0.306373	-0.181094	-0.184466	-0.00502898	-0.108746	-0.365039	-0.141062	-0.186057
-0.342797	-0.418483	-0.19816	-0.13966	-0.363948	-0.23119	0.317618	-0.15288	-0.16916	-0.0182524	-0.11317	-0.423962	-0.135089	-0.232482
-0.311055	-0.436393	-0.222269	-0.138236	-0.350284	-0.242753	0.294686	-0.14098	-0.215563	-0.0014903	-0.112096	-0.4767	-0.134694	-0.252914
-0.297529	-0.412554	-0.204128	-0.14115	-0.345158	-0.241704	0.292419	-0.154272	-0.205774	0.106984	-0.100034	-0.504637	-0.123626	-0.218491
-0.329268	-0.42608	-0.213173	-0.137673	-0.334783	-0.241597	0.319613	-0.103169	-0.180308	0.200395	-0.0994152	-0.509855	-0.131043	-0.192473
-0.35739	-0.407787	-0.203353	-0.149058	-0.331423	-0.22973	0.287081	-0.0111016	-0.168568	0.000589937	-0.095986	-0.412116	-0.128707	-0.189389
-0.352135	-0.406425	-0.189078	-0.149319	-0.347574	-0.242231	0.25687	-0.0612546	-0.167167	-0.0280374	-0.122414	-0.433125	-0.121169	-0.196989
-0.294094	-0.40391	-0.174216	-0.170953	-0.347425	-0.239983	0.220809	-0.150453	-0.163279	-0.0391426	-0.101542	-0.356107	-0.132497	-0.200161
-0.362224	-0.477282	-0.18432	-0.175809	-0.361569	-0.233501	0.244596	-0.168116	-0.136604	-0.0175258	-0.0840752	-0.370425	-0.132075	-0.234987
-0.393181	-0.587513	-0.184156	-0.177063	-0.371025	-0.227519	0.182102	-0.15473	-0.153009	-0.0351893	-0.107763	-0.422933	-0.13174	-0.253841
-0.370606	-0.587601	-0.196066	-0.18819	-0.347332	-0.229156	-0.0538173	-0.150356	-0.105715	-0.0563003	-0.101721	-0.446568	-0.129483	-0.253556
-0.324458	-0.476948	-0.206402	-0.198623	-0.415579	-0.245343	-0.101748	-0.170147	-0.159116	-0.0613611	-0.105518	-0.43505	-0.15655	-0.244395
-0.317723	-0.378735	-0.202778	-0.2103	-0.509013	-0.229955	-0.0837229	-0.131058	-0.146597	-0.0739623	-0.107166	-0.405625	-0.145038	-0.25501
-0.316602	-0.456016	-0.215232	-0.218269	-0.344689	-0.230809	-0.0420102	-0.0474576	-0.137697	-0.0856726	-0.10442	-0.413601	-0.15359	-0.24954
-0.311713	-0.473471	-0.206034	-0.22309	-0.34331	-0.228375	-0.0294785	-0.119216	-0.134953	-0.0964641	-0.110828	-0.403641	-0.160982	-0.229832
-0.346655	-0.41039	-0.191776	-0.198128	-0.329603	-0.220288	-0.0794297	-0.149584	-0.124863	-0.0879785	-0.11376	-0.387801	-0.153277	-0.229619
-0.349433	-0.410755	-0.189858	-0.192716	-0.317305	-0.225613	-0.110059	-0.180164	-0.135581	-0.0918335	-0.124672	-0.400768	-0.152522	-0.222119
-0.356271	-0.386667	-0.203166	-0.193486	-0.327808	-0.212463	-0.123571	-0.254081	-0.15914	-0.0926898	-0.118209	-0.364043	-0.174944	-0.210277
-0.339891	-0.3835	-0.196256	-0.175635	-0.334306	-0.215022	-0.105149	-0.158049	-0.198309	-0.0885678	-0.13093	-0.361956	-0.169321	-0.233721
-0.341085	-0.363293	-0.202834	-0.174967	-0.338662	-0.207868	-0.114306	-0.0377437	-0.211906	-0.115609	-0.111615	-0.420716	-0.157772	-0.23343
-0.332557	-0.377538	-0.204082	-0.162621	-0.345833	-0.222532	-0.111187	-0.0959777	-0.131062	-0.118274	-0.105763	-0.434196	-0.160895	-0.220628
-0.31518	-0.386312	-0.209202	-0.15917	-0.330322	-0.235729	-0.124528	-0.0687637	-0.0704473	-0.105451	-0.146781	-0.427667	-0.150873	-0.201886
-0.300796	-0.371451	-0.221246	-0.168772	-0.328349	-0.220772	-0.137596	-0.0616394	-0.0669229	-0.0877706	-0.128488	-0.411328	-0.152111	-0.198558
-0.328063	-0.369808	-0.235101	-0.170718	-0.334734	-0.245576	-0.0987306	-0.0665483	-0.0725289	-0.0592127	-0.116045	-0.383143	-0.152808	-0.212263
-0.364417	-0.328712	-0.219145	-0.165669	-0.332929	-0.261709	0.243368	-0.089831	-0.023361	-0.0508842	-0.123435	-0.367162	-0.128112	-0.204684
-0.35951	-0.352414	-0.220687	-0.166817	-0.351044	-0.249667	0.268712	-0.0935961	0.0050469	-0.0214456	-0.118331	-0.381918	-0.127756	-0.198424
-0.298473	-0.361809	-0.212066	-0.16236	-0.348807	-0.245669	0.254079	-0.122276	-0.14849	-0.0945644	-0.108886	-0.411046	-0.118925	-0.19466
-0.35516	-0.369417	-0.20171	-0.162317	-0.371912	-0.22487	0.0848708	-0.145206	-0.237596	-0.113677	-0.118425	-0.416981	-0.11044	-0.197207
-0.356124	-0.353699	-0.215552	-0.152564	-0.357119	-0.222284	0.151573	-0.198211	-0.23774	-0.134778	-0.123568	-0.383069	-0.141875	-0.199345
-0.344954	-0.357717	-0.203639	-0.141914	-0.33561	-0.232898	0.286895	-0.206729	-0.199031	-0.279766	-0.126887	-0.408333	-0.159566	-0.228214
-0.316221	-0.386179	-0.19606	-0.14346	-0.331993	-0.230808	0.314143	-0.241221	-0.188666	-0.256203	-0.145665	-0.392535	-0.155885	-0.250909
-0.339368	-0.37161	-0.217287	-0.146561	-0.332602	-0.239091	0.305211	-0.214507	-0.14936	-0.0406237	-0.129599	-0.349211	-0.141252	-0.247191
-0.327762	-0.368882	-0.210679	-0.138808	-0.341248	-0.241187	0.308458	-0.150502	-0.153422	-0.011378	-0.101924	-0.377892	-0.134958	-0.24849
-0.330711	-0.360226	-0.184026	-0.150127	-0.324417	-0.224894	0.30198	-0.213394	-0.210713	-0.00460406	-0.0685046	-0.385781	-0.137595	-0.256778
-0.334903	-0.361763	-0.213141	-0.131123	-0.350581	-0.23111	0.283619	-0.185185	-0.187291	0.0859662	-0.104682	-0.387628	-0.137661	-0.255836
-0.322455	-0.435583	-0.193849	-0.133283	-0.345046	-0.228926	0.26969	-0.168793	-0.184006	0.196411	-0.108696	-0.431585	-0.138988	-0.233604
-0.32614	-0.456568	-0.200729	-0.132271	-0.345714	-0.225848	0.280095	-0.181246	-0.168516	0.259494	-0.143673	-0.405934	-0.134737	-0.220449
-0.3102	-0.398283	-0.185736	-0.136413	-0.347119	-0.218285	0.273381	-0.139055	-0.182325	0.161687	-0.146067	-0.36573	-0.130972	-0.228876
-0.307692	-0.399237	-0.19797	-0.142047	-0.338731	-0.240913	0.281928	-0.0682353	-0.166065	0.0202082	-0.109884	-0.395321	-0.136282	-0.220718
-0.343674	-0.434358	-0.173287	-0.156406	-0.34248	-0.242622	0.26612	0.0222618	-0.150255	0.00631098	-0.123193	-0.410773	-0.128505	-0.242101
-0.351934	-0.392532	-0.2037	-0.160165	-0.361936	-0.23532	0.225734	-0.0808926	-0.150865	-0.00312176	-0.12866	-0.39242	-0.125817	-0.235339
-0.373878	-0.391088	-0.189652	-0.164455	-0.383408	-0.21492	0.187905	-0.139066	-0.168237	-0.0202597	-0.119134	-0.407871	-0.130329	-0.232503
-0.325059	-0.519347	-0.197595	-0.164294	-0.358045	-0.226048	0.0599479	-0.146606	-0.163513	-0.00720117	-0.13054	-0.363507	-0.133952	-0.223981
-0.326824	-0.611765	-0.214092	-0.167364	-0.355456	-0.220519	-0.0926034	-0.131148	-0.141026	-0.0389715	-0.119671	-0.403811	-0.146196	-0.209012
-0.380414	-0.581501	-0.199561	-0.153571	-0.447755	-0.228992	-0.110892	-0.136435	-0.142558	-0.0648649	-0.15539	-0.419036	-0.163363	-0.197075
-0.383088	-0.459276	-0.205381	-0.147366	-0.489879	-0.245798	-0.0967742	-0.131268	-0.144433	-0.07136	-0.151616	-0.386604	-0.158961	-0.196507
-0.315789	-0.382506	-0.234899	-0.175899	-0.387574	-0.258722	-0.0573414	-0.0496019	-0.123268	-0.0830691	-0.133498	-0.373864	-0.150474	-0.210859
-0.319916	-0.45339	-0.229524	-0.184045	-0.347258	-0.24961	-0.0252101	-0.0323313	-0.124764	-0.103165	-0.12099	-0.376798	-0.165687	-0.20496
-0.344689	-0.465857	-0.211559	-0.218567	-0.343849	-0.232588	-0.0799172	-0.0832946	-0.143271	-0.107802	-0.0900901	-0.403509	-0.148148	-0.193824
-0.331305	-0.41331	-0.209828	-0.222459	-0.327419	-0.212816	-0.140637	-0.125103	-0.119293	-0.0835355	-0.139502	-0.392315	-0.152356	-0.210693
-0.309854	-0.385874	-0.21327	-0.199894	-0.308953	-0.196747	-0.145527	-0.142326	-0.142037	-0.0839802	-0.112763	-0.371005	-0.157966	-0.19975
-0.371747	-0.387643	-0.210558	-0.195353	-0.317869	-0.207094	-0.131904	-0.145825	-0.167673	-0.0625703	-0.140613	-0.367809	-0.175217	-0.225988
-0.355462	-0.386679	-0.203663	-0.188458	-0.33279	-0.202272	-0.12726	-0.0380723	-0.199041	-0.0814625	-0.120208	-0.407407	-0.156925	-0.250781
-0.339946	-0.400617	-0.231988	-0.174719	-0.333521	-0.19812	-0.105301	-0.0790651	-0.144092	-0.111111	-0.136	-0.389032	-0.155851	-0.260989
-0.331687	-0.399648	-0.216331	-0.159655	-0.332943	-0.218966	-0.0971764	-0.157396	-0.0454956	-0.0923355	-0.137528	-0.374073	-0.165142	-0.244604
-0.332054	-0.398359	-0.215686	-0.159435	-0.340311	-0.243921	-0.102374	-0.0909091	-0.0800139	-0.0593995	-0.124264	-0.400681	-0.161169	-0.255109
-0.340201	-0.387577	-0.211735	-0.178647	-0.338475	-0.225791	-0.0506838	-0.0972094	-0.0389909	-0.0599263	-0.137429	-0.383396	-0.155926	-0.250176
-0.332449	-0.394343	-0.233563	-0.188568	-0.325691	-0.228061	-0.0666667	-0.0868825	0.0599769	-0.0677904	-0.140181	-0.360458	-0.181727	-0.221903
-0.34465	-0.377073	-0.223084	-0.187371	-0.332554	-0.242185	-0.0224359	-0.0855438	-0.101016	-0.0356185	-0.139429	-0.394068	-0.134234	-0.204484
-0.338728	-0.364731	-0.225319	-0.182095	-0.332141	-0.251669	0.163712	-0.137893	-0.218759	-0.0404959	-0.1661	-0.365069	-0.14171	-0.219241
-0.363977	-0.362015	-0.222316	-0.174312	-0.342831	-0.245443	0.201327	-0.106258	-0.229944	-0.161829	-0.137818	-0.400524	-0.142857	-0.221963
-0.348676	-0.391989	-0.213346	-0.165177	-0.345238	-0.237003	0.172557	-0.0759573	-0.233168	-0.187827	-0.131233	-0.392332	-0.129362	-0.237374
-0.375124	-0.334867	-0.206407	-0.146481	-0.363667	-0.232123	0.0486763	-0.150824	-0.228541	-0.267273	-0.138825	-0.406114	-0.135842	-0.236459
-0.36	-0.334451	-0.21585	-0.149767	-0.374561	-0.224557	0.037325	-0.219264	-0.184488	-0.254578	-0.141717	-0.409563	-0.135588	-0.243954
-0.333137	-0.356638	-0.192348	-0.146727	-0.348868	-0.236033	0.220374	-0.199207	-0.216807	-0.115226	-0.0993273	-0.352683	-0.137321	-0.230683
-0.356847	-0.373032	-0.202104	-0.138388	-0.361611	-0.244044	0.293269	-0.232302	-0.167634	-0.01141	-0.123341	-0.318194	-0.146129	-0.227915
-0.362914	-0.386046	-0.208662	-0.138966	-0.358279	-0.24807	0.286408	-0.276129	-0.157936	-0.0358931	-0.149053	-0.334575	-0.159641	-0.222126
-0.322303	-0.382971	-0.210304	-0.152672	-0.340837	-0.239087	0.312732	-0.195236	-0.131524	-0.00833798	-0.133008	-0.341765	-0.160886	-0.209035
-0.309419	-0.378328	-0.195324	-0.137969	-0.342669	-0.233962	0.285544	-0.165733	-0.115334	0.130159	-0.121609	-0.391205	-0.145072	-0.196417
-0.334788	-0.361257	-0.201632	-0.115428	-0.330739	-0.215678	0.250591	-0.192751	-0.13212	0.153589	-0.1184	-0.370949	-0.137685	-0.207411
-0.316167	-0.346168	-0.18813	-0.116794	-0.340731	-0.211698	0.163287	-0.159171	-0.190351	0.179441	-0.145717	-0.374671	-0.129222	-0.208712
-0.312062	-0.413594	-0.1837	-0.129278	-0.343054	-0.22208	0.207088	-0.209901	-0.168034	-0.0188679	-0.121513	-0.375702	-0.142441	-0.206088
-0.334957	-0.416149	-0.177031	-0.12972	-0.343042	-0.224175	0.259346	-0.19805	-0.168675	-0.0728437	-0.13993	-0.395246	-0.132314	-0.213543
-0.320233	-0.36823	-0.195082	-0.128779	-0.3451	-0.230632	0.210989	-0.120654	-0.197542	-0.0089186	-0.126831	-0.380238	-0.132871	-0.211365
-0.359929	-0.357169	-0.176661	-0.134175	-0.347329	-0.22461	0.178765	-0.124821	-0.194433	0.0340315	-0.136682	-0.393958	-0.137493	-0.235346
-0.314231	-0.419525	-0.223595	-0.154639	-0.365569	-0.216898	0.217391	-0.040404	-0.1523	0.0168269	-0.132407	-0.392593	-0.132733	-0.224579
-0.338682	-0.386094	-0.198182	-0.152722	-0.376113	-0.197784	0.106855	-0.0885751	-0.153435	-0.00157314	-0.133333	-0.387177	-0.128878	-0.248334
-0.355213	-0.362644	-0.199669	-0.139094	-0.346928	-0.21344	-0.0160278	-0.127559	-0.15329	-0.0473098	-0.145804	-0.392938	-0.131527	-0.233766
-0.345855	-0.5149	-0.219465	-0.14531	-0.407177	-0.223586	-0.106336	-0.119276	-0.161601	-0.026648	-0.159787	-0.32526	-0.145173	-0.253602
-0.329537	-0.586263	-0.176687	-0.154299	-0.488918	-0.222519	-0.122983	-0.0819246	-0.173469	-0.0322845	-0.151152	-0.333333	-0.155085	-0.252071
-0.360536	-0.546409	-0.187416	-0.153378	-0.383738	-0.224944	-0.10137	-0.144728	-0.157788	-0.0461334	-0.143813	-0.317896	-0.146537	-0.220129
-0.364069	-0.452658	-0.218952	-0.152972	-0.366528	-0.245385	-0.128181	-0.136054	-0.169181	-0.0656039	-0.121733	-0.323141	-0.156647	-0.217349
-0.384316	-0.411542	-0.221056	-0.161454	-0.393759	-0.242678	-0.061573	-0.0944993	-0.141473	-0.093622	-0.116766	-0.380354	-0.169157	-0.231289
-0.353421	-0.423903	-0.240199	-0.17448	-0.332629	-0.251825	-0.0459816	-0.13066	-0.161115	-0.113846	-0.109091	-0.397277	-0.162776	-0.216687
-0.382294	-0.427596	-0.23748	-0.196399	-0.333856	-0.24185	-0.0814086	-0.0638298	-0.158999	-0.0918554	-0.132245	-0.371027	-0.169668	-0.230482
-0.392471	-0.441235	-0.225038	-0.202422	-0.330702	-0.22762	-0.116995	0.00423471	-0.143725	-0.03555	-0.145993	-0.361536	-0.151035	-0.232305
-0.365215	-0.431841	-0.214448	-0.204441	-0.31893	-0.240472	-0.116343	-0.022995	-0.174407	-0.0585346	-0.136595	-0.386659	-0.172026	-0.232218
-0.368975	-0.4182	-0.217561	-0.195326	-0.323922	-0.230985	-0.100369	-0.00316657	-0.198309	-0.0610294	-0.141371	-0.381332	-0.16939	-0.231705
-0.381136	-0.402129	-0.224423	-0.199085	-0.331583	-0.239957	-0.0597074	-0.0536159	-0.166012	-0.0976976	-0.123205	-0.375599	-0.175067	-0.224609
-0.341469	-0.410628	-0.225542	-0.19505	-0.3299	-0.25019	-0.0524109	-0.15461	-0.0850885	-0.108474	-0.113695	-0.399704	-0.158816	-0.230967
-0.32415	-0.372986	-0.243339	-0.167037	-0.335595	-0.260033	-0.032065	-0.162607	-0.0622688	-0.075982	-0.16769	-0.40176	-0.156	-0.222558
-0.328161	-0.404521	-0.223382	-0.171015	-0.335871	-0.266042	-0.0603147	-0.128058	-0.0963815	-0.0232018	-0.114098	-0.395782	-0.162122	-0.208257
-0.33626	-0.398101	-0.215952	-0.152192	-0.338461	-0.252265	-0.04534	-0.0847811	0.0306807	-0.0291336	-0.130935	-0.385954	-0.172023	-0.196116
-0.341684	-0.381248	-0.213815	-0.159728	-0.331755	-0.254487	-0.11421	-0.0918327	0.0575916	-0.02423	-0.119115	-0.386916	-0.163328	-0.202011
-0.346939	-0.378079	-0.227675	-0.166322	-0.338142	-0.24404	0.123457	-0.151899	-0.131592	-0.0138085	-0.136657	-0.400537	-0.139112	-0.207856
-0.314232	-0.396005	-0.221249	-0.176232	-0.343945	-0.24715	0.0271159	-0.227746	-0.219971	-0.108305	-0.129274	-0.39937	-0.132962	-0.218031
-0.329047	-0.349294	-0.218877	-0.184138	-0.345443	-0.249877	0.086915	-0.235158	-0.219844	-0.113705	-0.131737	-0.385073	-0.13639	-0.21587
-0.327984	-0.363895	-0.210758	-0.177052	-0.336314	-0.238828	0.218441	-0.175724	-0.219171	-0.146326	-0.15067	-0.373255	-0.131022	-0.228086
-0.314802	-0.38914	-0.20075	-0.167959	-0.353191	-0.221638	0.119192	-0.164794	-0.246202	-0.187852	-0.158935	-0.304997	-0.135214	-0.223602
-0.316715	-0.369472	-0.213402	-0.166667	-0.376299	-0.222642	0.0482977	-0.137255	-0.21288	-0.0702061	-0.157159	-0.290654	-0.13825	-0.240992
-0.317414	-0.388292	-0.21648	-0.156241	-0.3706	-0.233135	-0.0244225	-0.176281	-0.145767	-0.00782216	-0.172414	-0.288024	-0.130511	-0.245668
-0.332138	-0.406859	-0.199425	-0.14359	-0.36349	-0.231623	0.127479	-0.232977	-0.217419	-0.0239472	-0.167257	-0.325426	-0.146307	-0.253196
-0.398555	-0.357377	-0.211276	-0.14921	-0.350509	-0.240395	0.305085	-0.177556	-0.206391	-0.0483412	-0.114038	-0.379113	-0.143634	-0.25
-0.393411	-0.361932	-0.19057	-0.148791	-0.330639	-0.262166	0.268005	-0.233083	-0.194084	0.0181554	-0.116012	-0.386905	-0.154377	-0.219582
-0.390593	-0.386627	-0.203132	-0.130619	-0.341798	-0.245771	0.304348	-0.235177	-0.174022	0.0728123	-0.135753	-0.364072	-0.165154	-0.197134
-0.381127	-0.396296	-0.184963	-0.127723	-0.335451	-0.218691	0.297297	-0.182347	-0.127711	0.0405168	-0.132572	-0.373009	-0.150818	-0.212408
-0.382077	-0.380451	-0.190036	-0.127507	-0.331133	-0.219298	0.184297	-0.189365	-0.106936	0.0180609	-0.15019	-0.388531	-0.151475	-0.217521
-0.382778	-0.367847	-0.167173	-0.125581	-0.338843	-0.216332	0.0707424	-0.202362	-0.0933219	-0.0738255	-0.135989	-0.386456	-0.135695	-0.211979
-0.398758	-0.359629	-0.169085	-0.125636	-0.334245	-0.217963	0.160368	-0.215362	-0.146752	-0.0860063	-0.133788	-0.366732	-0.124228	-0.228502
-0.397022	-0.371585	-0.189546	-0.117941	-0.339305	-0.218385	0.187302	-0.194677	-0.150316	-0.153945	-0.114959	-0.371128	-0.13716	-0.243638
-0.400547	-0.403694	-0.188701	-0.135494	-0.344194	-0.218772	0.121355	-0.165925	-0.120432	-0.0692432	-0.110933	-0.410607	-0.132566	-0.228542
-0.369687	-0.393881	-0.170302	-0.126177	-0.36366	-0.20614	0.0965909	-0.16	-0.190436	-0.0383858	-0.158511	-0.40239	-0.125887	-0.228778
-0.347908	-0.386983	-0.227289	-0.140508	-0.354067	-0.194975	0.164398	-0.114778	-0.185863	0.0304916	-0.167807	-0.399396	-0.124696	-0.231174
-0.328565	-0.396825	-0.195593	-0.129156	-0.346046	-0.199486	0.0175131	-0.0294861	-0.139882	-0.00608069	-0.122412	-0.402358	-0.133541	-0.229499
-0.353172	-0.402665	-0.210428	-0.145898	-0.488925	-0.19267	-0.0530303	-0.0514658	-0.141497	-0.0536912	-0.136147	-0.392743	-0.140595	-0.233514
-0.368452	-0.392535	-0.208155	-0.146601	-0.475219	-0.215974	-0.0566948	-0.0989923	-0.146789	-0.0901151	-0.114522	-0.38504	-0.151579	-0.211636
-0.332896	-0.439919	-0.182918	-0.14898	-0.378723	-0.223364	-0.122741	-0.124276	-0.148434	-0.0409556	-0.121176	-0.377763	-0.154144	-0.199212
-0.292179	-0.540998	-0.197216	-0.150887	-0.37963	-0.227691	-0.0792208	-0.0352761	-0.150263	-0.0412913	-0.131856	-0.395724	-0.160972	-0.203162
-0.286107	-0.563349	-0.203605	-0.150781	-0.374831	-0.226622	-0.149068	-0.159477	-0.152239	-0.0611842	-0.161889	-0.394468	-0.157783	-0.215415
-0.316634	-0.481716	-0.201416	-0.156241	-0.365813	-0.22827	-0.0999531	-0.186485	-0.172943	-0.0729614	-0.168311	-0.38984	-0.1716	-0.221056
-0.293712	-0.43877	-0.22144	-0.132802	-0.341433	-0.227551	-0.0613687	-0.181024	-0.166447	-0.0781596	-0.157591	-0.386177	-0.169834	-0.220544
-0.275848	-0.428181	-0.24052	-0.139904	-0.332995	-0.242723	-0.0399342	-0.151715	-0.151303	-0.103932	-0.137953	-0.359872	-0.167881	-0.221631
-0.288939	-0.41984	-0.232927	-0.179944	-0.343937	-0.227226	-0.112195	-0.0914454	-0.183661	-0.0771629	-0.125635	-0.301887	-0.163984	-0.227182
-0.30445	-0.435707	-0.236008	-0.191454	-0.359084	-0.207413	-0.0891164	-0.0802603	-0.195075	-0.0348944	-0.11726	-0.286753	-0.150265	-0.238433
-0.413816	-0.423099	-0.225421	-0.201212	-0.354891	-0.238143	-0.0637624	-0.11245	-0.206973	-0.0869407	-0.13132	-0.297496	-0.160784	-0.247529
-0.410086	-0.425301	-0.228608	-0.211164	-0.349378	-0.232641	-0.0547771	-0.13576	-0.210707	-0.0763407	-0.131649	-0.331895	-0.167333	-0.255723
-0.404498	-0.406143	-0.239045	-0.205438	-0.346123	-0.223742	-0.0226537	-0.15051	-0.127479	-0.122045	-0.111399	-0.369316	-0.1385	-0.250729
-0.402821	-0.416042	-0.235178	-0.182422	-0.339266	-0.223348	0.00626958	-0.139937	-0.088781	-0.120805	-0.131425	-0.394823	-0.142857	-0.204096
-0.374684	-0.408043	-0.245828	-0.192991	-0.340865	-0.211787	-0.0536913	-0.0571211	-0.0746358	-0.0975217	-0.132804	-0.358623	-0.168135	-0.198433
-0.366898	-0.416667	-0.239011	-0.184919	-0.3417	-0.227189	-0.0545033	-0.028109	-0.0749579	-0.0446559	-0.131561	-0.366657	-0.178898	-0.20743
-0.360756	-0.386902	-0.230532	-0.173991	-0.345893	-0.227928	-0.101115	-0.165757	0.045427	-0.0318772	-0.129986	-0.382225	-0.174612	-0.208569
-0.379836	-0.376972	-0.224118	-0.17724	-0.334327	-0.231819	-0.0351648	-0.168377	-0.0656737	0.014266	-0.168053	-0.378362	-0.169865	-0.216299
-0.388656	-0.379082	-0.22735	-0.171763	-0.343146	-0.221027	0.10566	-0.185694	-0.176316	-0.0229079	-0.17971	-0.366414	-0.157929	-0.217267
-0.381454	-0.393788	-0.226145	-0.175486	-0.344948	-0.260137	0.23095	-0.220963	-0.200458	-0.0711111	-0.145385	-0.379055	-0.155478	-0.215128
-0.365597	-0.416029	-0.229761	-0.17841	-0.353398	-0.249183	0.0517241	-0.221696	-0.219609	-0.0290109	-0.162923	-0.391688	-0.148138	-0.24941
-0.36349	-0.410363	-0.202534	-0.173819	-0.328855	-0.240691	0.0400713	-0.247994	-0.216489	-0.0225783	-0.131174	-0.391485	-0.138632	-0.23571
-0.323899	-0.401763	-0.216183	-0.176106	-0.342483	-0.232516	0.200841	-0.251722	-0.21472	-0.0350877	-0.139011	-0.401291	-0.131881	-0.231014
-0.383626	-0.410559	-0.21299	-0.163721	-0.367123	-0.216815	0.140479	-0.208433	-0.208199	0.0175139	-0.123677	-0.380924	-0.133237	-0.240964
-0.398125	-0.413304	-0.223048	-0.156773	-0.376266	-0.245784	0.075337	-0.185703	-0.162656	0.0345518	-0.11457	-0.385378	-0.131342	-0.232323
-0.322025	-0.383023	-0.235188	-0.152627	-0.367491	-0.234227	-0.024188	-0.182487	-0.188954	0.00861575	-0.122774	-0.395504	-0.136252	-0.233703
-0.297382	-0.343656	-0.184228	-0.150172	-0.342765	-0.235542	0.100287	-0.193093	-0.202959	0.00602007	-0.158553	-0.388355	-0.142933	-0.200596
-0.307201	-0.35141	-0.204918	-0.150117	-0.343105	-0.228136	0.294118	-0.243202	-0.184661	-0.0240096	-0.147541	-0.378641	-0.136656	-0.192628
-0.30226	-0.406517	-0.188091	-0.142271	-0.344886	-0.215686	0.245575	-0.207684	-0.177578	-0.0307836	-0.166031	-0.364234	-0.132645	-0.201076
-0.301626	-0.401796	-0.181743	-0.13575	-0.349506	-0.215235	0.255441	-0.1974	-0.127778	-0.0320069	-0.122974	-0.375708	-0.140177	-0.215543
-0.291854	-0.37667	-0.185132	-0.131009	-0.324424	-0.237808	0.199143	-0.225925	-0.128631	-0.0439823	-0.125122	-0.356686	-0.1547	-0.219008
-0.307812	-0.372232	-0.168571	-0.138618	-0.327996	-0.232147	0.0310966	-0.1636	-0.159	-0.0843373	-0.11823	-0.362406	-0.154006	-0.223186
-0.297906	-0.370425	-0.169452	-0.132559	-0.341404	-0.234988	0.0487062	-0.140054	-0.121673	-0.12496	-0.126302	-0.384884	-0.156109	-0.229198
-0.408892	-0.343947	-0.205479	-0.113831	-0.347568	-0.21711	0.170489	-0.159808	-0.130552	-0.170227	-0.14177	-0.376856	-0.137518	-0.238659
-0.408707	-0.348148	-0.197692	-0.122359	-0.353798	-0.228564	0.0739726	-0.178664	-0.125995	-0.176471	-0.1296	-0.380133	-0.148677	-0.232519
-0.414682	-0.386629	-0.182837	-0.145121	-0.374967	-0.208536	0.0136766	-0.121354	-0.117755	-0.0780413	-0.12093	-0.328583	-0.145946	-0.225397
-0.406915	-0.365705	-0.215851	-0.13681	-0.381215	-0.209707	0.0243493	-0.143411	-0.155029	-0.0985627	-0.107252	-0.283518	-0.13291	-0.241124
-0.402828	-0.338873	-0.186387	-0.131667	-0.382463	-0.210678	0.0932127	-0.142669	-0.149563	-0.0743539	-0.10688	-0.315803	-0.133241	-0.238725
-0.365644	-0.350454	-0.207116	-0.128696	-0.533005	-0.206358	-0.0314286	-0.108401	-0.109541	-0.0566364	-0.113966	-0.337174	-0.142048	-0.198433
-0.360236	-0.361492	-0.183293	-0.114566	-0.425503	-0.189905	-0.0785463	-0.096687	-0.11532	-0.0699558	-0.1541	-0.376689	-0.137176	-0.20717
-0.34222	-0.380006	-0.18556	-0.132757	-0.40533	-0.17927	-0.0474934	-0.106167	-0.129711	-0.095288	-0.178615	-0.376923	-0.146211	-0.209314
-0.326384	-0.426645	-0.173353	-0.122556	-0.39628	-0.208333	-0.0265996	-0.096857	-0.153709	-0.0994437	-0.169133	-0.350913	-0.148054	-0.207649
-0.340994	-0.537832	-0.154444	-0.133243	-0.373563	-0.221417	-0.0350998	-0.069541	-0.141967	-0.0588662	-0.134793	-0.349263	-0.157613	-0.210014
-0.352487	-0.546703	-0.202786	-0.146552	-0.346199	-0.233573	-0.10216	-0.103004	-0.141375	-0.0618695	-0.106135	-0.375469	-0.139355	-0.214355
-0.336679	-0.497284	-0.19873	-0.162443	-0.351376	-0.22827	-0.123572	-0.0650529	-0.136661	-0.0674807	-0.0895765	-0.380618	-0.165751	-0.20602
-0.33065	-0.474738	-0.210282	-0.171475	-0.362473	-0.23301	-0.127469	-0.0828977	-0.144088	-0.0647572	-0.0943552	-0.375147	-0.151316	-0.233797
-0.345328	-0.464419	-0.20997	-0.169347	-0.364929	-0.229426	-0.0425347	-0.109005	-0.123824	-0.0675119	-0.0800555	-0.388546	-0.160277	-0.238372
-0.393906	-0.456604	-0.234687	-0.164224	-0.366008	-0.213333	-0.0840979	-0.115411	-0.15807	-0.0818859	-0.12895	-0.39851	-0.15638	-0.236506
-0.344037	-0.455257	-0.241769	-0.134008	-0.365241	-0.228644	-0.0690853	-0.0605428	-0.193666	-0.0602056	-0.100077	-0.411683	-0.144619	-0.234369
-0.321355	-0.441675	-0.227342	-0.132932	-0.370091	-0.230406	-0.0720576	-0.136095	-0.184681	-0.0940877	-0.122397	-0.405331	-0.151015	-0.229871
-0.313203	-0.443096	-0.238829	-0.166286	-0.372061	-0.218962	-0.047776	-0.127767	-0.175794	-0.115721	-0.149579	-0.380318	-0.146826	-0.213167
-0.337067	-0.426877	-0.229554	-0.174199	-0.361761	-0.223546	-0.0347316	-0.133037	-0.110525	-0.103643	-0.159441	-0.396402	-0.137255	-0.197238
-0.302675	-0.433483	-0.24018	-0.190147	-0.35848	-0.220908	-0.00694815	-0.140599	-0.0992722	-0.1184	-0.145129	-0.348327	-0.140648	-0.199299
-0.301112	-0.421965	-0.236191	-0.189916	-0.357808	-0.217692	-0.0375124	-0.149911	-0.0613718	-0.0696979	-0.119284	-0.373515	-0.154447	-0.201102
-0.319906	-0.438338	-0.240017	-0.193945	-0.351214	-0.217901	-0.028436	-0.134622	-0.0434783	-0.0572207	-0.118689	-0.389546	-0.156036	-0.208498
-0.317842	-0.429858	-0.219886	-0.184839	-0.355405	-0.223758	0.029653	-0.119152	0.00278164	-0.0232027	-0.129389	-0.402791	-0.169088	-0.21681
-0.346712	-0.385759	-0.244618	-0.171202	-0.335008	-0.197829	0.180488	-0.220744	-0.12442	-0.0532805	-0.141427	-0.386156	-0.168165	-0.216872
-0.390709	-0.427514	-0.231582	-0.163131	-0.342363	-0.209511	0.278846	-0.211268	-0.209141	-0.00539086	-0.145662	-0.384572	-0.167166	-0.215058
-0.372313	-0.394575	-0.228823	-0.174156	-0.343675	-0.2218	-0.0197802	-0.204009	-0.202859	-0.0847458	-0.148508	-0.353339	-0.144841	-0.235011
-0.382251	-0.356611	-0.226099	-0.165283	-0.343284	-0.2398	0.0453379	-0.223438	-0.21647	-0.0258841	-0.127918	-0.367559	-0.202623	-0.22845
-0.392924	-0.365005	-0.236759	-0.17163	-0.335253	-0.241786	0.224158	-0.195079	-0.196643	0.0115371	-0.119896	-0.3456	-0.137565	-0.215899
-0.407207	-0.401553	-0.224462	-0.179071	-0.329978	-0.248052	0.0954275	-0.224027	-0.212049	0.0249683	-0.126092	-0.367414	-0.136018	-0.227043
-0.395977	-0.363955	-0.225272	-0.19049	-0.347322	-0.238513	0.040504	-0.185954	-0.219799	0.039548	-0.152199	-0.386667	-0.133129	-0.216977
-0.391154	-0.38843	-0.213137	-0.170688	-0.373901	-0.233383	0.170681	-0.153644	-0.16821	0.0708955	-0.171883	-0.369416	-0.139785	-0.20303
-0.377562	-0.351884	-0.203651	-0.162733	-0.386581	-0.248485	0.227834	-0.184601	-0.207477	0.0728477	-0.176022	-0.390305	-0.135022	-0.201028
-0.363971	-0.381067	-0.217102	-0.161516	-0.383865	-0.234076	0.140368	-0.196484	-0.196758	0.0111888	-0.149095	-0.385346	-0.119474	-0.218537
-0.341504	-0.344429	-0.191923	-0.145078	-0.348614	-0.250511	0.0743657	-0.219137	-0.195635	0.00163308	-0.111978	-0.336818	-0.119799	-0.208517
-0.376504	-0.35425	-0.234783	-0.142382	-0.334396	-0.230731	0.171039	-0.232061	-0.203867	-0.0479705	-0.117617	-0.325836	-0.131651	-0.200723
-0.376704	-0.355508	-0.189612	-0.141141	-0.331889	-0.224223	0.267373	-0.188435	-0.187325	-0.0340445	-0.0947368	-0.369079	-0.133754	-0.213488
-0.35432	-0.375047	-0.205948	-0.13381	-0.338481	-0.229708	0.188854	-0.183165	-0.118906	-0.0126926	-0.089705	-0.362152	-0.129167	-0.21332
-0.373607	-0.372207	-0.177491	-0.136957	-0.314252	-0.234475	0.130777	-0.232282	-0.0801354	-0.0410546	-0.0432802	-0.36965	-0.133731	-0.210808
-0.365432	-0.354683	-0.174126	-0.139743	-0.312099	-0.23698	0.0374065	-0.214953	-0.0873016	-0.120189	-0.106691	-0.377376	-0.152373	-0.220916
-0.334238	-0.315903	-0.187942	-0.130924	-0.331475	-0.239772	0.00768691	-0.166583	-0.151057	-0.177076	-0.107492	-0.370836	-0.162123	-0.222172
-0.334461	-0.348235	-0.197145	-0.130189	-0.35	-0.235905	0.0805369	-0.137341	-0.176136	-0.182003	-0.11003	-0.384865	-0.170444	-0.220004
-0.332937	-0.346657	-0.20969	-0.138621	-0.373435	-0.240565	0.187234	-0.147387	-0.182932	-0.174474	-0.126445	-0.386912	-0.168476	-0.228122
-0.289645	-0.363093	-0.192232	-0.14392	-0.373093	-0.221332	0.101664	-0.128238	-0.136842	-0.117374	-0.129907	-0.384035	-0.159676	-0.233305
-0.268773	-0.375293	-0.188001	-0.130601	-0.407709	-0.219873	0.0030581	-0.124399	-0.168078	-0.105488	-0.13708	-0.399561	-0.149458	-0.220201
-0.317846	-0.357106	-0.167875	-0.134165	-0.475697	-0.202677	-0.0252487	-0.121799	-0.187777	-0.102581	-0.121725	-0.40411	-0.14227	-0.205785
-0.345	-0.345463	-0.181338	-0.144074	-0.444613	-0.188538	-0.00520444	-0.134462	-0.158521	-0.0824631	-0.129291	-0.399796	-0.142116	-0.197578
-0.345954	-0.365643	-0.176314	-0.139221	-0.381579	-0.201987	-0.0723404	-0.14413	-0.115557	-0.0757684	-0.130733	-0.420118	-0.157916	-0.206757
-0.380938	-0.352248	-0.184541	-0.106302	-0.413428	-0.171317	-0.104308	-0.126592	-0.106145	-0.0850403	-0.149923	-0.378168	-0.144841	-0.210084
-0.306636	-0.371719	-0.17998	-0.105953	-0.380165	-0.179396	-0.0786787	-0.115503	-0.107226	-0.0957013	-0.156695	-0.400505	-0.15604	-0.213748
-0.320943	-0.407057	-0.156477	-0.119581	-0.368864	-0.187857	-0.0724637	-0.101407	-0.142303	-0.0884925	-0.145483	-0.39883	-0.157716	-0.210433
-0.330063	-0.497431	-0.159583	-0.132089	-0.343766	-0.219565	-0.107955	-0.10661	-0.15262	-0.0693285	-0.11809	-0.371784	-0.153584	-0.211061
-0.347933	-0.555317	-0.198817	-0.150913	-0.331307	-0.196586	-0.0844907	-0.0931751	-0.134373	-0.0703152	-0.117452	-0.333145	-0.150627	-0.225456
-0.363483	-0.509785	-0.20498	-0.168979	-0.335944	-0.227626	-0.107533	-0.105201	-0.139934	-0.0676481	-0.120907	-0.379035	-0.161748	-0.224518
-0.351178	-0.470954	-0.204347	-0.17609	-0.36291	-0.218404	-0.140082	-0.0926553	-0.125102	-0.0596517	-0.12891	-0.378592	-0.140788	-0.217701
-0.383338	-0.433918	-0.217337	-0.165762	-0.361505	-0.211065	-0.0684667	-0.105986	-0.121643	-0.0554881	-0.154892	-0.395016	-0.155336	-0.235263
-0.385932	-0.445407	-0.243226	-0.193724	-0.352595	-0.227685	-0.0506329	-0.106758	-0.111628	-0.0565731	-0.15876	-0.398784	-0.147917	-0.228524
-0.360185	-0.459807	-0.226801	-0.178186	-0.361702	-0.233875	-0.047956	-0.124563	-0.175624	-0.0615385	-0.148222	-0.37823	-0.147858	-0.21273
-0.3412	-0.428571	-0.223706	-0.175434	-0.359563	-0.219487	-0.0646178	-0.159254	-0.151204	-0.0936266	-0.17345	-0.336022	-0.141625	-0.200342
-0.380735	-0.439306	-0.235967	-0.175404	-0.374311	-0.227439	-0.0458404	-0.182419	-0.152627	-0.106831	-0.110137	-0.367148	-0.150826	-0.204909
-0.400785	-0.428964	-0.224778	-0.161305	-0.372494	-0.229773	0.0586166	-0.139142	-0.154384	-0.117957	-0.0946715	-0.354858	-0.142189	-0.203381
-0.384124	-0.458251	-0.229697	-0.179499	-0.366686	-0.240891	0.113464	-0.127066	-0.11368	-0.0890269	-0.0333745	-0.370306	-0.129932	-0.209504
-0.343018	-0.437794	-0.236753	-0.191426	-0.373371	-0.22576	0.0333107	-0.0967742	-0.0802428	-0.0305865	-0.089751	-0.372029	-0.131377	-0.21408
-0.341341	-0.436639	-0.222697	-0.191743	-0.364421	-0.214976	0.114901	-0.026028	-0.00689023	-0.0215433	-0.111211	-0.377828	-0.137491	-0.205466
-0.331766	-0.445644	-0.215631	-0.187514	-0.358779	-0.215267	0.291572	-0.218175	-0.0757946	-0.0266002	-0.138041	-0.395428	-0.153955	-0.203058
-0.332629	-0.433993	-0.250292	-0.176062	-0.373487	-0.204875	0.315589	-0.226154	-0.14912	-0.0154489	-0.123982	-0.401891	-0.161178	-0.225519
-0.336533	-0.406738	-0.226022	-0.176963	-0.358937	-0.20068	0.333333	-0.202717	-0.213125	-0.0178927	-0.0903343	-0.375261	-0.173201	-0.226119
-0.321181	-0.427621	-0.226107	-0.183992	-0.371005	-0.193951	0.299252	-0.167183	-0.211285	-0.0447443	-0.0954033	-0.347736	-0.18053	-0.206941
-0.31014	-0.405363	-0.217079	-0.162596	-0.35666	-0.2109	-0.0212766	-0.169675	-0.221574	0.0204236	-0.0989847	-0.335778	-0.132239	-0.224083
-0.300153	-0.388158	-0.229419	-0.170867	-0.360406	-0.215096	-0.000783099	-0.200338	-0.206064	0.0453737	-0.104062	-0.3398	-0.137549	-0.242404
-0.337531	-0.388921	-0.228772	-0.180958	-0.35895	-0.235385	0.135576	-0.173282	-0.227661	-0.00283608	-0.142857	-0.380952	-0.143523	-0.228842
-0.349221	-0.398925	-0.211607	-0.165842	-0.34088	-0.2507	0.292121	-0.148228	-0.213807	0.110588	-0.143137	-0.376223	-0.125	-0.205919
-0.34345	-0.389431	-0.211346	-0.160025	-0.336228	-0.247609	0.141393	-0.157068	-0.197506	0.0775316	-0.138933	-0.375231	-0.124927	-0.21054
-0.361935	-0.361834	-0.206163	-0.16367	-0.343902	-0.241551	0.0769231	-0.178295	-0.225484	-0.0194336	-0.152672	-0.370347	-0.146341	-0.206762
-0.283629	-0.359292	-0.212995	-0.155881	-0.373259	-0.240235	0.191537	-0.173799	-0.202974	-0.0456467	-0.152894	-0.37901	-0.142336	-0.207644
-0.279417	-0.375703	-0.213256	-0.147769	-0.381722	-0.250593	0.279904	-0.214101	-0.184025	-0.070723	-0.128886	-0.39442	-0.129308	-0.212903
-0.305477	-0.385396	-0.234916	-0.146075	-0.375354	-0.25248	0.14898	-0.198337	-0.188577	-0.0613553	-0.120514	-0.396994	-0.117537	-0.213199
-0.332801	-0.373752	-0.191507	-0.136733	-0.373608	-0.242359	0.15587	-0.198117	-0.22192	-0.00921409	-0.110015	-0.403687	-0.133034	-0.213512
-0.343077	-0.392324	-0.194522	-0.137346	-0.354025	-0.249125	0.22691	-0.17725	-0.111354	0.0272148	-0.119519	-0.388178	-0.133151	-0.219115
-0.355567	-0.398181	-0.149864	-0.125786	-0.338889	-0.242105	0.132813	-0.169464	-0.0587403	-0.0254747	-0.137456	-0.413897	-0.134661	-0.21332
-0.35627	-0.364754	-0.173459	-0.114408	-0.327423	-0.227226	0.0511073	-0.220633	-0.126678	-0.141381	-0.132835	-0.389553	-0.145887	-0.212576
-0.374893	-0.354608	-0.200448	-0.117868	-0.328317	-0.230165	0.0106007	-0.21186	-0.0818182	-0.158147	-0.117462	-0.40994	-0.143437	-0.208625
-0.393632	-0.330878	-0.195947	-0.115764	-0.328145	-0.235373	0.0909091	-0.174871	-0.144181	-0.170155	-0.113786	-0.399254	-0.166396	-0.220624
-0.35657	-0.352122	-0.214414	-0.118904	-0.334864	-0.243538	0.118173	-0.174693	-0.150235	-0.206959	-0.131321	-0.372587	-0.165953	-0.212726
-0.376724	-0.372399	-0.173019	-0.133778	-0.367412	-0.252491	0.137368	-0.157683	-0.176147	-0.214104	-0.048951	-0.387451	-0.170016	-0.206481
-0.353091	-0.36307	-0.144641	-0.173188	-0.365911	-0.250744	0.0468468	-0.143019	-0.147239	-0.113765	0.124131	-0.36361	-0.168245	-0.202477
-0.33971	-0.321739	-0.142857	-0.165538	-0.403687	-0.250261	0.0325019	-0.139028	-0.171676	-0.104067	0.226394	-0.347556	-0.16927	-0.206138
-0.324374	-0.356345	-0.1556	-0.157132	-0.504912	-0.213519	-0.0235988	-0.144589	-0.163995	-0.0990712	0.237658	-0.386795	-0.15267	-0.219892
-0.293487	-0.394048	-0.162476	-0.152399	-0.392638	-0.199685	-0.0546139	-0.174394	-0.135008	-0.060803	0.252669	-0.376765	-0.154721	-0.215985
-0.315265	-0.37991	-0.187562	-0.146577	-0.412575	-0.204979	-0.0710744	-0.172855	-0.152399	-0.0535584	0.255648	-0.401993	-0.158558	-0.203611
-0.325753	-0.371834	-0.17589	-0.137227	-0.410299	-0.175737	-0.119074	-0.15677	-0.163947	-0.09253	0.120073	-0.398518	-0.152245	-0.202938
-0.332907	-0.396361	-0.146752	-0.130374	-0.390226	-0.177462	-0.0997831	-0.145756	-0.147092	-0.107961	-0.0201258	-0.377203	-0.162617	-0.217154
-0.328934	-0.368104	-0.142857	-0.12716	-0.370541	-0.194812	-0.116667	-0.123846	-0.150781	-0.0787212	-0.0657549	-0.34347	-0.154826	-0.237089
-0.321108	-0.491426	-0.130899	-0.128954	-0.345385	-0.195354	-0.141732	-0.111619	-0.152328	-0.0661508	-0.0304054	-0.355739	-0.143293	-0.20981
-0.326903	-0.583376	-0.199606	-0.136795	-0.334848	-0.171398	-0.117556	-0.102493	-0.152474	-0.0417029	-0.0575989	-0.366736	-0.145589	-0.22119
-0.325873	-0.514793	-0.201679	-0.153513	-0.337187	-0.212222	-0.134127	-0.118755	-0.214565	0.0202475	-0.0675759	-0.360441	-0.150559	-0.228808
-0.34382	-0.499721	-0.195273	-0.168793	-0.355418	-0.22524	-0.158444	-0.112252	-0.134315	0.0565302	-0.00988796	-0.368129	-0.152795	-0.227946
-0.361994	-0.481144	-0.204278	-0.165261	-0.345525	-0.228364	-0.156325	-0.124148	-0.116329	0.071191	0.114754	-0.377447	-0.148113	-0.203874
-0.370732	-0.438597	-0.216984	-0.177168	-0.347526	-0.236633	-0.0846189	-0.149384	-0.137964	0.0352628	0.139535	-0.387755	-0.14788	-0.220456
-0.341355	-0.440092	-0.220676	-0.162109	-0.358674	-0.230514	-0.0345431	-0.142036	-0.159024	-0.00669758	-0.013373	-0.389408	-0.15532	-0.211755
-0.225941	-0.461255	-0.226204	-0.174854	-0.353829	-0.214895	-0.0195059	-0.159792	-0.0809859	-0.0494894	-0.0789809	-0.367908	-0.148657	-0.199807
-0.18802	-0.483484	-0.236558	-0.164088	-0.348308	-0.222193	0.0124014	-0.158452	-0.126164	-0.0845263	0.053498	-0.357651	-0.166096	-0.210249
-0.206481	-0.451115	-0.225024	-0.151471	-0.351277	-0.237921	0.252747	-0.165083	-0.113141	-0.0787302	0.101207	-0.342121	-0.154838	-0.214586
-0.253641	-0.441895	-0.220454	-0.157533	-0.351793	-0.249498	0.254994	-0.14169	-0.0993745	-0.0874159	0.216518	-0.358657	-0.15518	-0.216815
-0.267055	-0.446092	-0.2096	-0.170159	-0.348335	-0.223851	0.184405	-0.156058	-0.0965824	-0.07354	0.162602	-0.380515	-0.145707	-0.208817
-0.280153	-0.441453	-0.228539	-0.193938	-0.353443	-0.225602	0.289216	-0.0732962	-0.0288557	-0.0582011	0.195699	-0.363743	-0.127811	-0.210227
-0.319264	-0.437844	-0.222622	-0.191945	-0.347421	-0.238574	0.34443	-0.229136	-0.172805	-0.103781	0.146444	-0.371446	-0.129206	-0.209517
-0.316193	-0.441417	-0.234995	-0.187529	-0.357598	-0.203029	0.33419	-0.19985	-0.173732	-0.0537555	-0.0333131	-0.374768	-0.15198	-0.212028
-0.286245	-0.434046	-0.237777	-0.174558	-0.352697	-0.227642	0.260766	-0.160744	-0.229682	-0.0107606	-0.109034	-0.377347	-0.159902	-0.219572
-0.309554	-0.434231	-0.214071	-0.162212	-0.361714	-0.219756	0.184953	-0.171556	-0.221893	-0.00188463	-0.0586246	-0.396699	-0.169029	-0.196478
-0.334388	-0.423539	-0.226725	-0.150545	-0.372267	-0.215436	0.0766456	-0.183447	-0.229044	0.0523311	0.0364964	-0.409536	-0.141364	-0.200935
-0.319697	-0.413557	-0.210939	-0.162848	-0.390359	-0.208797	-0.0573711	-0.190227	-0.208914	0.0955497	-0.0271859	-0.398667	-0.135492	-0.202781
-0.321172	-0.412674	-0.230435	-0.140379	-0.373743	-0.23029	-0.0187829	-0.205325	-0.232235	0.0191781	-0.0791541	-0.400566	-0.128141	-0.207557
-0.304296	-0.427925	-0.216167	-0.161226	-0.360231	-0.264935	0.0207612	-0.165083	-0.210084	0.00268673	0.00455237	-0.416892	-0.135118	-0.224289
-0.317713	-0.405775	-0.1976	-0.155178	-0.334109	-0.25619	0.263409	-0.180952	-0.220692	-0.0552463	0.0966469	-0.407899	-0.123371	-0.223659
-0.31974	-0.389008	-0.20983	-0.167298	-0.348195	-0.245001	0.178879	-0.195122	-0.236504	-0.0745272	0.0373514	-0.393881	-0.126979	-0.207106
-0.300493	-0.34236	-0.217076	-0.155264	-0.347711	-0.255545	0.0515837	-0.146172	-0.190642	-0.078114	-0.0224475	-0.389206	-0.140329	-0.211418
-0.333756	-0.364473	-0.208219	-0.141735	-0.368565	-0.25641	0.145228	-0.179771	-0.136673	-0.0712996	-0.0538316	-0.367842	-0.134008	-0.200996
-0.344404	-0.373111	-0.212593	-0.142949	-0.371935	-0.249312	0.232163	-0.197873	-0.204969	0.0102273	0.0942663	-0.364722	-0.133063	-0.195641
-0.3118	-0.385439	-0.207471	-0.140329	-0.361876	-0.24931	0.145129	-0.205261	-0.162591	0.0874357	0.114594	-0.378713	-0.122705	-0.223028
-0.318096	-0.368348	-0.182966	-0.130835	-0.365328	-0.240924	0.0785525	-0.191194	-0.157638	0.0598761	0.139265	-0.375645	-0.125625	-0.213627
-0.309037	-0.37931	-0.20697	-0.112136	-0.368454	-0.235533	0.0797433	-0.228999	-0.188136	-0.0221793	0.152989	-0.378503	-0.129362	-0.222055
-0.309427	-0.415427	-0.161475	-0.0970004	-0.345213	-0.223251	0.025057	-0.2089	-0.106904	-0.109701	0.0690846	-0.388871	-0.143004	-0.223309
-0.340108	-0.387264	-0.202706	-0.109209	-0.338292	-0.240586	-0.0130378	-0.205368	-0.0743285	-0.149213	0.145114	-0.39703	-0.145812	-0.23
-0.334329	-0.382979	-0.179085	-0.117065	-0.343214	-0.254707	0.0239362	-0.234025	-0.117679	-0.169333	0.0421053	-0.403812	-0.139928	-0.207814
-0.275294	-0.382372	-0.155605	-0.111017	-0.337091	-0.23909	0.103328	-0.220311	-0.111678	-0.192897	-0.0505837	-0.386238	-0.150442	-0.227818
-0.369589	-0.367164	-0.180933	-0.123987	-0.352585	-0.245802	0.0324149	-0.153816	-0.139073	-0.173731	-0.0573441	-0.383808	-0.153736	-0.205704
-0.297688	-0.374298	-0.161035	-0.125194	-0.372869	-0.239211	0.126249	-0.144853	-0.145527	-0.149433	0.0593979	-0.351907	-0.153498	-0.203789
-0.295579	-0.365363	-0.164309	-0.17757	-0.455393	-0.230237	-0.0307328	-0.168998	-0.177263	-0.11816	0.116371	-0.339923	-0.155675	-0.196336
-0.261622	-0.339418	-0.155863	-0.187312	-0.457666	-0.216835	0.0348924	-0.155914	-0.127958	-0.117286	0.00217547	-0.364802	-0.170425	-0.215651
-0.239979	-0.371563	-0.140518	-0.174581	-0.392569	-0.196668	-0.0348189	-0.165141	-0.181739	-0.121535	-0.0710059	-0.368209	-0.166132	-0.213361
-0.233694	-0.444285	-0.180396	-0.165822	-0.424	-0.204233	-0.0453242	-0.152682	-0.172383	-0.0939511	-0.0880212	-0.364934	-0.166606	-0.212879
-0.254167	-0.424723	-0.173766	-0.166115	-0.393189	-0.183099	-0.0927152	-0.175341	-0.167455	-0.0515298	-0.0270677	-0.390634	-0.148856	-0.206645
-0.281859	-0.403315	-0.160661	-0.159824	-0.371025	-0.194758	-0.0840807	-0.180653	-0.171997	-0.0613563	-0.0366161	-0.406028	-0.154755	-0.216934
-0.315315	-0.388479	-0.125486	-0.16184	-0.363243	-0.204062	-0.0722255	-0.176403	-0.135662	-0.0890725	-0.0522946	-0.390602	-0.144233	-0.22246
-0.349074	-0.352495	-0.136178	-0.162745	-0.349927	-0.216843	-0.131453	-0.160803	-0.136922	-0.098184	-0.0169918	-0.367867	-0.141649	-0.208908
-0.318234	-0.49503	-0.117949	-0.151207	-0.344727	-0.217591	-0.145192	-0.13729	-0.153324	-0.0747633	0.166844	-0.365975	-0.149356	-0.201526
-0.267234	-0.591103	-0.198481	-0.143429	-0.345331	-0.196493	-0.125057	-0.142008	-0.151714	-0.0604376	0.182333	-0.350178	-0.142738	-0.207447
-0.282972	-0.56334	-0.20606	-0.14077	-0.334844	-0.204876	-0.144409	-0.142514	-0.157149	-0.012851	0.230944	-0.355962	-0.142731	-0.205152
-0.292128	-0.523339	-0.212534	-0.151567	-0.350635	-0.207968	-0.165256	-0.128648	-0.161316	0.0471698	0.164384	-0.372272	-0.145428	-0.194391
-0.273851	-0.497781	-0.20766	-0.165021	-0.3537	-0.205765	-0.176945	-0.133777	-0.130233	0.0514541	0.0798193	-0.384191	-0.131401	-0.227934
-0.270996	-0.466942	-0.209512	-0.169067	-0.359886	-0.206036	-0.145876	-0.122435	-0.159968	0.132841	0.0791246	-0.379723	-0.148856	-0.229162
-0.280243	-0.451415	-0.240443	-0.175486	-0.360915	-0.214104	-0.00485438	-0.15786	-0.144636	0.126593	0.0307167	-0.373968	-0.148664	-0.216825
-0.309617	-0.409692	-0.226085	-0.177015	-0.364929	-0.219915	0.0551282	-0.168506	-0.114696	0.0828314	0.00781249	-0.375116	-0.149408	-0.209313
-0.321663	-0.43508	-0.220408	-0.178875	-0.35794	-0.234669	0.165202	-0.144075	-0.0916621	0.0564739	-0.00473182	-0.393392	-0.165093	-0.201071
-0.281952	-0.452191	-0.211017	-0.170461	-0.335748	-0.222101	0.332515	-0.139908	-0.128092	0.0194884	0.139489	-0.411765	-0.172049	-0.209045
-0.329423	-0.488	-0.229456	-0.166134	-0.332398	-0.229858	0.207792	-0.219575	-0.0993507	0.00384829	0.0691164	-0.401445	-0.17393	-0.214512
-0.316949	-0.458993	-0.210073	-0.168464	-0.340525	-0.229568	0.126368	-0.220665	-0.0987831	-0.06511	0.00317865	-0.416464	-0.148016	-0.228327
-0.294959	-0.421443	-0.228292	-0.162447	-0.328437	-0.218125	0.269095	-0.168521	-0.11191	-0.0855239	-0.0755355	-0.410805	-0.146891	-0.214318
-0.345263	-0.432364	-0.239698	-0.183511	-0.353828	-0.222464	0.338501	-0.16323	-0.0951904	-0.0645833	-0.117366	-0.420213	-0.147349	-0.224215
-0.377408	-0.441832	-0.236258	-0.18189	-0.370359	-0.238594	0.321429	-0.177578	-0.166538	-0.0693278	-0.116063	-0.398318	-0.151671	-0.23692
-0.417949	-0.428571	-0.228547	-0.180981	-0.334525	-0.202358	0.215103	-0.15392	-0.184544	-0.0261896	-0.0977675	-0.404105	-0.154019	-0.210163
-0.346784	-0.424479	-0.217963	-0.172182	-0.34559	-0.233968	0.0929825	-0.165675	-0.252706	-0.00558268	-0.118271	-0.363939	-0.176578	-0.215452
-0.363409	-0.437736	-0.230257	-0.112813	-0.342784	-0.198317	0.0535838	-0.165058	-0.211915	0.0187144	-0.0528035	-0.373829	-0.15233	-0.210035
-0.302977	-0.426098	-0.218924	-0.0340962	-0.349452	-0.22085	0.280899	-0.164453	-0.239752	0.0797011	0.174638	-0.373528	-0.135468	-0.207983
-0.307772	-0.423885	-0.236626	-0.0948445	-0.357423	-0.210127	0.151936	-0.185721	-0.207865	0.0604468	0.148893	-0.373239	-0.136364	-0.198388
-0.308651	-0.411189	-0.210227	-0.146275	-0.365803	-0.210738	-0.0369834	-0.185219	-0.220236	-0.026178	0.226177	-0.360118	-0.133151	-0.2202
-0.279261	-0.40529	-0.20782	-0.167776	-0.389562	-0.244822	-0.0433546	-0.14506	-0.205135	-0.0586025	0.2	-0.380531	-0.136116	-0.210641
-0.265042	-0.37234	-0.212488	-0.162975	-0.372357	-0.243451	0.0497427	-0.138829	-0.22219	-0.0889679	0.184346	-0.400509	-0.137859	-0.209565
-0.229691	-0.37323	-0.201227	-0.153153	-0.375774	-0.243718	0.26253	-0.132659	-0.223841	-0.0781633	0.090312	-0.405218	-0.138489	-0.206989
-0.269691	-0.386179	-0.198854	-0.150608	-0.355287	-0.25285	0.215507	-0.143201	-0.182957	-0.0618427	0.0592485	-0.39718	-0.137059	-0.218566
-0.290791	-0.348358	-0.212065	-0.156939	-0.36327	-0.271804	0.0683453	-0.19167	-0.123202	-0.00255427	0.0506425	-0.377103	-0.133872	-0.220354
-0.312064	-0.393319	-0.206206	-0.152993	-0.372777	-0.261481	0.0909091	-0.215505	-0.160996	0.0886274	0.0262172	-0.385128	-0.139718	-0.208479
-0.288644	-0.383223	-0.197879	-0.144483	-0.377221	-0.252994	0.0869565	-0.226629	-0.112117	0.148936	0.00304414	-0.332614	-0.142289	-0.191157
-0.292576	-0.372575	-0.211533	-0.134248	-0.376005	-0.254298	0.0512048	-0.22358	-0.109383	0.0263505	-0.027917	-0.323792	-0.139677	-0.195413
-0.301579	-0.33032	-0.166623	-0.116564	-0.376055	-0.244327	-0.0343965	-0.226134	-0.156403	-0.0524444	-0.0852974	-0.356695	-0.136037	-0.210376
-0.270519	-0.356567	-0.213033	-0.116616	-0.373125	-0.215894	-0.0581655	-0.220807	-0.158827	-0.0886827	-0.0618216	-0.366902	-0.143127	-0.190025
-0.250618	-0.400662	-0.172748	-0.135421	-0.364531	-0.204756	-0.108591	-0.225694	-0.109302	-0.153521	-0.100098	-0.363636	-0.157044	-0.225663
-0.255135	-0.394916	-0.167266	-0.130012	-0.373976	-0.222512	-0.111583	-0.190681	-0.0919346	-0.175224	-0.115685	-0.40059	-0.14216	-0.234591
-0.29763	-0.393502	-0.16964	-0.112883	-0.371947	-0.234655	-0.0866766	-0.186613	-0.0986879	-0.157063	-0.0956162	-0.393353	-0.136478	-0.218495
-0.294918	-0.389756	-0.171865	-0.0990913	-0.351488	-0.258392	-0.0516685	-0.165919	-0.16308	-0.135811	-0.131845	-0.377231	-0.142712	-0.196226
-0.30609	-0.403759	-0.154555	-0.080608	-0.352964	-0.24182	-0.103482	-0.179535	-0.193298	-0.139036	-0.146074	-0.380741	-0.148723	-0.207594
-0.349144	-0.397163	-0.130233	-0.186375	-0.433455	-0.226528	0.0461741	-0.178583	-0.176945	-0.119203	-0.138441	-0.381637	-0.161474	-0.207092
-0.358818	-0.378924	-0.162602	-0.170254	-0.435714	-0.209289	-0.0805746	-0.162875	-0.132721	-0.116344	0.187177	-0.344482	-0.165044	-0.209877
-0.366438	-0.372311	-0.172748	-0.1611	-0.414865	-0.193323	-0.0310945	-0.188083	-0.158614	-0.0975265	0.144	-0.355911	-0.150319	-0.222494
-0.416325	-0.362843	-0.176906	-0.157166	-0.414576	-0.199331	-0.0829994	-0.157045	-0.140323	-0.0766994	0.112008	-0.361226	-0.153934	-0.208148
-0.418233	-0.437416	-0.164165	-0.154487	-0.368605	-0.199186	-0.0976693	-0.175787	-0.21629	-0.0701503	0.0962099	-0.371235	-0.163666	-0.219138
-0.433428	-0.429489	-0.117117	-0.161934	-0.360355	-0.214171	-0.136008	-0.193625	-0.187418	-0.0809249	0.166151	-0.373278	-0.172645	-0.219881
-0.40678	-0.415782	-0.122839	-0.170013	-0.35845	-0.231779	-0.0995575	-0.163905	-0.151301	-0.0883436	0.137293	-0.375644	-0.146163	-0.214368
-0.316491	-0.389964	-0.109385	-0.174173	-0.353941	-0.249126	-0.152542	-0.158786	-0.161644	-0.0718409	0.019403	-0.392935	-0.154432	-0.217771
-0.390675	-0.395118	-0.144234	-0.166294	-0.328052	-0.229375	-0.140401	-0.157956	-0.132429	-0.0797079	-0.0876429	-0.405615	-0.159523	-0.212627
-0.377551	-0.515337	-0.226318	-0.156054	-0.326037	-0.1985	-0.134355	-0.157801	-0.153562	-0.0819884	-0.113955	-0.404786	-0.158924	-0.202849
-0.385587	-0.57054	-0.211361	-0.149952	-0.329374	-0.178208	-0.125981	-0.17324	-0.133886	-0.066265	-0.108242	-0.40556	-0.150888	-0.211496
-0.375614	-0.543004	-0.206423	-0.143704	-0.331872	-0.185205	-0.140385	-0.14425	-0.179467	-0.0548054	-0.0743318	-0.410907	-0.152798	-0.201006
-0.338823	-0.450299	-0.203645	-0.152137	-0.36018	-0.202263	-0.148554	-0.153578	-0.156977	-0.0221828	-0.104957	-0.396138	-0.143253	-0.199283
-0.288509	-0.472023	-0.205488	-0.171952	-0.364865	-0.217367	-0.15263	-0.126651	-0.165349	0.0158904	-0.127895	-0.423938	-0.138402	-0.203438
-0.257921	-0.454545	-0.223497	-0.18843	-0.367496	-0.220329	-0.0929368	-0.14233	-0.162128	0.0475602	-0.12756	-0.394387	-0.152006	-0.207491
-0.316269	-0.439268	-0.239274	-0.182813	-0.355922	-0.231431	0.106487	-0.146878	-0.108152	0.0981873	-0.128223	-0.405009	-0.144825	-0.203074
-0.331228	-0.400167	-0.215697	-0.17584	-0.363132	-0.244666	0.234088	-0.151582	-0.113412	0.0572438	-0.145611	-0.379054	-0.161623	-0.209704
-0.301541	-0.411054	-0.214426	-0.179409	-0.371743	-0.231784	0.366337	-0.17296	-0.154045	0.0426997	-0.139492	-0.402069	-0.178848	-0.19249
-0.290229	-0.416961	-0.222545	-0.172598	-0.350664	-0.212418	0.106424	-0.150821	-0.120563	0.00534125	-0.136326	-0.378457	-0.169077	-0.184842
-0.310796	-0.460292	-0.224127	-0.178633	-0.346987	-0.212446	0.0485022	-0.199432	-0.11803	0.00152982	-0.137778	-0.367097	-0.173256	-0.197124
-0.298097	-0.464428	-0.221269	-0.159701	-0.345401	-0.211414	0.0388937	-0.192715	-0.127305	-0.0303279	0.0188356	-0.35808	-0.162753	-0.192611
-0.361189	-0.431889	-0.233896	-0.145123	-0.347251	-0.2316	0.299408	-0.1687	-0.119843	-0.0405797	-0.024911	-0.334092	-0.15547	-0.19589
-0.299515	-0.430416	-0.234474	-0.17698	-0.35812	-0.230271	0.290244	-0.123498	-0.230026	-0.0329277	-0.043198	-0.39661	-0.167883	-0.227464
-0.323379	-0.425175	-0.224981	-0.195032	-0.361778	-0.220386	0.158664	-0.148011	-0.234282	-0.0148515	-0.0647653	-0.3922	-0.177586	-0.234034
-0.349265	-0.429688	-0.241349	-0.169802	-0.327779	-0.24	0.214363	-0.166942	-0.229922	-0.0269896	-0.101124	-0.411515	-0.196674	-0.2142
-0.378406	-0.429082	-0.222709	-0.148198	-0.332571	-0.22032	0.1343	-0.153143	-0.230507	0.0414078	-0.118938	-0.396194	-0.184197	-0.212442
-0.420949	-0.440044	-0.230353	-0.114329	-0.340242	-0.226388	0.0969346	-0.160819	-0.215344	0.0833898	-0.0613901	-0.391082	-0.124793	-0.226348
-0.425172	-0.423414	-0.223936	-0.128803	-0.322925	-0.191612	0.226757	-0.174964	-0.219512	-0.00997624	-0.0941915	-0.387978	-0.112356	-0.222672
-0.400828	-0.41433	-0.212429	-0.152448	-0.31817	-0.1799	0.172717	-0.199653	-0.230514	-0.0689127	-0.132554	-0.343991	-0.117958	-0.196168
-0.385586	-0.398173	-0.215967	-0.161899	-0.344646	-0.210084	-0.00900899	-0.197411	-0.184188	-0.0801987	-0.16661	-0.348877	-0.126744	-0.180079
-0.424943	-0.405319	-0.199705	-0.175572	-0.36479	-0.23337	-0.0454546	-0.166141	-0.246014	-0.0835088	-0.144412	-0.351743	-0.149311	-0.181939
-0.42794	-0.381948	-0.203623	-0.15933	-0.384125	-0.239599	0.0591259	-0.136797	-0.203322	-0.0762679	-0.130487	-0.363256	-0.149957	-0.197293
-0.432554	-0.384615	-0.194794	-0.159684	-0.384052	-0.229899	0.198238	-0.102549	-0.149376	-0.00397952	-0.141844	-0.376841	-0.141751	-0.19764
-0.396044	-0.363111	-0.199564	-0.158695	-0.37157	-0.251688	0.2194	-0.132124	-0.109428	0.0894597	-0.135051	-0.387115	-0.154419	-0.181836
-0.377734	-0.36406	-0.219102	-0.149813	-0.377012	-0.254429	0.0521662	-0.122047	-0.126953	0.0926829	-0.127732	-0.383777	-0.138722	-0.219667
-0.318647	-0.394149	-0.193073	-0.15117	-0.394524	-0.25	-0.00146196	-0.131351	-0.158828	0.0417247	-0.13817	-0.386682	-0.14	-0.228455
-0.319384	-0.358912	-0.187605	-0.137942	-0.408842	-0.251254	-0.0906059	-0.205893	-0.138244	-0.0169122	-0.137811	-0.384024	-0.157665	-0.220954
-0.285925	-0.37762	-0.189956	-0.123891	-0.38204	-0.237396	-0.106678	-0.217944	-0.162411	-0.06847	-0.135967	-0.380264	-0.151004	-0.215573
-0.303678	-0.382323	-0.180703	-0.117647	-0.372595	-0.238885	-0.130168	-0.211289	-0.135528	-0.0819048	-0.150262	-0.365439	-0.149441	-0.216607
-0.359058	-0.339339	-0.183482	-0.129231	-0.389513	-0.204044	-0.108006	-0.206127	-0.14517	-0.12003	-0.0397074	-0.372762	-0.152908	-0.20552
-0.398133	-0.383415	-0.183267	-0.109076	-0.370869	-0.203229	-0.117789	-0.210238	-0.143735	-0.157456	-0.106595	-0.371446	-0.154104	-0.211632
-0.388501	-0.382218	-0.181205	-0.103922	-0.372561	-0.20393	-0.137583	-0.231308	-0.101081	-0.161269	-0.180723	-0.373737	-0.153131	-0.191597
-0.358999	-0.396435	-0.167742	-0.0726612	-0.395085	-0.219038	-0.129256	-0.222834	-0.097076	-0.164456	-0.13281	-0.376955	-0.12315	-0.17776
-0.332102	-0.390321	-0.176749	-0.0453413	-0.37894	-0.208785	-0.119114	-0.197317	-0.139336	-0.140549	-0.159403	-0.374641	-0.127443	-0.185791
-0.319287	-0.400957	-0.138848	-0.0950188	-0.369751	-0.225007	-0.170462	-0.192079	-0.179257	-0.103346	-0.177066	-0.391358	-0.134698	-0.2001
-0.354455	-0.396438	-0.155147	-0.175015	-0.394394	-0.218342	-0.0872018	-0.212441	-0.206717	-0.120981	-0.18869	-0.395066	-0.137392	-0.192378
-0.343055	-0.378581	-0.161657	-0.179888	-0.404792	-0.205996	-0.130742	-0.181677	-0.184934	-0.105978	-0.152109	-0.39522	-0.13712	-0.186664
-0.31991	-0.374333	-0.158416	-0.159725	-0.395402	-0.222136	-0.114458	-0.180539	-0.188787	-0.0894545	-0.145192	-0.413152	-0.1409	-0.206487
-0.287731	-0.365619	-0.188106	-0.167169	-0.401245	-0.210499	-0.11782	-0.188078	-0.118301	-0.0706997	-0.169533	-0.408038	-0.153004	-0.226835
-0.31155	-0.412687	-0.164728	-0.160013	-0.373333	-0.193491	-0.115068	-0.180836	-0.11996	-0.084896	-0.156091	-0.402261	-0.166304	-0.223634
-0.374188	-0.426404	-0.142931	-0.160165	-0.361884	-0.197269	-0.103258	-0.19032	-0.185746	-0.0762925	-0.144458	-0.411615	-0.157157	-0.236909
-0.395349	-0.421207	-0.134237	-0.163898	-0.346984	-0.212135	-0.124889	-0.201807	-0.20656	-0.0797808	-0.135361	-0.390625	-0.150918	-0.220767
-0.410771	-0.396189	-0.147484	-0.17553	-0.343816	-0.223031	-0.151282	-0.164882	-0.177896	-0.0937407	-0.15601	-0.403066	-0.163866	-0.215171
-0.415565	-0.445101	-0.155689	-0.172601	-0.300953	-0.241723	-0.120543	-0.168263	-0.186935	-0.0623072	-0.162668	-0.376972	-0.164323	-0.216128
-0.417802	-0.54866	-0.208693	-0.179065	-0.310529	-0.224295	-0.13627	-0.160872	-0.148148	-0.0758579	-0.177914	-0.392884	-0.163982	-0.220339
-0.413395	-0.571429	-0.218113	-0.174263	-0.310406	-0.217731	-0.131429	-0.15439	-0.136748	-0.0998527	-0.183636	-0.389346	-0.153246	-0.207002
-0.411054	-0.555066	-0.215725	-0.174164	-0.313184	-0.206939	-0.111019	-0.165212	-0.137975	-0.0892489	-0.161087	-0.368281	-0.144525	-0.179161
-0.38806	-0.474074	-0.2	-0.166569	-0.361189	-0.203265	-0.149284	-0.16403	-0.198728	-0.0849333	-0.13543	-0.414753	-0.149449	-0.166456
-0.387013	-0.472752	-0.200819	-0.16046	-0.373633	-0.207746	-0.0262295	-0.156555	-0.171152	-0.0393325	-0.163734	-0.359419	-0.147667	-0.191234
-0.4	-0.469042	-0.206102	-0.170224	-0.382523	-0.220841	0.0776187	-0.135943	-0.184181	-0.0354723	-0.144279	-0.359853	-0.152936	-0.197091
-0.427451	-0.504	-0.222962	-0.189102	-0.356274	-0.223804	0.230606	-0.116698	-0.141961	-0.02881	-0.15479	-0.393548	-0.149716	-0.185906
-0.372375	-0.432024	-0.217087	-0.187264	-0.337756	-0.232729	0.305288	-0.140158	-0.0687448	-0.00998002	-0.15425	-0.389436	-0.17169	-0.201032
-0.360474	-0.40458	-0.229687	-0.175104	-0.338609	-0.234783	0.326557	-0.15855	-0.106607	-0.0504348	-0.173925	-0.406647	-0.180153	-0.170109
-0.325835	-0.390759	-0.22636	-0.174987	-0.359977	-0.226492	0.11575	-0.152654	-0.157439	-0.0517616	-0.188419	-0.390244	-0.169856	-0.220399
-0.273733	-0.425384	-0.220889	-0.178886	-0.340807	-0.226122	0.0923636	-0.0942813	-0.0747354	-0.0293267	-0.188739	-0.381688	-0.174876	-0.225
-0.306217	-0.427432	-0.215767	-0.176124	-0.335354	-0.215564	0.109827	-0.111804	-0.106312	-0.0280374	-0.129846	-0.385617	-0.168867	-0.237966
-0.308032	-0.4375	-0.217099	-0.161063	-0.330562	-0.21165	0.299394	-0.176083	-0.0941238	-0.0321119	-0.143094	-0.355358	-0.176696	-0.241346
-0.334112	-0.428359	-0.226977	-0.145313	-0.33691	-0.234322	0.230036	-0.192721	-0.130909	-0.0196078	-0.156372	-0.374114	-0.178965	-0.220558
-0.403289	-0.421932	-0.227726	-0.154696	-0.362165	-0.227943	0.16551	-0.140461	-0.205471	-0.0657464	-0.145244	-0.365521	-0.18522	-0.216822
-0.392486	-0.431968	-0.239658	-0.173762	-0.336011	-0.240227	0.148936	-0.0974298	-0.238967	-0.0352704	-0.166761	-0.359419	-0.190783	-0.219195
-0.401198	-0.419319	-0.205009	-0.180383	-0.348666	-0.213661	0.0881834	-0.129642	-0.213174	-0.0558572	-0.169472	-0.38603	-0.170684	-0.200927
-0.410165	-0.410506	-0.234393	-0.158133	-0.320981	-0.224175	0.0913663	-0.183163	-0.241472	0.0471939	-0.153121	-0.372616	-0.168811	-0.164975
-0.38874	-0.435897	-0.223551	-0.151745	-0.343184	-0.211333	0.0443038	-0.178711	-0.240271	0.0361446	-0.145449	-0.383445	-0.129419	-0.16369
-0.357369	-0.425073	-0.189538	-0.163926	-0.34406	-0.215686	0.176972	-0.180189	-0.217645	-0.0609852	-0.159785	-0.397947	-0.123902	-0.172219
-0.355991	-0.40946	-0.199667	-0.179433	-0.330348	-0.204758	0.221827	-0.22202	-0.211593	-0.0801394	-0.157384	-0.369217	-0.123435	-0.190377
-0.341402	-0.392748	-0.199175	-0.184019	-0.351744	-0.182635	0.0484282	-0.215385	-0.223699	-0.0859951	-0.141711	-0.379767	-0.124851	-0.189765
-0.352459	-0.38255	-0.19561	-0.178398	-0.363866	-0.173939	-0.0015221	-0.185513	-0.268125	-0.107487	-0.126479	-0.367579	-0.143199	-0.185168
-0.360465	-0.391304	-0.193519	-0.171241	-0.382736	-0.194022	-0.000817675	-0.167508	-0.15838	-0.0554493	-0.114583	-0.346322	-0.134835	-0.178427
-0.425398	-0.376375	-0.213487	-0.160923	-0.380979	-0.2014	0.0424028	-0.159145	-0.120637	0.0705521	-0.144708	-0.356381	-0.121501	-0.177434
-0.43877	-0.381818	-0.213818	-0.155709	-0.373727	-0.248058	0.0253718	-0.155795	-0.119929	0.154599	-0.149592	-0.357888	-0.137909	-0.211896
-0.400374	-0.396633	-0.186636	-0.144124	-0.382179	-0.241133	-0.0325203	-0.120649	-0.139352	0.0841856	-0.141605	-0.391217	-0.125386	-0.216205
-0.396756	-0.376782	-0.191796	-0.141958	-0.386493	-0.238756	-0.11332	-0.115751	-0.135568	0.0118824	-0.15881	-0.380335	-0.148039	-0.228102
-0.398784	-0.361645	-0.174068	-0.136905	-0.382524	-0.250375	-0.138868	-0.134328	-0.0955414	-0.0345177	-0.175498	-0.39652	-0.149829	-0.224134
-0.406446	-0.342834	-0.215419	-0.112573	-0.388568	-0.24924	-0.126646	-0.13944	-0.12749	-0.076485	-0.168137	-0.402589	-0.144771	-0.199691
-0.4375	-0.363456	-0.159664	-0.122155	-0.388298	-0.24462	-0.12994	-0.185851	-0.11973	-0.1	-0.170601	-0.40256	-0.139287	-0.195581
-0.419981	-0.364905	-0.189506	-0.145448	-0.381404	-0.217812	-0.125	-0.19867	-0.0482665	-0.134731	-0.151651	-0.417306	-0.149705	-0.203928
-0.414501	-0.296033	-0.185518	-0.133798	-0.365567	-0.216534	-0.115803	-0.209074	-0.0451306	-0.168585	-0.157833	-0.394531	-0.158291	-0.192899
-0.41573	-0.343229	-0.172871	-0.130374	-0.3622	-0.229934	-0.128311	-0.206176	-0.0589949	-0.181443	-0.163911	-0.405018	-0.149618	-0.164524
-0.423773	-0.381874	-0.179253	-0.115038	-0.369812	-0.217162	-0.123297	-0.196328	-0.0713392	-0.180874	-0.141771	-0.404619	-0.124183	-0.172397
-0.353182	-0.385592	-0.172859	-0.131187	-0.389911	-0.216817	-0.145939	-0.203298	-0.107276	-0.145167	-0.165241	-0.394484	-0.122473	-0.166923
-0.330422	-0.357253	-0.164039	-0.142857	-0.415023	-0.231819	-0.143408	-0.202043	-0.123231	-0.131579	-0.162365	-0.393978	-0.132313	-0.16955
-0.325511	-0.358298	-0.161128	-0.171013	-0.457557	-0.205353	-0.137534	-0.20881	-0.208088	-0.106125	-0.153519	-0.381612	-0.135071	-0.176036
-0.292867	-0.379896	-0.187294	-0.178041	-0.429043	-0.200813	-0.139511	-0.210104	-0.185152	-0.108237	-0.150496	-0.385719	-0.132144	-0.178697
-0.309554	-0.385081	-0.163385	-0.173953	-0.402286	-0.237884	-0.138935	-0.18663	-0.182035	-0.0975443	-0.139484	-0.36708	-0.140451	-0.181561
-0.342188	-0.387454	-0.157153	-0.172414	-0.392265	-0.217242	-0.138544	-0.185688	-0.132658	-0.0832504	-0.139362	-0.381125	-0.140913	-0.175408
-0.343198	-0.377588	-0.141068	-0.159207	-0.360814	-0.234935	-0.122272	-0.161583	-0.129786	-0.0865842	-0.171039	-0.407952	-0.144374	-0.189045
-0.373693	-0.351478	-0.135789	-0.165903	-0.364425	-0.188312	-0.121324	-0.164396	-0.223266	-0.082777	-0.164325	-0.384566	-0.157143	-0.22386
-0.358073	-0.356585	-0.149734	-0.172604	-0.364865	-0.190534	-0.116564	-0.173466	-0.204907	-0.0731232	-0.149879	-0.359615	-0.172808	-0.203228
-0.352249	-0.43659	-0.145445	-0.17633	-0.32918	-0.210653	-0.129058	-0.169859	-0.183992	-0.0836278	-0.13193	-0.37492	-0.164332	-0.218898
-0.3821	-0.404902	-0.0962079	-0.166811	-0.31253	-0.215731	-0.152904	-0.17711	-0.18329	-0.0918919	-0.144721	-0.397981	-0.16471	-0.204116
-0.391964	-0.46258	-0.20208	-0.178226	-0.295308	-0.21949	-0.17199	-0.180032	-0.134888	-0.0905398	-0.134969	-0.394636	-0.158587	-0.199383
-0.441016	-0.53228	-0.220482	-0.18615	-0.298321	-0.212976	-0.128617	-0.169343	-0.159861	-0.0998594	-0.171924	-0.401208	-0.150434	-0.207203
-0.432502	-0.5739	-0.220651	-0.186414	-0.300938	-0.204975	-0.0937913	-0.168299	-0.187549	-0.0970846	-0.172469	-0.395531	-0.144531	-0.197728
-0.392465	-0.585173	-0.215848	-0.171193	-0.363683	-0.208511	-0.0694688	-0.180947	-0.202182	-0.0892634	-0.167215	-0.364623	-0.149007	-0.182802
-0.382927	-0.516089	-0.209847	-0.157673	-0.374687	-0.228758	0.270089	-0.17581	-0.167568	-0.0566314	-0.155409	-0.377332	-0.134895	-0.161806
-0.401617	-0.447491	-0.198604	-0.171313	-0.394993	-0.204965	0.284834	-0.181963	-0.176186	-0.0593422	-0.155517	-0.359384	-0.138142	-0.16189
-0.407895	-0.385481	-0.21282	-0.204605	-0.365955	-0.224028	0.293833	-0.154204	-0.124758	-0.08	-0.152512	-0.365505	-0.196183	-0.161517
-0.412698	-0.402871	-0.232028	-0.189717	-0.324863	-0.213565	0.257353	-0.147772	-0.0728376	-0.086479	-0.145577	-0.372504	-0.211725	-0.173477
-0.374528	-0.412298	-0.218322	-0.171359	-0.334096	-0.224328	0.328125	-0.138773	-0.0861443	-0.0699473	-0.139637	-0.365186	-0.200286	-0.183623
-0.361798	-0.422756	-0.215322	-0.17994	-0.332585	-0.215512	0.282878	-0.117466	-0.102147	-0.0585715	-0.148924	-0.376059	-0.20323	-0.186966
-0.373684	-0.385669	-0.218573	-0.195168	-0.324865	-0.223611	0.149024	-0.073251	-0.0327654	-0.0390567	-0.141122	-0.366445	-0.171961	-0.18027
-0.400351	-0.407047	-0.211423	-0.174282	-0.32735	-0.204223	0.140465	-0.125246	-0.0761803	-0.0563658	-0.122848	-0.396845	-0.162439	-0.177645
-0.438171	-0.40213	-0.219327	-0.168248	-0.33069	-0.214384	0.114943	-0.171103	-0.07	-0.0618517	-0.134266	-0.407546	-0.187372	-0.17935
-0.432563	-0.482609	-0.217491	-0.183083	-0.329137	-0.21204	0.13369	-0.171152	-0.102439	-0.0337078	-0.134407	-0.386879	-0.159513	-0.223447
-0.423041	-0.479769	-0.220566	-0.156766	-0.342555	-0.220109	0.0481283	-0.14338	-0.115732	-0.0532023	-0.122672	-0.360024	-0.15474	-0.198913
-0.426966	-0.411765	-0.216442	-0.158618	-0.344132	-0.223339	0.020202	-0.133418	-0.188374	-0.110427	-0.139684	-0.335094	-0.164983	-0.225452
-0.384549	-0.397199	-0.235871	-0.17512	-0.344538	-0.229201	0.0454546	-0.113431	-0.190535	-0.0229829	-0.142772	-0.332213	-0.157537	-0.189031
-0.419758	-0.404723	-0.215714	-0.181091	-0.333333	-0.225955	0.0523029	-0.139706	-0.232432	0.00984895	-0.140908	-0.339491	-0.162866	-0.215475
-0.374076	-0.408552	-0.224901	-0.179259	-0.362145	-0.231448	-0.0268611	-0.182903	-0.241789	-0.0208696	-0.1408	-0.353733	-0.119099	-0.21714
-0.329977	-0.419922	-0.22686	-0.165631	-0.36588	-0.226958	0.139216	-0.197368	-0.218953	-0.0923556	-0.148431	-0.380045	-0.136979	-0.191987
-0.328492	-0.411597	-0.197805	-0.138815	-0.357104	-0.204178	0.19163	-0.22619	-0.235436	-0.12283	-0.132194	-0.385348	-0.134584	-0.174885
-0.347333	-0.418414	-0.191699	-0.146542	-0.372287	-0.194348	0.316261	-0.202171	-0.236225	-0.11739	-0.163143	-0.379542	-0.13762	-0.155155
-0.345472	-0.38682	-0.222724	-0.164041	-0.386833	-0.204616	0.0917875	-0.226947	-0.220519	-0.131399	-0.1633	-0.417643	-0.126423	-0.170531
-0.3357	-0.380452	-0.211199	-0.158604	-0.373951	-0.17615	0.0535571	-0.180354	-0.152966	0.0564689	-0.151689	-0.407251	-0.129169	-0.156878
-0.344064	-0.393097	-0.217432	-0.147339	-0.373963	-0.20343	0.012205	-0.151874	-0.136308	0.223141	-0.135242	-0.414549	-0.126429	-0.170844
-0.35109	-0.379055	-0.222468	-0.156819	-0.377337	-0.216658	0.00232022	-0.175094	-0.214347	0.183513	-0.133256	-0.397305	-0.114068	-0.178494
-0.372104	-0.403636	-0.205363	-0.164169	-0.379482	-0.215102	-0.0752956	-0.139947	-0.188324	-0.0321811	-0.153494	-0.424498	-0.132626	-0.176417
-0.367101	-0.406722	-0.196273	-0.146771	-0.38499	-0.229306	-0.0901099	-0.136648	-0.147654	-0.0887205	-0.150517	-0.403919	-0.136492	-0.181127
-0.379236	-0.409041	-0.206119	-0.141438	-0.370501	-0.242245	-0.124523	-0.128158	-0.0574283	-0.0697256	-0.144428	-0.401286	-0.15854	-0.17884
-0.338243	-0.362895	-0.17487	-0.117945	-0.377445	-0.239901	-0.149701	-0.119895	-0.0889878	-0.0884955	-0.136787	-0.397899	-0.136722	-0.176776
-0.327693	-0.342668	-0.203122	-0.114742	-0.365251	-0.220662	-0.160907	-0.114379	-0.0758163	-0.0910426	-0.136095	-0.385736	-0.134978	-0.183984
-0.389633	-0.362435	-0.136875	-0.15534	-0.379354	-0.24285	-0.163595	-0.140544	-0.0801856	-0.132047	-0.116957	-0.387201	-0.150939	-0.202558
-0.412409	-0.3511	-0.192235	-0.149897	-0.375295	-0.248962	-0.151304	-0.187703	0.0250216	-0.171	-0.107597	-0.367791	-0.163155	-0.203958
-0.394435	-0.319175	-0.17965	-0.145442	-0.363359	-0.241362	-0.131502	-0.192308	0.0967118	-0.175593	-0.0940695	-0.402532	-0.16253	-0.206384
-0.410423	-0.327334	-0.172842	-0.136379	-0.365172	-0.252868	-0.122691	-0.173679	-0.00898202	-0.180617	-0.105299	-0.408845	-0.140733	-0.181627
-0.416143	-0.36241	-0.205134	-0.140805	-0.364958	-0.238147	-0.125709	-0.169115	-0.0940279	-0.160662	-0.135135	-0.389181	-0.135922	-0.209702
-0.402889	-0.415548	-0.162132	-0.174003	-0.398245	-0.242121	-0.125164	-0.176613	-0.12091	-0.161817	-0.135852	-0.383094	-0.121997	-0.199791
-0.409574	-0.385478	-0.156967	-0.178935	-0.448093	-0.230659	-0.128069	-0.198146	-0.160121	-0.169507	-0.138694	-0.386291	-0.118797	-0.188851
-0.427624	-0.343443	-0.169593	-0.180552	-0.405405	-0.214423	-0.132306	-0.205784	-0.214815	-0.103643	-0.150106	-0.384903	-0.128696	-0.177908
-0.379879	-0.382047	-0.188194	-0.184888	-0.406267	-0.21076	-0.153747	-0.241529	-0.171343	-0.10106	-0.16596	-0.398442	-0.141975	-0.159733
-0.380488	-0.388243	-0.169826	-0.184009	-0.40393	-0.210272	-0.148017	-0.235936	-0.0924825	-0.100832	-0.140595	-0.405758	-0.127517	-0.173165
-0.425309	-0.39921	-0.170062	-0.175345	-0.366096	-0.276759	-0.151614	-0.245379	-0.111111	-0.103938	-0.157339	-0.390721	-0.131002	-0.171795
-0.451417	-0.370606	-0.116266	-0.178467	-0.354551	-0.209119	-0.137086	-0.210195	-0.144359	-0.088396	-0.137681	-0.386426	-0.132644	-0.177645
-0.436002	-0.342322	-0.135327	-0.175491	-0.367003	-0.205725	-0.146264	-0.159258	-0.184979	-0.0712348	-0.139003	-0.37493	-0.134352	-0.172629
-0.422901	-0.399354	-0.14613	-0.159316	-0.325462	-0.188505	-0.130466	-0.182811	-0.225225	-0.076555	-0.125373	-0.354729	-0.155729	-0.170083
-0.411821	-0.470448	-0.133526	-0.178138	-0.336296	-0.190965	-0.154124	-0.180999	-0.180685	-0.0753738	-0.147455	-0.366441	-0.162292	-0.167194
-0.392071	-0.412022	-0.115552	-0.164835	-0.300821	-0.197645	-0.148936	-0.17268	-0.167488	-0.0746269	-0.134075	-0.382566	-0.173084	-0.178547
-0.401823	-0.434154	-0.211264	-0.1768	-0.303757	-0.201091	-0.147643	-0.187478	-0.162184	-0.0834666	-0.14229	-0.371994	-0.162525	-0.175071
-0.325625	-0.498386	-0.218954	-0.188847	-0.289025	-0.206166	-0.130041	-0.191717	-0.127814	-0.0918717	-0.14769	-0.36429	-0.156328	-0.168555
-0.361296	-0.576866	-0.20592	-0.186712	-0.288178	-0.213359	-0.083503	-0.183544	-0.148936	-0.0889454	-0.145833	-0.346439	-0.147989	-0.186905
-0.333057	-0.585396	-0.199656	-0.188376	-0.352029	-0.199513	0.179331	-0.179471	-0.18058	-0.0372041	-0.119062	-0.38571	-0.159448	-0.199288
-0.403846	-0.550983	-0.208294	-0.178811	-0.385435	-0.209413	0.32834	-0.172036	-0.166758	-0.0459637	-0.112058	-0.392079	-0.149567	-0.201613
-0.340782	-0.518635	-0.18924	-0.185629	-0.391033	-0.223617	0.310433	-0.202338	-0.156384	-0.0630504	-0.107692	-0.387039	-0.160214	-0.190534
-0.34617	-0.411219	-0.225904	-0.188797	-0.383275	-0.205166	0.174004	-0.179769	-0.112503	-0.072473	-0.104061	-0.355485	-0.234612	-0.185921
-0.368865	-0.358103	-0.22473	-0.200512	-0.364652	-0.239797	0.0581395	-0.158426	-0.0670597	-0.071712	-0.115611	-0.34318	-0.205255	-0.196522
-0.328424	-0.361205	-0.202269	-0.181145	-0.340747	-0.225388	0.351492	-0.119115	-0.0655694	-0.0723911	-0.129336	-0.364976	-0.169544	-0.197311
-0.36302	-0.38027	-0.210466	-0.172584	-0.339496	-0.218378	0.341055	-0.0920502	-0.0416327	-0.0658073	-0.158295	-0.354185	-0.196725	-0.182009
-0.389691	-0.38989	-0.219037	-0.172721	-0.315383	-0.206174	0.243678	-0.0284676	-0.0626039	-0.039328	-0.146547	-0.325771	-0.162181	-0.165437
-0.381466	-0.406471	-0.225669	-0.166896	-0.34025	-0.222577	0.144177	-0.0731354	-0.101326	-0.0367047	-0.165552	-0.30923	-0.153999	-0.169075
-0.368839	-0.39645	-0.211541	-0.172716	-0.361289	-0.221277	-0.00148145	-0.160622	-0.097786	-0.0408922	-0.135119	-0.348688	-0.15459	-0.174807
-0.366556	-0.391566	-0.202783	-0.181275	-0.355893	-0.224756	0.0237581	-0.179848	-0.142072	-0.017316	-0.138904	-0.360465	-0.131243	-0.179753
-0.343434	-0.432497	-0.229812	-0.193557	-0.356027	-0.2208	0.0139082	-0.138725	-0.139558	-0.0589009	-0.157316	-0.417057	-0.141333	-0.174812
-0.346285	-0.409364	-0.214408	-0.144272	-0.353437	-0.222222	0.0831461	-0.161629	-0.16954	-0.0540387	-0.157782	-0.391956	-0.13465	-0.178538
-0.366799	-0.384205	-0.236353	-0.145451	-0.348197	-0.208804	0.136986	-0.125085	-0.232699	-0.0791599	-0.198295	-0.410097	-0.132288	-0.172062
-0.4	-0.388764	-0.219727	-0.154246	-0.347285	-0.221593	0.137476	-0.163299	-0.227632	-0.00542889	-0.155429	-0.414503	-0.152907	-0.187486
-0.397658	-0.40372	-0.233783	-0.121585	-0.352156	-0.204845	0.0266775	-0.19598	-0.198424	-0.0704076	-0.162262	-0.421359	-0.150414	-0.181625
-0.363587	-0.387931	-0.223159	-0.0706436	-0.370699	-0.230105	-0.0141414	-0.204212	-0.225881	-0.049483	-0.145799	-0.400188	-0.120249	-0.168592
-0.382831	-0.373946	-0.197781	-0.101251	-0.372238	-0.224468	0.250867	-0.230366	-0.228471	-0.0924025	-0.126319	-0.389657	-0.13079	-0.175644
-0.402954	-0.402508	-0.195682	-0.0688438	-0.385524	-0.206373	0.243001	-0.235813	-0.188612	-0.104105	-0.123044	-0.39404	-0.143443	-0.16921
-0.412386	-0.386943	-0.222861	-0.124244	-0.382955	-0.217675	0.300629	-0.255834	-0.20349	-0.0855018	-0.111675	-0.374636	-0.143556	-0.204334
-0.426027	-0.383501	-0.227011	-0.153141	-0.377778	-0.238278	0.121331	-0.224666	-0.174651	-0.0559611	-0.108236	-0.381194	-0.134371	-0.203065
-0.437247	-0.388357	-0.199878	-0.155333	-0.371507	-0.226881	0.0288387	-0.19918	-0.162449	0.189848	-0.122412	-0.37884	-0.137151	-0.206004
-0.429008	-0.344867	-0.230456	-0.155486	-0.374305	-0.235138	-0.00302571	-0.169734	-0.171256	0.230612	-0.112	-0.381383	-0.131984	-0.187029
-0.420118	-0.367724	-0.2138	-0.156869	-0.357525	-0.211933	-0.0511687	-0.159047	-0.165106	0.0405954	-0.10049	-0.390616	-0.131461	-0.193524
-0.382538	-0.416738	-0.193307	-0.158286	-0.357733	-0.23186	-0.112365	-0.140214	-0.16041	-0.101224	-0.110437	-0.389106	-0.129905	-0.197051
-0.378714	-0.427468	-0.221528	-0.146267	-0.388983	-0.222342	-0.116226	-0.154055	-0.120958	-0.134124	-0.110984	-0.399519	-0.141463	-0.177927
-0.404325	-0.340765	-0.20951	-0.131025	-0.390785	-0.227134	-0.116158	-0.162282	-0.0437361	-0.103216	-0.138047	-0.37668	-0.149701	-0.169772
-0.324963	-0.308484	-0.19346	-0.108352	-0.388922	-0.225472	-0.127052	-0.135795	-0.0645161	-0.119273	-0.112171	-0.386151	-0.122096	-0.167094
-0.371237	-0.339345	-0.187439	-0.11666	-0.367742	-0.229751	-0.143566	-0.110223	-0.0789625	-0.131993	-0.162571	-0.370074	-0.13281	-0.170483
-0.347844	-0.360562	-0.208212	-0.145597	-0.377081	-0.227166	-0.166488	-0.122829	-0.106436	-0.127551	-0.148961	-0.385407	-0.160758	-0.179874
-0.376589	-0.356684	-0.201329	-0.127854	-0.366744	-0.237053	-0.161926	-0.157644	0.0120275	-0.161451	-0.134312	-0.399703	-0.165015	-0.175576
-0.327166	-0.350607	-0.174502	-0.137312	-0.341037	-0.226589	-0.15797	-0.149204	0.128099	-0.205397	-0.146334	-0.379369	-0.177729	-0.184111
-0.360324	-0.357365	-0.184612	-0.159114	-0.378852	-0.237614	-0.157494	-0.173035	0.0411419	-0.180826	-0.174733	-0.382799	-0.139594	-0.171316
-0.379455	-0.430696	-0.168965	-0.153398	-0.379712	-0.245586	-0.152123	-0.174938	-0.120894	-0.158035	-0.195658	-0.361103	-0.130941	-0.187967
-0.331698	-0.441252	-0.176806	-0.183333	-0.406457	-0.197861	-0.132795	-0.17809	-0.139073	-0.156	-0.148263	-0.352365	-0.112542	-0.175775
-0.368631	-0.378264	-0.167997	-0.200573	-0.432125	-0.205639	-0.13089	-0.225336	-0.153307	-0.181965	-0.152204	-0.350642	-0.12922	-0.177473
-0.394794	-0.401522	-0.170954	-0.191313	-0.414552	-0.190033	-0.136095	-0.223643	-0.16692	-0.105449	-0.158864	-0.374892	-0.127722	-0.180529
-0.410405	-0.395725	-0.208656	-0.193523	-0.400331	-0.222139	-0.153573	-0.193968	-0.158238	-0.0938775	-0.156678	-0.370518	-0.135343	-0.167433
-0.34375	-0.402475	-0.175682	-0.19392	-0.403303	-0.228435	-0.148328	-0.213603	-0.130289	-0.0957096	-0.137267	-0.359499	-0.135922	-0.186036
-0.36515	-0.384007	-0.125389	-0.187274	-0.39296	-0.261878	-0.158848	-0.208197	-0.158002	-0.100469	-0.123762	-0.334092	-0.137005	-0.197478
-0.386589	-0.370859	-0.14891	-0.185499	-0.368123	-0.239916	-0.147408	-0.193011	-0.127826	-0.0960897	-0.137255	-0.392188	-0.144908	-0.205991
-0.379988	-0.361934	-0.142019	-0.17872	-0.357063	-0.211068	-0.170078	-0.187527	-0.176053	-0.0791653	-0.11792	-0.389563	-0.158256	-0.210114
-0.38106	-0.399935	-0.117852	-0.173175	-0.333333	-0.205108	-0.139023	-0.216434	-0.211242	-0.0553877	-0.159264	-0.381467	-0.161738	-0.19094
-0.417431	-0.430385	-0.110611	-0.174107	-0.321026	-0.208116	-0.147191	-0.226565	-0.160607	-0.027933	-0.153603	-0.353586	-0.164185	-0.190368
-0.402395	-0.433551	-0.104965	-0.17342	-0.316751	-0.197358	-0.146492	-0.207045	-0.13076	-0.0110524	-0.111746	-0.357968	-0.168617	-0.186105
-0.356291	-0.488433	-0.213381	-0.189832	-0.313735	-0.200326	-0.109415	-0.181238	-0.142748	-0.0275315	-0.094761	-0.366056	-0.162969	-0.164862
-0.404324	-0.598768	-0.206746	-0.189729	-0.304621	-0.186246	-0.071631	-0.189522	-0.142964	-0.0482759	-0.131631	-0.359603	-0.163628	-0.17641
-0.358151	-0.570085	-0.206923	-0.184869	-0.312007	-0.192317	0.0469799	-0.172388	-0.153357	-0.0154015	-0.160636	-0.287058	-0.150506	-0.173571
-0.361353	-0.553114	-0.212863	-0.181933	-0.357833	-0.192336	0.386881	-0.188428	-0.182228	0.0114665	-0.174112	-0.282926	-0.170849	-0.181749
-0.412976	-0.520877	-0.207842	-0.182704	-0.38517	-0.18962	0.313625	-0.213624	-0.141285	-0.0237734	-0.139926	-0.329821	-0.165818	-0.183412
-0.432251	-0.455291	-0.224555	-0.203937	-0.37704	-0.200662	0.342282	-0.224092	-0.124555	-0.057557	-0.12877	-0.395793	-0.184498	-0.173972
-0.408786	-0.412995	-0.224723	-0.205067	-0.354752	-0.216812	0.262181	-0.16777	-0.0942836	-0.0814035	-0.145465	-0.415254	-0.202628	-0.180467
-0.40634	-0.397683	-0.215396	-0.19429	-0.354874	-0.23227	0.156217	-0.185165	-0.0466532	-0.0880304	-0.155667	-0.383877	-0.169111	-0.188695
-0.354484	-0.38332	-0.208837	-0.185761	-0.352589	-0.217009	0.285714	-0.112206	-0.0576395	-0.0829991	-0.145143	-0.396349	-0.164951	-0.175474
-0.400819	-0.399478	-0.213231	-0.182177	-0.337466	-0.212444	0.340369	-0.0635574	0.00994245	-0.0994264	-0.171866	-0.412632	-0.149679	-0.181986
-0.376515	-0.4	-0.194937	-0.166219	-0.332424	-0.198157	0.318766	0.110066	-0.140438	-0.0614934	-0.170883	-0.394366	-0.129853	-0.181624
-0.405583	-0.404561	-0.209014	-0.174717	-0.37316	-0.197172	0.252273	-0.017004	-0.144093	-0.0405562	-0.166711	-0.393417	-0.149615	-0.176607
-0.353009	-0.383524	-0.209135	-0.17405	-0.383557	-0.210796	0.0934579	-0.131936	-0.153573	-0.047409	-0.168432	-0.37904	-0.138355	-0.176498
-0.344013	-0.408411	-0.217391	-0.176073	-0.36803	-0.213812	0.142342	-0.170848	-0.142544	-0.0463725	-0.15358	-0.387782	-0.151057	-0.17584
-0.336783	-0.435751	-0.218499	-0.191765	-0.370912	-0.216174	0.0543658	-0.12076	-0.189883	-0.0683527	-0.154965	-0.357143	-0.15525	-0.192189
-0.355268	-0.380623	-0.216352	-0.157573	-0.361345	-0.204491	0.122594	-0.128312	-0.21374	-0.0595065	-0.153071	-0.361187	-0.133587	-0.21314
-0.354839	-0.379043	-0.217929	-0.135135	-0.350934	-0.226167	0.161826	-0.179331	-0.240184	-0.0814948	-0.136822	-0.33316	-0.132846	-0.192956
-0.404416	-0.387435	-0.197748	-0.156242	-0.370511	-0.234861	0.0295082	-0.173892	-0.23835	-0.0679405	-0.161387	-0.370959	-0.139817	-0.184637
-0.392208	-0.378071	-0.237232	-0.105218	-0.378238	-0.232084	-0.0184502	-0.183938	-0.200142	-0.087689	-0.159784	-0.370954	-0.16163	-0.19332
-0.366667	-0.392057	-0.199598	0.0238908	-0.371753	-0.24244	-0.088094	-0.228426	-0.185069	-0.0811908	-0.111415	-0.369764	-0.115942	-0.177817
-0.351955	-0.387669	-0.201657	0.0603127	-0.378251	-0.247774	0.279811	-0.23234	-0.218188	-0.100511	-0.109601	-0.379234	-0.12596	-0.164551
-0.415118	-0.384384	-0.212393	-0.0323998	-0.388249	-0.234177	0.206074	-0.237978	-0.190214	-0.0919582	-0.14049	-0.360123	-0.131343	-0.171887
-0.41774	-0.392554	-0.233253	-0.104044	-0.387953	-0.237327	0.231127	-0.259991	-0.217709	-0.0546341	-0.139785	-0.350292	-0.138227	-0.17858
-0.353403	-0.374866	-0.208579	-0.125185	-0.390556	-0.25219	0.149749	-0.22898	-0.200454	0.0876897	-0.215548	-0.339795	-0.140076	-0.185223
-0.388756	-0.330669	-0.202257	-0.153663	-0.37565	-0.248287	-0.00585651	-0.237756	-0.225429	0.231405	-0.0936243	-0.374783	-0.137023	-0.166858
-0.413793	-0.342787	-0.24352	-0.144291	-0.37201	-0.207849	-0.0485903	-0.213245	-0.184317	0.0988468	-0.1	-0.361595	-0.1283	-0.177812
-0.364253	-0.387222	-0.191475	-0.142764	-0.367569	-0.21173	-0.0879541	-0.191746	-0.144778	-0.104866	-0.0768315	-0.351648	-0.127309	-0.175005
-0.343405	-0.43848	-0.194778	-0.139865	-0.360688	-0.227409	-0.12464	-0.173202	-0.156544	-0.174899	-0.0694802	-0.363229	-0.11269	-0.182681
-0.396807	-0.384149	-0.220764	-0.14276	-0.373378	-0.218928	-0.136474	-0.177802	-0.0378117	-0.126565	-0.116719	-0.342585	-0.115305	-0.175865
-0.43467	-0.394248	-0.17233	-0.126437	-0.38926	-0.200105	-0.108188	-0.176575	-0.00234556	-0.120151	-0.11499	-0.357163	-0.132506	-0.184615
-0.380753	-0.354857	-0.227536	-0.111616	-0.390459	-0.203264	-0.132856	-0.17694	-0.014841	-0.140428	-0.123711	-0.365601	-0.138871	-0.175155
-0.391048	-0.37599	-0.18953	-0.107818	-0.387512	-0.210406	-0.134128	-0.13913	-0.0701957	-0.154727	-0.0961348	-0.367816	-0.159359	-0.182551
-0.383833	-0.341619	-0.199365	-0.121092	-0.370521	-0.210402	-0.139693	-0.116234	-0.0799752	-0.130493	-0.10074	-0.369577	-0.178464	-0.181289
-0.355711	-0.379516	-0.198358	-0.126304	-0.351175	-0.215372	-0.136232	-0.128488	0.0203749	-0.159879	-0.0809128	-0.353038	-0.165494	-0.182563
-0.377368	-0.384866	-0.201829	-0.151359	-0.315252	-0.216676	-0.147624	-0.143289	0.0863724	-0.220126	-0.0919248	-0.354185	-0.171655	-0.192736
-0.414046	-0.332627	-0.198499	-0.16339	-0.34734	-0.205494	-0.163358	-0.175634	0.0293333	-0.215633	-0.14299	-0.394399	-0.141379	-0.202583
-0.380111	-0.328307	-0.188137	-0.158388	-0.414966	-0.244224	-0.163111	-0.163496	-0.0901804	-0.172174	-0.14109	-0.37552	-0.123978	-0.208221
-0.404006	-0.38694	-0.194961	-0.18233	-0.457595	-0.21359	-0.174958	-0.18104	-0.102181	-0.191424	-0.111202	-0.381776	-0.118248	-0.192396
-0.342502	-0.429457	-0.182022	-0.198562	-0.449522	-0.191434	-0.162279	-0.208236	-0.0794484	-0.167504	-0.0830141	-0.358004	-0.136298	-0.192869
-0.392058	-0.39787	-0.179581	-0.207153	-0.40884	-0.193364	-0.143622	-0.199586	-0.0760309	-0.118848	-0.125051	-0.333333	-0.136775	-0.187045
-0.391753	-0.397219	-0.220266	-0.198905	-0.387798	-0.223311	-0.140878	-0.166601	-0.124724	-0.103938	-0.138039	-0.349059	-0.139972	-0.177556
-0.391749	-0.394383	-0.176053	-0.201926	-0.393195	-0.24504	-0.126652	-0.224855	-0.165945	-0.102474	-0.119595	-0.344897	-0.143086	-0.175166
-0.363356	-0.397195	-0.140625	-0.197752	-0.382679	-0.235278	-0.113443	-0.263941	-0.167862	-0.0846724	-0.157169	-0.308999	-0.143709	-0.175439
-0.334116	-0.3941	-0.160957	-0.187923	-0.38335	-0.234899	-0.136333	-0.2	-0.169336	-0.0645819	-0.153285	-0.323194	-0.151741	-0.174419
-0.315545	-0.397806	-0.149067	-0.183927	-0.349974	-0.214818	-0.154437	-0.175598	-0.169358	-0.0360481	-0.158449	-0.351652	-0.143125	-0.179199
-0.334291	-0.370256	-0.154639	-0.179235	-0.337549	-0.230098	-0.133709	-0.158626	-0.179238	-0.0213675	-0.120275	-0.406491	-0.147197	-0.176164
-0.364082	-0.364638	-0.100619	-0.177626	-0.341176	-0.223656	-0.130466	-0.148275	-0.184962	0.0732064	-0.0815899	-0.390476	-0.165358	-0.177094
-0.324818	-0.468382	-0.0860927	-0.188087	-0.345584	-0.213308	-0.135378	-0.179143	-0.146239	0.0862716	-0.0273466	-0.380879	-0.170435	-0.177539
-0.33027	-0.541114	-0.212802	-0.20213	-0.322129	-0.203431	-0.139344	-0.170732	-0.128225	0.0454545	-0.135938	-0.397605	-0.175954	-0.191663
-0.385723	-0.503904	-0.217779	-0.187619	-0.303742	-0.200634	0.0138107	-0.164637	-0.142748	-0.0187032	-0.129269	-0.401518	-0.168262	-0.17869
-0.360495	-0.547076	-0.194208	-0.176471	-0.304456	-0.206507	0.196035	-0.180648	-0.172514	-0.0370844	-0.0730051	-0.384803	-0.163532	-0.179165
-0.41457	-0.546202	-0.211069	-0.172138	-0.372713	-0.18656	0.406125	-0.209763	-0.180098	0.0162095	-0.0812325	-0.388194	-0.167428	-0.171742
-0.442529	-0.546981	-0.208578	-0.186773	-0.377983	-0.196842	0.344874	-0.218712	-0.112144	-0.005988	-0.074096	-0.392265	-0.167576	-0.19225
-0.360371	-0.569782	-0.208481	-0.201502	-0.342688	-0.216406	0.343284	-0.180804	-0.116166	-0.0333692	-0.0620601	-0.39647	-0.175783	-0.176672
-0.368905	-0.496152	-0.218676	-0.203918	-0.348428	-0.212884	0.324775	-0.162749	-0.0909517	-0.0298508	-0.0651041	-0.35903	-0.16349	-0.183388
-0.363881	-0.445053	-0.213382	-0.194313	-0.352745	-0.213436	0.211628	-0.212832	-0.0488323	-0.0559772	-0.113358	-0.356854	-0.152016	-0.181379
-0.353672	-0.415997	-0.214339	-0.187614	-0.359841	-0.232233	0.252983	-0.104063	-0.0220618	-0.0200913	-0.125919	-0.363746	-0.158324	-0.19652
-0.377702	-0.397829	-0.191969	-0.1873	-0.363739	-0.223374	0.3531	-0.00701086	-0.0123312	-0.0772889	-0.0634649	-0.384473	-0.164035	-0.195827
-0.376417	-0.41994	-0.195003	-0.182055	-0.368728	-0.208083	0.334214	0.185822	-0.186066	-0.054044	-0.0783172	-0.36385	-0.151934	-0.180291
-0.439072	-0.417889	-0.18948	-0.181123	-0.373081	-0.216741	0.317889	0.0639481	-0.159432	-0.0328849	-0.103215	-0.363344	-0.157379	-0.190591
-0.345433	-0.399666	-0.183087	-0.184148	-0.37797	-0.224512	0.26303	-0.065508	-0.162937	-0.0275728	-0.0828026	-0.377253	-0.173234	-0.184956
-0.353619	-0.39127	-0.193355	-0.189474	-0.377764	-0.224479	0.202545	-0.145048	-0.158124	-0.0721729	-0.0209036	-0.363076	-0.170177	-0.179423
-0.387616	-0.419162	-0.191713	-0.183576	-0.369863	-0.198347	0.0744102	-0.0757911	-0.215271	-0.0285317	-0.00571429	-0.413174	-0.164297	-0.177601
-0.384103	-0.399813	-0.191239	-0.171808	-0.373144	-0.202962	0.12054	-0.0456929	-0.221675	-0.0207692	-0.0603849	-0.372249	-0.156738	-0.172929
-0.392585	-0.394624	-0.195989	-0.146494	-0.36088	-0.243805	0.0293663	-0.151001	-0.225898	-0.0425926	-0.116229	-0.346606	-0.161387	-0.177778
-0.388613	-0.393862	-0.207127	-0.168817	-0.372044	-0.229368	-0.111239	-0.156737	-0.215961	-0.00281057	-0.150499	-0.36561	-0.164889	-0.17724
-0.347518	-0.340114	-0.197234	-0.118325	-0.390407	-0.229807	-0.0312666	-0.158465	-0.202	-0.0443144	-0.165018	-0.347995	-0.187834	-0.174015
-0.364528	-0.379155	-0.231703	-0.127058	-0.396055	-0.237382	-0.0598383	-0.203424	-0.205589	-0.0955285	-0.173008	-0.353508	-0.119474	-0.186412
-0.329958	-0.382366	-0.20167	-0.116703	-0.384799	-0.237069	0.34026	-0.205569	-0.218819	-0.0912849	-0.172462	-0.354301	-0.136714	-0.193105
-0.387634	-0.362113	-0.211315	-0.118206	-0.372754	-0.238557	0.25	-0.25284	-0.201794	-0.0744337	-0.158074	-0.339623	-0.121814	-0.180402
-0.419543	-0.390339	-0.215503	-0.126098	-0.386486	-0.253611	0.120792	-0.240724	-0.20512	-0.0210136	-0.158279	-0.330152	-0.14925	-0.190366
-0.364122	-0.378065	-0.223913	-0.12942	-0.39181	-0.248697	0.161034	-0.203765	-0.182284	0.130899	-0.104263	-0.344937	-0.145588	-0.187608
-0.36526	-0.377261	-0.24476	-0.143756	-0.378029	-0.23317	0.135242	-0.225806	-0.199826	0.13663	-0.074074	-0.368566	-0.140404	-0.175043
-0.330693	-0.353048	-0.211641	-0.150593	-0.380939	-0.187219	-0.0529173	-0.228346	-0.219227	-0.0864979	-0.0703492	-0.360154	-0.133273	-0.184758
-0.336238	-0.35438	-0.236557	-0.147971	-0.385658	-0.183041	-0.113571	-0.198679	-0.195434	-0.153436	-0.167048	-0.331367	-0.127385	-0.192253
-0.34446	-0.373321	-0.196036	-0.145053	-0.373755	-0.193398	-0.119556	-0.155779	-0.16525	-0.177033	-0.19346	-0.360711	-0.118421	-0.19675
-0.371337	-0.421976	-0.211321	-0.145875	-0.370911	-0.263017	-0.125822	-0.160119	0.0761622	-0.145582	-0.153295	-0.360831	-0.112466	-0.175649
-0.344291	-0.370324	-0.223323	-0.130315	-0.386384	-0.238095	-0.140874	-0.155757	-0.00162869	-0.125727	-0.023989	-0.373473	-0.128402	-0.201279
-0.337215	-0.35191	-0.175554	-0.105807	-0.392994	-0.230203	-0.12628	-0.182981	-0.0431894	-0.105039	-0.072335	-0.366354	-0.165542	-0.2044
-0.35528	-0.387955	-0.215028	-0.149407	-0.372536	-0.221858	-0.126023	-0.184088	-0.0606954	-0.118877	-0.0823389	-0.362798	-0.159008	-0.175782
-0.364341	-0.403929	-0.174308	-0.152855	-0.351246	-0.238151	-0.144406	-0.190078	-0.051975	-0.126525	-0.0511247	-0.307714	-0.161022	-0.191367
-0.403636	-0.357264	-0.239361	-0.156149	-0.322629	-0.233382	-0.152026	-0.139215	-0.019024	-0.164721	-0.0728156	-0.350168	-0.159596	-0.175197
-0.43112	-0.362372	-0.20508	-0.163218	-0.317354	-0.225524	-0.137878	-0.132499	0.0260417	-0.203968	-0.101344	-0.34471	-0.136704	-0.171615
-0.37931	-0.381783	-0.205347	-0.159438	-0.341403	-0.229305	-0.146091	-0.135219	-0.0418919	-0.230469	-0.109821	-0.406611	-0.127111	-0.171788
-0.394335	-0.415105	-0.196139	-0.187938	-0.383058	-0.225235	-0.151825	-0.151419	-0.120606	-0.201493	-0.110164	-0.404221	-0.123479	-0.166781
-0.389831	-0.408543	-0.207011	-0.195059	-0.461851	-0.225307	-0.146951	-0.154105	-0.098409	-0.196387	-0.0952646	-0.359971	-0.134764	-0.177684
-0.394587	-0.410431	-0.199571	-0.205382	-0.448201	-0.1932	-0.162143	-0.131655	-0.0293454	-0.174194	-0.103924	-0.404519	-0.146436	-0.179392
-0.395755	-0.41723	-0.192976	-0.193273	-0.416486	-0.225457	-0.147178	-0.127401	-0.250704	-0.160199	-0.113161	-0.3803	-0.152701	-0.185558
-0.377423	-0.420208	-0.190568	-0.212349	-0.361683	-0.196061	-0.153633	-0.152137	-0.129786	-0.0711914	-0.114602	-0.390341	-0.14852	-0.202125
-0.412579	-0.390358	-0.19826	-0.209314	-0.375591	-0.2033	-0.154372	-0.208315	-0.154836	-0.0719323	-0.0964591	-0.408861	-0.153127	-0.179532
-0.392217	-0.380099	-0.158126	-0.212061	-0.369099	-0.211589	-0.122368	-0.186038	-0.175365	-0.0808219	-0.0713857	-0.384385	-0.159365	-0.185063
-0.392352	-0.389203	-0.140379	-0.197888	-0.377798	-0.192602	-0.104267	-0.243465	-0.197806	-0.0691602	-0.129815	-0.374895	-0.140379	-0.194931
-0.431044	-0.387229	-0.164813	-0.194792	-0.344395	-0.19521	-0.111272	-0.246534	-0.163341	-0.0373134	-0.170155	-0.365913	-0.144566	-0.18507
-0.395143	-0.386651	-0.14651	-0.182952	-0.331196	-0.221859	-0.124483	-0.19356	-0.190133	-0.00389102	-0.133648	-0.374834	-0.149973	-0.187882
-0.376712	-0.378105	-0.142695	-0.18464	-0.347889	-0.211925	-0.0882467	-0.172981	-0.203087	0.0690909	-0.150529	-0.386303	-0.162586	-0.193834
-0.330913	-0.352514	-0.0893617	-0.189591	-0.33267	-0.204757	-0.0994329	-0.157776	-0.143453	0.113821	-0.205261	-0.384259	-0.171444	-0.18019
-0.31841	-0.392137	-0.0623674	-0.189571	-0.326761	-0.204516	-0.0882957	-0.212461	-0.120731	0.0409731	-0.169485	-0.389943	-0.173892	-0.181128
-0.340813	-0.480627	-0.188429	-0.198701	-0.302303	-0.212058	-0.0383386	-0.183742	-0.155956	0.0011136	-0.129638	-0.378106	-0.169949	-0.175275
-0.347866	-0.481759	-0.224249	-0.189298	-0.321342	-0.197656	0.191189	-0.182702	-0.163934	-0.0193401	-0.132519	-0.372562	-0.15334	-0.178116
-0.402997	-0.448379	-0.196293	-0.181858	-0.316632	-0.192762	0.308707	-0.215764	-0.170764	-0.0334129	-0.126984	-0.372009	-0.177979	-0.191461
-0.430446	-0.528801	-0.214205	-0.180651	-0.366847	-0.197345	0.354497	-0.159613	-0.0924145	-0.00749465	-0.139603	-0.37017	-0.166891	-0.190401
-0.386411	-0.547035	-0.215789	-0.197727	-0.361813	-0.20948	0.325301	-0.16188	-0.112368	-0.014756	-0.153493	-0.386159	-0.15184	-0.180514
-0.391904	-0.574526	-0.208441	-0.186613	-0.343122	-0.205972	0.316062	-0.161887	-0.0720784	-0.0182704	-0.171656	-0.372793	-0.176531	-0.187791
-0.383108	-0.552299	-0.198549	-0.190858	-0.380257	-0.213971	0.326531	-0.154445	-0.0475624	-0.0136687	-0.202662	-0.437686	-0.155413	-0.167817
-0.321414	-0.491335	-0.21184	-0.188229	-0.390482	-0.197035	0.13312	-0.171393	-0.0856314	-0.0487682	-0.0379267	-0.421012	-0.158474	-0.171687
-0.356871	-0.419079	-0.196488	-0.186137	-0.368138	-0.222989	0.207088	-0.091061	-0.091363	-0.0231186	-0.0471464	-0.420345	-0.17911	-0.178248
-0.36629	-0.43559	-0.148592	-0.176435	-0.377686	-0.229125	0.348168	0.0670444	-0.171384	-0.0389185	-0.0953168	-0.406748	-0.168239	-0.185841
-0.322512	-0.419976	-0.145216	-0.19043	-0.373362	-0.212514	0.329161	0.0767772	-0.15343	-0.0358814	-0.0794045	-0.387841	-0.140369	-0.186724
-0.297928	-0.432278	-0.119192	-0.187965	-0.382235	-0.199437	0.276596	0.00866553	-0.192653	-0.0476954	-0.121404	-0.394737	-0.150292	-0.174808
-0.33488	-0.432322	-0.165595	-0.172527	-0.392437	-0.211009	0.293383	-0.0630252	-0.19065	-0.0942825	-0.104938	-0.379877	-0.165732	-0.183384
-0.391475	-0.414034	-0.144684	-0.184429	-0.3836	-0.202404	0.229698	-0.16506	-0.21474	-0.0890489	-0.116432	-0.360324	-0.170891	-0.184904
-0.417143	-0.420147	-0.161864	-0.189956	-0.367738	-0.204058	0.150905	-0.132101	-0.229787	-0.0308435	-0.12506	-0.346552	-0.169215	-0.182796
-0.431559	-0.393087	-0.165912	-0.164024	-0.378254	-0.230859	0.0808164	-0.0902208	-0.222322	-0.00239233	-0.13959	-0.345004	-0.156134	-0.191996
-0.359073	-0.398268	-0.180474	-0.159688	-0.366071	-0.23362	0.00193677	-0.154564	-0.206448	-0.00759016	-0.137945	-0.338292	-0.173724	-0.187302
-0.355199	-0.38759	-0.20443	-0.155449	-0.372871	-0.231201	-0.0736127	-0.137976	-0.20953	-0.0249501	-0.11925	-0.342708	-0.153403	-0.173518
-0.358491	-0.344249	-0.214656	-0.161639	-0.382868	-0.22153	-0.059587	-0.14547	-0.192982	-0.0708723	-0.11481	-0.309015	-0.130036	-0.171761
-0.393401	-0.347729	-0.215722	-0.140414	-0.390488	-0.214388	-0.037547	-0.182311	-0.181307	-0.110806	-0.101838	-0.371911	-0.138622	-0.194008
-0.414991	-0.361557	-0.207699	-0.138119	-0.382871	-0.225744	0.313283	-0.208539	-0.184148	-0.0877915	-0.172761	-0.33025	-0.114984	-0.205714
-0.417871	-0.377487	-0.185605	-0.140978	-0.377701	-0.231647	0.285714	-0.259592	-0.191348	-0.0587695	-0.172171	-0.374674	-0.143739	-0.207329
-0.427963	-0.37362	-0.240534	-0.144136	-0.382758	-0.22847	0.131115	-0.235955	-0.202825	0.0488751	-0.159264	-0.345762	-0.136626	-0.201002
-0.434247	-0.386078	-0.269562	-0.154839	-0.39152	-0.200918	0.0946799	-0.192479	-0.197195	0.175472	-0.164372	-0.345746	-0.145397	-0.188996
-0.423466	-0.388724	-0.198571	-0.161808	-0.386552	-0.187863	0.000838237	-0.207305	-0.165587	0.0746685	-0.170441	-0.317774	-0.151718	-0.21611
-0.410181	-0.366358	-0.225828	-0.161714	-0.379503	-0.178153	-0.0759845	-0.198807	-0.156684	-0.106365	-0.166287	-0.346856	-0.149576	-0.224354
-0.40775	-0.376243	-0.246972	-0.165489	-0.372671	-0.197333	-0.135867	-0.197452	-0.193626	-0.146649	-0.160971	-0.336821	-0.133192	-0.212079
-0.406089	-0.41001	-0.221385	-0.162678	-0.388381	-0.209416	-0.13686	-0.164059	-0.030438	-0.156524	-0.113838	-0.424354	-0.137005	-0.190743
-0.317238	-0.396151	-0.202279	-0.152681	-0.388855	-0.245806	-0.133248	-0.209742	0.0766456	-0.167507	-0.115836	-0.364229	-0.140775	-0.20667
-0.336138	-0.382907	-0.194659	-0.144654	-0.376511	-0.265227	-0.135092	-0.206531	0.0494234	-0.138128	-0.13157	-0.347826	-0.14135	-0.199295
-0.377368	-0.375364	-0.201325	-0.123776	-0.385262	-0.220367	-0.11851	-0.241233	-0.00868311	-0.12187	-0.152188	-0.407458	-0.138422	-0.210356
-0.36368	-0.441299	-0.203614	-0.128402	-0.34442	-0.210481	-0.0987973	-0.202933	-0.0191257	-0.130461	-0.175015	-0.373441	-0.183352	-0.225392
-0.39845	-0.446871	-0.218244	-0.164592	-0.324373	-0.211527	-0.0933333	-0.216354	-0.0155038	-0.130461	-0.178862	-0.369905	-0.16844	-0.213107
-0.409652	-0.411911	-0.231531	-0.166945	-0.322114	-0.233854	-0.120619	-0.198556	0.0141094	-0.161251	-0.169947	-0.370523	-0.146641	-0.207891
-0.38854	-0.383535	-0.187796	-0.180665	-0.332509	-0.23936	-0.129086	-0.16341	-0.0182724	-0.173001	-0.172496	-0.366737	-0.118095	-0.215772
-0.398338	-0.362644	-0.197854	-0.175428	-0.340666	-0.256134	-0.133147	-0.128107	-0.0601227	-0.191209	-0.136201	-0.38843	-0.11074	-0.210585
-0.41069	-0.393923	-0.204703	-0.186807	-0.338543	-0.207429	-0.151515	-0.0716555	-0.115406	-0.212598	-0.147392	-0.395496	-0.120929	-0.212065
-0.388558	-0.396868	-0.198698	-0.187082	-0.44481	-0.207637	-0.142326	-0.0785767	-0.165123	-0.200689	-0.152845	-0.394171	-0.125452	-0.208159
-0.334367	-0.419666	-0.184685	-0.195156	-0.417401	-0.224057	-0.157857	-0.0943964	-0.13719	-0.177444	-0.127709	-0.384457	-0.143609	-0.193447
-0.353173	-0.395117	-0.193566	-0.184104	-0.394621	-0.232293	-0.162362	-0.136612	-0.179635	-0.168532	-0.134041	-0.401291	-0.150029	-0.189744
-0.358809	-0.394943	-0.186144	-0.205853	-0.341337	-0.240023	-0.164702	-0.115277	-0.158571	-0.0532304	-0.120543	-0.388775	-0.150236	-0.200266
-0.356839	-0.425498	-0.201252	-0.208918	-0.365231	-0.223318	-0.140041	-0.193858	-0.159342	-0.0696	-0.131392	-0.36587	-0.161456	-0.202196
-0.320828	-0.397487	-0.166445	-0.21499	-0.360719	-0.246567	-0.163237	-0.204406	-0.227563	-0.06571	-0.140006	-0.35624	-0.165331	-0.193933
-0.32892	-0.373269	-0.157787	-0.208169	-0.366111	-0.22324	-0.112185	-0.215635	-0.221664	-0.0417204	-0.144242	-0.365627	-0.168647	-0.198828
-0.387602	-0.366957	-0.170554	-0.201835	-0.361935	-0.164485	-0.0941176	-0.227591	-0.213141	0.0107527	-0.137921	-0.387344	-0.16659	-0.187105
-0.409236	-0.375427	-0.14874	-0.201527	-0.359465	-0.208008	-0.0790847	-0.228105	-0.229885	0.0292398	-0.141152	-0.3676	-0.168551	-0.201991
-0.445525	-0.401974	-0.107143	-0.193748	-0.364599	-0.207308	-0.0587745	-0.214805	-0.168232	0.0123001	-0.147196	-0.384044	-0.160664	-0.196931
-0.34633	-0.378861	-0.0475763	-0.191479	-0.332655	-0.204975	-0.0147441	-0.191831	-0.154819	-0.0109223	-0.160611	-0.461315	-0.158194	-0.189261
-0.333814	-0.354174	-0.0545809	-0.194137	-0.339323	-0.195245	0.0437539	-0.186964	-0.16129	-0.0422823	-0.149397	-0.426349	-0.158148	-0.192198
-0.351784	-0.408498	-0.176026	-0.193405	-0.33443	-0.208705	0.204124	-0.195635	-0.16785	-0.0287733	-0.166667	-0.414132	-0.186908	-0.189737
-0.385452	-0.442408	-0.214324	-0.187759	-0.331703	-0.196467	0.316832	-0.204401	-0.15816	-0.0255852	-0.162957	-0.455307	-0.189597	-0.200348
-0.422878	-0.386029	-0.198522	-0.190124	-0.340162	-0.198402	0.337731	-0.231844	-0.159071	-0.0410959	-0.172779	-0.443726	-0.183333	-0.22807
-0.425693	-0.481168	-0.200065	-0.189153	-0.340062	-0.202412	0.334197	-0.192388	-0.0838018	-0.055812	-0.18685	-0.466727	-0.184027	-0.236087
-0.440895	-0.579683	-0.211772	-0.194557	-0.367432	-0.201459	0.298335	-0.250914	-0.113905	-0.0665492	-0.119848	-0.440635	-0.143587	-0.217003
-0.415385	-0.57027	-0.19851	-0.195693	-0.385424	-0.22031	0.321149	-0.265233	-0.0759494	-0.0465337	-0.10241	-0.352041	-0.17613	-0.192966
-0.417275	-0.584252	-0.180578	-0.178441	-0.402398	-0.201303	0.309735	-0.236718	-0.0279531	-0.0534759	-0.103528	-0.370648	-0.160328	-0.216842
-0.430404	-0.510373	-0.196016	-0.177382	-0.376647	-0.2123	0.151329	-0.186301	-0.0824079	-0.0920476	-0.154005	-0.375975	-0.163159	-0.205508
-0.439314	-0.429967	-0.142857	-0.166109	-0.365356	-0.218759	0.144566	-0.0554371	-0.082832	-0.0851064	-0.156945	-0.31516	-0.147988	-0.213123
-0.41548	-0.451348	-0.133411	-0.190618	-0.365854	-0.229934	0.286957	-0.00813005	-0.187417	-0.0639475	-0.146615	-0.328745	-0.151271	-0.2189
-0.36403	-0.455056	-0.0143443	-0.172955	-0.376998	-0.203303	0.25448	0.0158202	-0.176221	-0.0337331	-0.164046	-0.336713	-0.156317	-0.213382
-0.329114	-0.435956	-0.10248	-0.176361	-0.36239	-0.203413	0.222097	0.00978179	-0.172035	-0.106894	-0.167501	-0.388556	-0.147296	-0.211923
-0.339434	-0.409696	-0.147612	-0.173143	-0.368805	-0.215125	0.26601	-0.0909091	-0.205766	-0.192122	-0.170936	-0.328671	-0.143085	-0.203883
-0.349642	-0.390296	-0.120227	-0.171628	-0.375616	-0.21926	0.308767	-0.131551	-0.221079	-0.118695	-0.158604	-0.359905	-0.163421	-0.192684
-0.376316	-0.400316	-0.159357	-0.190244	-0.374651	-0.226367	0.245863	-0.154843	-0.258045	-0.00797982	-0.141073	-0.325986	-0.15485	-0.194966
-0.38	-0.409247	-0.142744	-0.195362	-0.375616	-0.211801	0.0827206	-0.114434	-0.221829	0.0168027	-0.130238	-0.30945	-0.159511	-0.187217
-0.387333	-0.400451	-0.158895	-0.184358	-0.37328	-0.211786	-0.0122039	-0.149459	-0.220757	-0.0103412	-0.150041	-0.338543	-0.172745	-0.191687
-0.388808	-0.385224	-0.164193	-0.175103	-0.386058	-0.216595	-0.050217	-0.148472	-0.222027	-0.0601251	-0.165275	-0.362795	-0.158045	-0.189537
-0.392315	-0.380881	-0.195463	-0.157391	-0.389322	-0.222992	-0.073959	-0.16347	-0.213001	-0.116673	-0.145455	-0.340006	-0.147193	-0.189537
-0.381356	-0.344929	-0.200585	-0.161673	-0.392248	-0.225495	-0.00803958	-0.19281	-0.168404	-0.114315	-0.136209	-0.400884	-0.142857	-0.192692
-0.373657	-0.363064	-0.214958	-0.139701	-0.373537	-0.20485	-0.09062	-0.199676	-0.190045	-0.0873016	-0.137393	-0.349524	-0.13021	-0.198787
-0.373261	-0.392405	-0.185227	-0.161476	-0.386944	-0.199695	0.262092	-0.238405	-0.257588	-0.0454545	-0.14479	-0.354382	-0.127045	-0.203745
-0.361948	-0.362336	-0.304911	-0.15296	-0.381402	-0.194093	0.286523	-0.230272	-0.200677	0.0618182	-0.142857	-0.383075	-0.134477	-0.195418
-0.338521	-0.373574	-0.314126	-0.150298	-0.391498	-0.177487	0.175236	-0.205231	-0.194671	0.17987	-0.112263	-0.369545	-0.129943	-0.183305
-0.353982	-0.375886	-0.32082	-0.170661	-0.386746	-0.190971	0.0622537	-0.20183	-0.171479	0.06527	-0.123393	-0.367235	-0.124354	-0.182782
-0.321016	-0.374356	-0.371463	-0.16979	-0.385946	-0.197153	-0.0697674	-0.215802	-0.1641	-0.0714286	-0.138394	-0.395253	-0.142857	-0.193933
-0.329296	-0.399935	-0.323971	-0.171082	-0.381616	-0.200858	-0.116258	-0.190863	-0.180574	-0.115499	-0.13836	-0.381066	-0.141001	-0.204836
-0.363154	-0.391473	-0.25701	-0.158129	-0.373373	-0.224634	-0.147581	-0.157388	-0.0231905	-0.127607	-0.151651	-0.387362	-0.140715	-0.20432
-0.429745	-0.397774	-0.218738	-0.162885	-0.357815	-0.217995	-0.131356	-0.180785	0.0550381	-0.159243	-0.163969	-0.384058	-0.146077	-0.198404
-0.398389	-0.373159	-0.221027	-0.167415	-0.342342	-0.236527	-0.14111	-0.21658	0.0266565	-0.138949	-0.140363	-0.400284	-0.166506	-0.219451
-0.384036	-0.397952	-0.212963	-0.161118	-0.342832	-0.223082	-0.123982	-0.255232	0.0888502	-0.144557	-0.151625	-0.390125	-0.161214	-0.227273
-0.361987	-0.413139	-0.190999	-0.146734	-0.325294	-0.188592	-0.106404	-0.266901	0.0582102	-0.147283	-0.184283	-0.387326	-0.156863	-0.233613
-0.327231	-0.438424	-0.217422	-0.136364	-0.304448	-0.204819	-0.0839378	-0.248644	0.0466786	-0.122694	-0.169704	-0.371127	-0.193145	-0.210347
-0.386604	-0.38986	-0.202105	-0.164741	-0.322957	-0.182282	-0.109953	-0.248924	0.153374	-0.141478	-0.131631	-0.368955	-0.171531	-0.19802
-0.327068	-0.380407	-0.182564	-0.180054	-0.310694	-0.213624	-0.113392	-0.228701	0.137097	-0.174961	-0.151936	-0.348285	-0.130806	-0.207656
-0.310253	-0.369682	-0.204574	-0.178833	-0.332319	-0.223998	-0.149823	-0.237713	-0.0440868	-0.208965	-0.203055	-0.35443	-0.11676	-0.226848
-0.393768	-0.36377	-0.200401	-0.177833	-0.35258	-0.246604	-0.124138	-0.127052	-0.118938	-0.22377	-0.17829	-0.365753	-0.121465	-0.214709
-0.425755	-0.36193	-0.210008	-0.177005	-0.370656	-0.22567	-0.153878	-0.0958083	-0.213266	-0.20092	-0.195864	-0.367435	-0.118321	-0.216404
-0.453297	-0.378005	-0.185174	-0.187116	-0.372188	-0.207652	-0.148041	-0.106672	-0.18704	-0.172696	-0.162757	-0.381955	-0.125683	-0.207375
-0.434929	-0.406701	-0.194094	-0.184746	-0.338859	-0.21051	-0.143097	-0.1705	-0.1651	-0.169728	-0.156078	-0.387072	-0.144495	-0.201733
-0.426195	-0.390216	-0.180881	-0.180684	-0.365234	-0.227337	-0.1356	-0.172153	-0.159517	-0.0739022	-0.146795	-0.457576	-0.146074	-0.19506
-0.431089	-0.393975	-0.219531	-0.196247	-0.368217	-0.182635	-0.121423	-0.171623	-0.163921	-0.0653595	-0.146928	-0.455639	-0.151652	-0.190203
-0.378968	-0.427461	-0.156278	-0.208713	-0.361165	-0.14747	-0.117078	-0.201605	-0.20423	-0.0656211	-0.142779	-0.461826	-0.169636	-0.213359
-0.36062	-0.363662	-0.177019	-0.197024	-0.371372	-0.160647	-0.139649	-0.190767	-0.222925	-0.062396	-0.140249	-0.437468	-0.184644	-0.183352
-0.377616	-0.353855	-0.15787	-0.188238	-0.381485	-0.147651	-0.0978381	-0.171097	-0.207764	-0.0182577	-0.15397	-0.423942	-0.179781	-0.194177
-0.416974	-0.350738	-0.140135	-0.190318	-0.367625	-0.20992	-0.0559148	-0.204365	-0.172912	-0.0110273	-0.147129	-0.446072	-0.15817	-0.188053
-0.41687	-0.371614	-0.0912576	-0.19332	-0.371849	-0.212755	-0.0473397	-0.216435	-0.165558	-0.0137741	-0.137987	-0.455473	-0.188914	-0.187163
-0.435106	-0.397784	-0.0271186	-0.189823	-0.352156	-0.206228	-0.0352596	-0.19587	-0.175959	-0.01507	-0.142063	-0.386478	-0.189421	-0.194665
-0.384023	-0.382442	-0.0886662	-0.189277	-0.360879	-0.191479	0.0529287	-0.199368	-0.141998	-0.0770686	-0.156763	-0.398422	-0.170016	-0.186263
-0.354415	-0.385596	-0.159323	-0.191278	-0.342295	-0.198569	0.238095	-0.226581	-0.119363	-0.108585	-0.145064	-0.411052	-0.184156	-0.185397
-0.377419	-0.371634	-0.170962	-0.190396	-0.326717	-0.200821	0.279532	-0.198584	-0.141428	-0.0851919	-0.168395	-0.416562	-0.209581	-0.204328
-0.384554	-0.383794	-0.15659	-0.186992	-0.345711	-0.195379	0.290086	-0.224332	-0.172544	-0.108932	-0.144876	-0.397041	-0.184494	-0.192771
-0.381574	-0.531974	-0.157095	-0.188098	-0.360665	-0.204312	0.305263	-0.347143	-0.101501	-0.109728	-0.122768	-0.392587	-0.174776	-0.194469
-0.373964	-0.570815	-0.159023	-0.198339	-0.342772	-0.194481	0.335888	-0.443655	-0.123422	-0.108382	-0.147172	-0.372411	-0.156459	-0.215704
-0.359569	-0.591567	-0.16049	-0.201241	-0.370079	-0.197737	0.312741	-0.443632	-0.0258515	-0.116032	-0.150562	-0.351781	-0.156437	-0.199416
-0.386551	-0.585106	-0.178833	-0.191454	-0.38467	-0.192823	0.307107	-0.431805	0.0635294	-0.088515	-0.156223	-0.359566	-0.149326	-0.207941
-0.401882	-0.519192	-0.135212	-0.169785	-0.385663	-0.194123	0.230591	-0.326055	-0.0750155	-0.074532	-0.141009	-0.339748	-0.141678	-0.192324
-0.360366	-0.448235	-0.0788091	-0.182442	-0.388531	-0.212066	0.0749129	-0.146258	-0.0838105	-0.0926088	-0.136502	-0.333544	-0.157131	-0.225919
-0.325972	-0.453246	-0.0661041	-0.166136	-0.387784	-0.216787	0.037829	-0.114645	-0.231954	-0.120925	-0.165498	-0.323607	-0.151238	-0.221686
-0.378378	-0.461436	-0.0114547	-0.178123	-0.362207	-0.232781	0.220225	-0.0163205	-0.219624	-0.101831	-0.175841	-0.3554	-0.150097	-0.21191
-0.327806	-0.416377	-0.120707	-0.175616	-0.377127	-0.209383	0.332494	-0.0417247	-0.170883	-0.0488051	-0.167959	-0.347765	-0.157143	-0.211234
-0.3632	-0.395349	-0.104569	-0.169682	-0.357401	-0.213241	0.262181	-0.105764	-0.203423	-0.132394	-0.160935	-0.368601	-0.161272	-0.202315
-0.40736	-0.38758	-0.126277	-0.163291	-0.375522	-0.216269	0.280397	-0.134195	-0.19566	-0.198094	-0.179224	-0.351542	-0.15285	-0.200096
-0.373074	-0.403974	-0.16499	-0.175078	-0.37603	-0.233361	0.326425	-0.166667	-0.230966	-0.0864486	-0.214052	-0.359193	-0.130005	-0.217644
-0.392546	-0.432206	-0.158791	-0.163375	-0.382209	-0.204762	0.304239	-0.149213	-0.214029	-0.0148423	-0.220016	-0.360246	-0.154986	-0.204578
-0.376664	-0.412606	-0.161047	-0.199335	-0.390451	-0.226065	0.0887372	-0.142857	-0.203473	-0.0256176	-0.180545	-0.379595	-0.161273	-0.192442
-0.39103	-0.388986	-0.1194	-0.187672	-0.383123	-0.221742	-0.0457681	-0.148867	-0.197012	-0.00379866	-0.215355	-0.383557	-0.183343	-0.193158
-0.426471	-0.400392	-0.16242	-0.160148	-0.383028	-0.201661	-0.0705754	-0.172763	-0.172457	-0.068312	-0.18875	-0.39752	-0.131112	-0.200558
-0.385738	-0.343159	-0.147556	-0.154484	-0.399602	-0.211164	-0.109645	-0.174528	-0.172442	-0.087766	-0.149066	-0.371931	-0.139572	-0.194199
-0.399191	-0.337261	-0.187281	-0.183489	-0.39331	-0.230975	-0.00771458	-0.18614	-0.217524	-0.106571	-0.146896	-0.384503	-0.138908	-0.199639
-0.38017	-0.366228	-0.188693	-0.156806	-0.373191	-0.217552	-0.081982	-0.2329	-0.240211	-0.0810414	-0.175097	-0.39409	-0.126792	-0.190531
-0.417293	-0.372651	-0.332627	-0.180312	-0.392758	-0.19112	0.277405	-0.245807	-0.197637	-0.0590772	-0.147494	-0.383753	-0.127841	-0.179615
-0.407745	-0.389699	-0.351109	-0.192	-0.395977	-0.202584	0.228225	-0.220754	-0.162992	0.0229192	-0.13188	-0.370383	-0.126866	-0.192449
-0.409348	-0.374153	-0.292071	-0.186389	-0.389408	-0.187854	0.128639	-0.153406	-0.166118	0.113946	-0.125	-0.378861	-0.121866	-0.192171
-0.394026	-0.382546	-0.452571	-0.170048	-0.39399	-0.197734	-0.00949797	-0.155005	-0.143804	0.0317563	-0.139112	-0.356849	-0.121981	-0.194118
-0.408493	-0.38368	-0.467654	-0.179995	-0.377972	-0.208815	-0.0937167	-0.187466	-0.141656	-0.0861111	-0.15215	-0.363698	-0.124483	-0.213835
-0.385957	-0.352736	-0.422168	-0.168952	-0.375278	-0.199324	-0.122885	-0.164905	0.0461538	-0.12605	-0.140684	-0.350962	-0.138202	-0.198479
-0.400183	-0.378186	-0.359213	-0.153891	-0.353145	-0.223872	-0.142281	-0.176714	0.133595	-0.12989	-0.159473	-0.363355	-0.136122	-0.182145
-0.432688	-0.363128	-0.242132	-0.169175	-0.322154	-0.221874	-0.135682	-0.128747	0.0340909	-0.148763	-0.161685	-0.351426	-0.149537	-0.209347
-0.395556	-0.337561	-0.21226	-0.169823	-0.309675	-0.207975	-0.166881	-0.139365	0.0992647	-0.147186	-0.170068	-0.356888	-0.203449	-0.216078
-0.395093	-0.412893	-0.19396	-0.161728	-0.321176	-0.186201	-0.14554	-0.197887	0.195991	-0.149816	-0.141292	-0.378698	-0.181796	-0.237857
[truncated: 1,087 more rows]
