# Supplementary material for: Waterhole detection using a vegetation index in desert bighorn sheep (Ovis canadensis cremnobates) habitat
Source: PLoS One. 2019 Jan 22;14(1):e0211202. doi: 10.1371/journal.pone.0211202 (PMC6342311; doi:10.1371/journal.pone.0211202)
Supplement: S3 Spreadsheet — (XLSX) [file pone.0211202.s003.xlsx]

## Sheet: vrm
Matomi	Arroyo Grande	Las Blancas	Canelo	Hemes	Zamora	Cordero	Volcan	Miramar	Azul	Las palmitas	Dulce	Peralta	San Agustin												Las Blancas	Canelo	Hemes	Zamora	Cordero	Volcan	Miramar	Azul	Las palmitas	Dulce	Peralta	San Agustín
0.0122478	0.00115363	0.00579633	0.00219313	0.00693936	0.00939698	0.00156148	0.0153428	0.005842	0.0959526	0.00173887	0.000141462	0.000208537	0.000261519												0.00802791	0.00420081	0.00299102	0.01004	0.00989703	0.00624007	0.00949494	0.00857938	0.00891879	0.000587546	0.000744694	0.00103754
0.00149028	0.0021516	0.00557666	0.00172657	0.00137435	0.0177135	0.000813166	0.0915214	0.00687324	0.0655611	0.00139724	6.80288e-05	0.000310686	0.000357522
0.00163205	0.00350613	0.00663535	0.00125832	0.00764518	0.0205084	0.00163439	0.0496741	0.00276926	0.0124537	0.00541475	4.82135e-05	0.000444624	0.000484255												Bla	Can	He	Zam	Co	Vol	Mir	Az	Pal	Dul	Per	Ags
0.00264507	0.00538688	0.00507906	0.000853221	0.0013717	0.0182614	0.0338018	0.00741386	0.0122987	0.00924513	0.0082656	0.000228246	0.00456407	0.000617663												-0.00802791	-0.00420081	-0.00299102	-0.01004	-0.00989703	-0.00624007	-0.00949494	-0.00857938	-0.00891879	-0.000587546	-0.000744694	-0.00103754
0.00101354	0.00307168	0.00708188	0.000698937	0.00379838	0.00124253	0.00945028	0.00464397	0.00881767	0.0105539	0.0111609	0.0004442	0.0022885	0.000201543												-0.00802791	-0.00420081	-0.00299102	-0.01004	-0.00989703	-0.00624007	-0.00949494	-0.00857938	-0.00891879	-0.000587546	-0.000744694	-0.00103754
0.0015742	0.00610966	0.0084432	0.000328064	0.00171736	0.00136524	0.0114417	0.00775793	0.00125832	0.0287484	0.010843	0.00040457	0.0071907	0.000541475													0.00382711	0.00503689	-0.00201206	-0.00186912	0.00178784	-0.00146702	-0.000551468	-0.000890877	0.00744037	0.00728322	0.00699038
0.00161319	0.00806035	0.000567542	0.000301997	0.00670836	0.00232294	0.00537438	0.000683573	0.0163471	0.0275631	0.0233592	0.00339921	0.00289048	0.00023916												-0.00382711		0.00120978	-0.00583917	-0.00569623	-0.00203927	-0.00529413	-0.00437857	-0.00471798	0.00361326	0.00345611	0.00316327
0.000512971	0.00232887	0.00142214	0.000281652	9.17647e-05	0.00548924	0.00207255	0.000870069	0.00272846	0.0285339	0.0393518	0.00112947	0.00357978	0.000511593												-0.00503689	-0.00120978		-0.00704895	-0.00690601	-0.00324905	-0.00650391	-0.00558836	-0.00592777	0.00240348	0.00224633	0.00195349
0.00153001	0.00116444	0.00151655	0.000267135	0.00154845	0.00105582	0.00813548	0.00413778	0.0073327	0.0025674	0.030532	0.000465923	0.00338321	0.000352965												0.00201206	0.00583917	0.00704895		0.000142943	0.0037999	0.000545039	0.0014606	0.00112119	0.00945243	0.00929528	0.00900244
0.0013432	0.00378227	0.00718594	0.000179079	0.0021588	0.000359747	0.00564151	0.00222545	0.0290994	0.00116825	0.00563219	0.000535329	0.00547918	9.32482e-05												0.00186912	0.00569623	0.00690601	-0.000142943		0.00365696	0.000402095	0.00131765	0.000978243	0.00930949	0.00915234	0.0088595
0.00298066	0.00609038	0.000807444	0.000304964	0.00095484	0.000833087	0.0139369	0.00232654	0.00434399	0.00653055	0.00460445	0.000177066	0.00657823	0.000413365												-0.00178784	0.00203927	0.00324905	-0.0037999	-0.00365696		-0.00325486	-0.00233931	-0.00267872	0.00565253	0.00549538	0.00520254
0.010168	0.00297716	0.000537237	0.00132529	0.00467375	0.0062259	0.00496674	0.00801076	0.00651413	0.00309414	0.00639311	0.000312381	0.0070573	0.00214503												0.00146702	0.00529413	0.00650391	-0.000545039	-0.000402095	0.00325486		0.000915557	0.000576147	0.00890739	0.00875024	0.0084574
0.00643391	0.000456598	0.00476922	0.00232251	0.00342973	0.00172477	0.00302855	0.00709364	0.00370248	0.00397989	0.0142447	0.000207371	0.00174597	0.000891685												0.000551468	0.00437857	0.00558836	-0.0014606	-0.00131765	0.00233931	-0.000915557		-0.000339409	0.00799184	0.00783469	0.00754184
0.0139582	0.00134934	0.00427681	0.00238779	0.000536177	0.00699255	0.00125217	0.00952551	0.000645955	0.0153154	0.00704119	8.89036e-05	0.00428761	0.00137477												0.000890877	0.00471798	0.00592777	-0.00112119	-0.000978243	0.00267872	-0.000576147	0.000339409		0.00833124	0.0081741	0.00788125
0.00221517	0.00059096	0.00413005	0.000696712	0.00056182	0.0133364	0.0397139	0.0744544	0.00885529	0.0111518	0.00489892	0.000472705	0.00112544	0.000935343
0.0041736	0.00583691	0.00163311	0.000286102	0.00616688	0.0239917	0.0111416	0.0837034	0.0120496	0.00732104	0.00408226	0.000296381	0.000741217	0.000260565
0.00347646	0.00278939	0.000789748	0.000114653	0.00334157	0.0144095	0.000329124	0.0455781	0.00519753	0.0206479	0.0149643	0.00110308	0.000615438	0.000261943
0.00237475	0.00420231	0.00221507	8.31816e-05	0.00524924	0.00175487	0.000835843	0.0118674	0.0123423	0.0251408	0.0182034	0.00119315	0.00224516	0.000198046
0.00305525	0.00145997	0.00490708	0.000115712	0.0016809	0.000703494	0.0198753	0.0134283	0.00594478	0.0110781	0.0115545	0.000151952	0.00543732	0.000144217
0.0014711	0.00151825	0.00249746	0.000133302	0.00171513	0.00309308	0.0171325	0.0160331	0.00563537	0.00431368	0.0328796	0.00078339	0.00267347	0.000200589
0.000378503	0.00455846	0.00100666	0.00159645	0.0017342	0.007459	0.0185601	0.00379774	0.00930352	0.00466379	0.0385597	0.00039853	0.0028179	0.000253253
0.00178655	0.00191243	0.00102064	0.000380834	0.00359737	0.0020842	0.00639428	0.000425657	0.00395595	0.00611062	0.0309163	0.000124402	0.00238991	0.000517633
0.000862651	0.00125779	0.00874678	0.000471539	0.00269593	0.00192557	0.00120438	0.000463592	0.00687959	0.025164	0.0396157	0.000139554	0.00314946	0.000530243
0.00100443	0.00269032	0.00588269	0.000500361	0.00787248	0.00118732	0.0149058	0.000294685	0.0116381	0.032491	0.0443598	0.000818676	0.00377984	0.00221231
0.00111463	0.00115946	0.0214276	0.000515408	0.00100496	0.00337484	0.00214736	0.000835737	0.00425243	0.000810093	0.0272408	0.000150998	0.014318	0.00210349
0.00373809	0.00103156	0.000725534	0.000140932	0.00248464	0.00165971	0.00640933	0.00426674	0.00636239	0.00387224	0.0190666	0.0004211	0.0119429	0.000952827
0.0128099	0.00167804	0.000930362	0.000252088	0.000981755	0.00116348	0.0178864	0.00830173	0.00838693	0.00144482	0.0337977	8.32876e-05	0.00382296	0.00181251
0.0146021	0.00718975	0.00109545	0.000675095	0.000221994	0.00156106	0.0113445	0.00399378	0.00123914	0.000566271	0.0775596	8.65724e-05	0.00195281	0.00130929
0.00765694	0.00989713	0.000980377	0.000546138	0.00367641	0.00159582	0.000534375	0.0021659	0.00123035	0.0115473	0.00177299	0.000118256	0.00370916	0.00749662
0.0088821	0.00457721	0.00746791	0.000579834	0.000349257	0.00401115	0.00189304	0.00550355	0.000529925	0.0082176	0.0030827	0.000172509	0.00170983	0.00411489
0.00895246	0.0051135	0.00438446	0.000367271	0.000232273	0.000519964	0.00638909	0.00460381	0.0200499	0.00608211	0.0128785	0.000494957	0.00164117	0.000568284
0.0119528	0.00286388	0.00418112	0.00017092	0.000217968	0.000871976	0.00160154	0.0111336	0.0200878	0.00719145	0.0152508	0.000247214	0.00198587	0.00233354
0.00504197	0.00583776	0.00321251	0.000202391	0.00315391	0.00364971	0.0308726	0.033729	0.00750139	0.0053054	0.0111359	0.00026936	0.00139533	0.0001919
0.00111696	0.00433148	0.0038539	0.000144005	0.00426833	0.0400586	0.0335915	0.0732934	0.0128374	0.00996802	0.00856124	0.000273705	0.00198883	0.000335269
0.000693639	0.00238917	0.00362502	0.000217968	0.00543912	0.0141218	0.00830375	0.0152276	0.00420581	0.00207414	0.0143224	0.000238207	0.00355646	0.000226763
0.00138474	0.00259103	0.00413577	0.000247108	0.000288963	0.00122208	0.0020326	0.0198264	0.010396	0.00383483	0.00518597	0.00123289	0.00208378	0.00039196
0.000582377	0.00258594	0.000974973	0.000235875	0.00130251	0.000617769	0.0068833	0.0102431	0.000765906	0.00616286	0.025929	0.000916057	0.00379033	0.000314924
0.000365469	0.00207615	0.00135443	0.000380728	0.00188499	0.00288847	0.0337789	0.00667275	0.0034647	0.0174995	0.014544	0.000131925	0.00431071	0.000379668
0.00155407	0.00214778	0.000718859	0.000471115	0.004426	0.003232	0.0169702	0.00720109	0.00456323	0.0160349	0.0141483	0.000125673	0.00190025	0.000519858
0.00170347	0.00253752	0.00334369	0.000863499	0.00744216	0.00131957	0.00592772	0.00248241	0.00578022	0.00266711	0.0129604	9.32482e-05	0.00113381	0.000792185
0.00101492	0.00781144	0.00651275	0.001823	0.00592666	0.00228299	0.00514317	0.00244098	0.00373279	0.00264867	0.0289749	0.00287056	0.00565762	0.00179545
0.00161733	0.012102	0.0582379	0.000852903	0.0021979	0.0027966	0.0117765	0.00112979	0.00914245	0.00891325	0.0251366	0.000540098	0.00393497	0.0089052
0.00208177	0.0148922	0.0139674	0.000568284	0.00231467	0.00230079	0.00294961	0.000689718	0.00663662	0.0119244	0.0104313	0.000318103	0.00347063	0.00389036
0.00103558	0.0110133	0.00260629	0.000424597	0.00291856	0.0101378	0.00499301	0.000476201	0.00516796	0.00571685	0.11554	0.000872294	0.00387393	0.000437525
0.00105116	0.00694497	0.00130102	0.00019847	0.00244109	0.00409932	0.00117048	0.000606961	0.00850783	0.00309616	0.0350394	0.000735389	0.00272041	0.00189251
0.00191837	0.0029975	0.00162548	0.000120375	0.00199774	0.0043958	0.0112839	0.00748253	0.00339116	0.00497543	0.00666534	0.00076029	0.00101513	0.00483672
0.00230387	0.00254271	0.00182703	7.96848e-05	0.000742594	0.00388453	0.0135004	0.00838704	0.000819206	0.000654962	0.00260205	0.000435405	0.00100199	0.000673718
0.00641547	0.00438552	0.00170835	0.000112322	0.00150341	0.00351853	0.00335725	0.00495021	0.000404782	0.00463094	0.0185359	0.000193808	0.00104374	0.00662443
0.0196725	0.0133661	0.000599861	0.000126203	0.0013504	0.00522772	0.00350263	0.0102069	0.0002754	0.00537268	0.0047458	0.000268512	0.0015938	0.0069116
0.0218076	0.0115586	0.0060358	0.000210868	0.00045183	0.00313759	0.00136397	0.00486469	0.00226222	0.00282955	0.00305716	0.000508944	0.00116465	0.00541878
0.0251838	0.00419956	0.00759665	0.000350528	0.000563727	0.001878	0.00101948	0.002715	0.00517951	0.00205951	0.00220193	0.000429577	0.00167571	0.00273376
0.00351217	0.00226381	0.00478458	0.000382741	0.0004282	0.000376172	0.000675837	0.00430679	0.0102471	0.00265821	0.00137583	0.000389947	0.000957065	0.00230228
0.00627592	0.0048328	0.000945409	0.000259929	0.00111114	0.00494067	0.00154527	0.00282277	0.00446743	0.0100157	0.0124218	0.00049305	0.00158098	0.000257492
0.00400077	0.00598801	0.00131469	0.000147502	0.00360457	0.0500887	0.00990391	0.0152807	0.0102342	0.00396887	0.0138986	0.000129806	0.00322861	0.000465181
0.00168514	0.00721688	0.00195079	0.000174522	0.00338491	0.0151842	0.0366992	0.0478944	0.00687366	0.00159645	0.0075317	0.000143581	0.000667466	0.000213093
0.00102944	0.00463687	0.0030472	0.000518799	0.000292884	0.00180923	0.00435903	0.0216326	0.014231	0.00215594	0.00520282	0.00129223	0.00109969	0.000227186
0.000739415	0.00329505	0.0051793	0.00055525	0.000635041	0.000546138	0.00380177	0.0119697	0.00174713	0.0102131	0.0103525	0.000854386	0.000369284	0.000487222
0.000120799	0.00126987	0.00111071	0.00186327	0.000328064	0.001871	0.0123499	0.00900735	0.00402588	0.0137298	0.00491005	4.45048e-05	0.000713136	0.00112332
0.000855022	0.00227706	0.000329865	0.0025923	0.00323041	0.00255447	0.0124516	0.00451713	0.000893275	0.00551679	0.0146566	0.000108295	0.00108147	0.00118457
0.00140328	0.011318	0.00271077	0.00108496	0.00486459	0.00203355	0.0101734	0.000448227	0.00592613	0.00283496	0.0270641	0.000162654	0.00101863	0.00162347
0.000665983	0.0191232	0.00722398	0.00149006	0.00426642	0.00522179	0.00762675	0.00318389	0.00222248	0.00308779	0.011113	0.00209702	0.00101015	0.0026953
0.000729561	0.0190012	0.0616679	0.00138368	0.00150924	0.00677236	0.0050319	0.0034115	0.0086458	0.00530677	0.0212763	0.00191689	0.000956111	0.00508181
0.000229624	0.015477	0.0105715	0.00147618	0.00549327	0.0102083	0.00554032	0.0017341	0.00663863	0.02705	0.0138102	0.000600391	0.00135401	0.0048044
0.000572946	0.0164092	0.000247531	0.000374794	0.00393189	0.0168597	0.000603888	0.00168843	0.00729169	0.0100039	0.163559	0.000480228	0.00156668	0.000674354
0.00217279	0.0122339	0.000167211	0.000336753	0.00166437	0.00871701	0.00536283	0.00234583	0.0061974	0.010302	0.00833045	0.00055631	0.00160323	0.00122791
0.00595284	0.00490507	0.00036886	8.74201e-05	0.00175688	0.0155161	0.00235738	0.00261688	0.00550906	0.0065475	0.00811619	0.000186602	0.00122982	0.00148328
0.00312392	0.00153075	0.000683573	9.22945e-05	0.00424724	0.00351365	0.00177733	0.00218582	0.000545714	0.00493548	0.0113353	0.000246048	0.000454267	0.00123289
0.00119368	0.000735707	0.00323666	0.000120905	0.000308461	0.0037614	0.0202281	0.00866731	0.000244564	0.0141172	0.0111755	0.000138177	0.000509262	0.000176006
0.00220288	0.00121752	0.002825	0.000140614	0.000144853	0.00859451	0.00697623	0.00758171	0.0003749	0.00239118	0.000902176	0.000120269	0.00116444	0.00376299
0.000256644	0.00149992	0.00451035	0.000128004	0.00308545	0.012777	0.00483566	0.0133492	0.000717799	0.00307178	0.00223721	0.000363986	0.00075584	0.00355328
0.00134002	0.00195005	0.00322427	0.000128004	0.00158723	0.00971158	0.00672891	0.0184309	0.000248379	0.0048649	0.00542482	0.000394185	0.000770569	0.00395001
0.00847149	0.0136759	0.00715499	0.000128004	0.00153192	0.00522126	0.00412888	0.0112305	0.00363392	0.00472842	0.00751273	0.000292566	0.00131893	0.00349416
0.0427472	0.00712585	0.013867	0.000143051	0.00322003	0.00188933	0.00400151	0.0173312	0.00812223	0.00329653	0.012502	0.000195503	0.00134786	0.00147533
0.00253752	0.00575362	0.00940122	0.00012154	0.000695017	0.000877698	0.006105	0.0129397	0.00364717	0.00775305	0.00997183	0.000202815	0.00153563	0.00125641
0.000470903	0.00475894	0.00345103	0.000266075	0.000337177	0.00496536	0.00228776	0.00672075	0.00235314	0.0101595	0.0110206	0.000153012	0.00132879	0.000825458
0.00231775	0.00342539	0.000737084	0.00010607	0.00188531	0.0424328	0.0015174	0.00509728	0.00463178	0.00647852	0.0105033	0.000126097	0.00236554	0.000501633
0.00562753	0.00429482	0.000770993	0.000219239	0.00186645	0.0273471	0.00719431	0.00641759	0.00426409	0.000900269	0.00408215	0.000143581	0.00111972	0.0002985
0.00743294	0.00674926	0.00413026	0.00047885	0.00080808	0.00122028	0.0454427	0.00989914	0.00362078	0.00231679	0.00188361	0.000833193	0.000508944	0.000355085
0.00654443	0.00274203	0.0067091	0.00181749	0.00122134	0.000261201	0.00436613	0.00459809	0.0145994	0.0159074	0.00517866	0.000671917	0.00125832	0.00083616
0.00174046	0.00343725	0.00146294	0.00162919	0.000497712	0.000705507	0.00184366	0.00116454	0.00667371	0.00527223	0.00485908	6.06113e-05	0.000350846	0.000665771
0.00144174	0.00268025	0.000595941	0.000899315	0.00526354	0.00259919	0.00684272	0.000682407	0.00402662	0.00155195	0.00818878	0.000105328	0.000465711	0.00154771
0.00208494	0.00677405	0.00174152	0.00116444	0.00341405	0.0058722	0.0059735	0.000241597	0.00019296	0.00197559	0.00151051	0.000272221	0.000232167	0.00414573
0.0026101	0.00890456	0.00617335	0.00532881	0.00211716	0.00600476	0.00506889	0.000391536	0.00462617	0.00195588	0.0113094	0.000431803	0.000316514	0.00495614
0.00271108	0.00406138	0.0556117	0.00123925	0.00300354	0.00425053	0.00383038	0.00562795	0.00199646	0.00290012	0.00688934	0.00483365	0.000528018	0.00243929
0.0024644	0.00670052	0.0145583	0.000802782	0.00255373	0.00285731	0.00402747	0.00530593	0.00467036	0.00432661	0.0130712	0.00111326	0.0005046	0.00539981
0.00488716	0.00662687	0.000135316	0.000772582	0.00409794	0.00450028	0.00653987	0.0124825	0.00453896	0.00753085	0.0132443	0.000120163	0.000122706	0.00284364
0.00440746	0.00322056	0.000583861	0.000517633	0.00462914	0.0238196	0.00282584	0.00643465	0.0168134	0.0550427	0.138757	0.000128958	0.000265227	0.00133091
0.00336446	0.00212977	0.0106042	0.000252724	0.00644938	0.0215929	0.00198354	0.00262366	0.00487063	0.00243039	0.00984891	8.7738e-05	0.00020006	0.000450664
0.00231446	0.00590091	0.000571463	9.6533e-05	0.00182819	0.00324588	0.00329261	0.00423993	0.00460805	0.0126343	0.00194486	6.80288e-05	0.00206884	0.00155947
0.0102065	0.00319375	0.000514348	0.000145488	0.00331836	0.00336636	0.00175646	0.00470077	0.000925488	0.0190285	0.00391928	0.000121858	0.000938204	0.000228246
0.0124345	0.000560231	0.00107543	0.000237041	0.00472196	0.0111364	0.00763014	0.00964218	0.00016541	0.00379011	0.00677766	0.000159793	0.000668526	0.000267135
0.00162315	0.00184886	0.00408819	4.9803e-05	0.00023312	0.00629648	0.0215931	0.0160164	0.000831286	0.0174016	0.00708707	8.795e-05	0.00114144	0.00432354
0.0012793	0.00155354	0.00352669	7.14196e-05	0.000986311	0.00641293	0.0194921	0.0167576	0.00187598	0.00494417	0.00113434	6.63333e-05	0.00362799	0.00335089
0.000732104	0.00520304	0.0117633	0.000177489	0.00509294	0.00960064	0.010799	0.0183449	0.0018888	0.00314532	0.00147597	0.000278791	0.00504356	0.00316683
0.000727124	0.00638686	0.00718562	0.000143581	0.000892957	0.0166415	0.0071445	0.0187908	0.00125461	0.00376553	0.00367027	0.000154495	0.00195397	0.00272497
0.000355403	0.0095111	0.00522084	0.000138495	0.00105837	0.00461123	0.00538254	0.00714419	0.00108645	0.00782734	0.00257566	0.000143793	0.00154739	0.00118499
0.0138904	0.0142178	0.0157931	0.000128004	0.00118256	0.00120513	0.00491121	0.00750277	0.00101492	0.00751379	0.00577535	6.11411e-05	0.00163555	0.000950495
0.0193845	0.0142653	0.0219894	3.97364e-05	0.00174671	0.000239796	0.00468953	0.00407335	0.0120929	0.00622993	0.00835715	0.000126097	0.00188605	0.000909805
0.00441604	0.0105334	0.0150187	3.94185e-05	0.00104268	0.000816239	0.00806416	0.00564215	0.0254111	0.0115818	0.00327894	0.000316938	0.0020113	0.00138675
0.000164774	0.00898033	0.00748454	8.97514e-05	0.00368532	0.0062649	0.00470818	0.00430234	0.0282765	0.0129617	0.00421482	0.000120693	0.000984722	0.00050407
0.00039249	0.00735399	0.00190788	0.000143687	0.00151994	0.0192837	0.000576125	0.00411394	0.0108917	0.00562127	0.00156763	0.000165092	0.000496758	0.000242339
0.00158744	0.00853931	0.00423219	0.000336647	0.000418133	0.0602794	0.00155534	0.00681443	0.00258711	0.00579664	0.00067393	0.000458293	0.000349363	0.000431273
0.00369072	0.00326061	0.0089106	0.00120227	0.000396199	0.00205824	0.0426233	0.000338236	0.00911607	0.0346671	0.00122155	0.000433074	0.000402239	0.00110372
0.00552972	0.00182003	0.00193479	0.00138368	0.000351376	0.000312593	0.0102068	0.000178655	0.00715076	0.00761308	0.00225714	0.000113381	0.000463486	0.00121212
0.00688765	0.00646581	0.000606643	0.000704977	0.00361199	0.00110467	0.00466559	0.000133302	0.00858678	0.00213485	0.00795152	8.7738e-05	0.000470267	0.000874731
0.0037596	0.00124338	0.000943608	0.00117344	0.00404951	0.00162813	0.00461186	0.00016382	0.00466283	0.00554678	0.0048488	0.00020504	0.000140084	0.000295639
0.00223064	0.00361421	0.0030756	0.00568114	0.00494236	0.00954056	0.00405831	9.73807e-05	0.00131967	0.0158763	0.00479401	0.00032711	7.79894e-05	0.000634087
0.00458633	0.00532108	0.060343	0.0179318	0.00162305	0.00693639	0.00431432	0.000201543	0.00402048	0.0267158	0.000959396	0.00455761	9.50495e-05	0.00353803
0.00322766	0.0104824	0.0134838	0.0204672	0.00890636	0.00244851	0.00455846	0.00853475	0.00318612	0.0268638	0.00496525	0.00052611	0.000124296	0.00545777
0.00240993	0.015487	0.00022867	0.00161754	0.00503159	0.00152079	0.00406679	0.0238918	0.00231976	0.0230968	0.00686667	0.00375175	0.000268088	0.00110192
0.00202401	0.00751177	0.00103389	0.000283665	0.00564639	0.00191625	0.0103714	0.0364863	0.00223806	0.015244	0.0727378	0.000187026	6.22008e-05	0.000621266
0.00136545	0.0101527	0.0109444	0.000250287	0.0152821	0.00961961	0.00747681	0.0109186	0.0230371	0.00258001	0.0280073	0.000122282	3.82529e-05	0.000827789
0.000614908	0.00643306	0.00880305	0.000277307	0.00418833	0.0223286	0.00335386	0.0041203	0.00368161	0.0464796	0.000371085	0.0001759	0.00013966	0.001704
0.000773854	0.00325288	0.0017022	0.000576761	0.00571813	0.0106341	0.00504769	0.00964451	0.00265842	0.0089657	0.000731468	7.17375e-05	0.000363986	0.000105646
0.00229708	0.00441223	0.000982602	0.000183635	0.00309499	0.00515185	0.00529755	0.0100702	0.00205029	0.00146357	0.00122918	4.66241e-05	0.000405841	0.000270632
0.00724231	0.00140879	0.00108221	8.60426e-05	0.00443543	0.00494681	0.00180605	0.0153171	0.000698619	0.015422	0.000632816	0.000148879	0.00102382	0.000131289
0.022236	0.00176133	0.00209321	8.27577e-05	0.00396591	0.00667032	0.00555176	0.0102348	0.00471327	0.0198355	0.0109975	0.000114759	0.000466135	0.000900163
0.0165527	0.00200929	0.00777329	0.000142309	0.00046889	0.00179111	0.039068	0.00445345	0.00462426	0.0292852	0.000825776	0.000113063	0.000616603	0.00172022
0.00158744	0.0257767	0.00673771	0.000220935	0.00274298	0.0050016	0.012139	0.00929896	0.00946765	0.0105663	0.00098896	0.000157356	0.000828849	0.00137128
0.000217226	0.0112769	0.0036407	0.000233014	0.00290977	0.0171915	0.00614569	0.00216781	0.00226996	0.00222238	0.000322554	0.000611623	0.000930892	0.00142765
0.0008262	0.0111117	0.00481955	0.000200801	0.000420994	0.0138516	0.00683043	0.00463655	0.00785033	0.00360044	0.00424925	0.000162548	0.00101863	0.00135687
0.000504494	0.00828436	0.00293371	0.000109884	0.00151645	0.0116202	0.00875812	0.00274171	0.00439591	0.00466453	0.00210412	0.00036992	0.0058368	0.00110213
0.000627306	0.0075975	0.00222397	0.000121011	0.00140784	0.00052113	0.00979392	0.00275273	0.00117556	0.00485071	0.00206651	0.000343747	0.00760184	0.00140116
0.0160747	0.0141764	0.0115516	1.62125e-05	0.00443692	0.00023365	0.0217495	0.00702975	0.00175105	0.00517231	0.00228352	0.000255797	0.00403002	0.00172011
0.0138369	0.00652684	0.0145515	8.99633e-05	0.00175232	0.000758913	0.0327498	0.00510544	0.00464408	0.00943798	0.00953791	0.000187238	0.00191085	0.00183413
0.00490687	0.00348653	0.0212153	0.000212457	0.000726912	0.00424714	0.00702042	0.00501506	0.00338184	0.0105462	0.000630379	8.83738e-05	0.00038698	0.000615862
0.00062222	0.00580957	0.00959735	2.3312e-05	0.00143358	0.00699096	0.00387976	0.0100519	0.00664478	0.0174167	0.00101217	0.000262472	0.000112428	0.0012047
0.00200081	0.0205252	0.00943428	0.000218391	0.00163894	0.0907784	0.0012402	0.00193183	0.0201024	0.0101066	0.000724263	0.000178973	9.0705e-05	0.001123
0.00394482	0.0119851	0.00771607	0.000278685	0.00156138	0.00246504	0.00323508	0.00012811	0.0242224	0.0581475	0.000354555	0.000351164	0.000138071	0.00149589
0.00100401	0.00282839	0.00252989	0.00185797	0.00177532	0.00137774	0.0345821	7.38568e-05	0.0276371	0.0124286	0.00146463	0.000199848	2.26763e-05	0.000693427
0.00203864	0.00365702	0.000249863	0.00115956	0.00451289	0.0013716	0.0150031	8.81619e-05	0.0122315	0.0109628	0.00624975	0.000164456	0.000159052	0.000137647
0.000796318	0.00256475	0.000693745	0.00283845	0.00444285	0.000587569	0.0124713	9.00692e-05	0.00197856	0.0262888	0.00724114	7.17375e-05	0.000330395	0.00037988
0.00226551	0.00102297	0.00175995	0.00457266	0.00988801	0.012252	0.01131	0.000628365	0.00189315	0.029042	0.00203694	0.000109355	0.000117832	0.000605265
0.00338968	0.00666417	0.0593952	0.00474273	0.00960604	0.00246567	0.0112904	0.00275601	0.00154739	0.0169308	0.00351471	0.00344605	0.000160641	0.00171004
0.00137594	0.00726732	0.011334	0.00173855	0.0103507	0.00333277	0.0142215	0.00218614	0.00308122	0.00929377	0.00357427	0.00183169	0.000173675	0.00222079
0.00122748	0.00507164	0.000422902	0.00473616	0.00245624	0.00259855	0.0195138	0.00876819	0.0069294	0.00877455	0.00581752	0.00247775	0.000133726	0.000367165
0.000512759	0.00389957	0.00124105	0.000802146	0.00308545	0.00281175	0.0145265	0.00846683	0.00303618	0.00649876	0.0577402	0.000154177	0.000315772	0.000470691
0.000145276	0.00459936	0.00644218	0.00056235	0.00366359	0.0049093	0.00682057	0.0215186	0.00468042	0.0114761	0.035783	7.20554e-05	0.000520918	0.00167561
0.000288857	0.00876787	0.00520187	0.000581423	0.00837496	0.00564978	0.00263002	0.0103661	0.0224476	0.00183667	0.000811047	7.20554e-05	0.000450664	0.000671493
0.000433816	0.00727834	0.00355763	0.000388675	0.000852373	0.0164527	0.00481934	0.00831445	0.00214005	0.0107891	0.000734753	0.000159899	0.000273705	0.000224643
0.000621478	0.0027078	0.00132741	0.000384967	0.00213273	0.00538709	0.0058473	0.00700071	0.00147396	0.0309616	0.00198746	8.7844e-05	0.000337177	0.000165198
0.0058651	0.00293181	0.00217618	0.000280698	0.00476307	0.00222598	0.0162621	0.00454097	0.00319884	0.0013521	0.00328965	7.20554e-06	0.00037543	0.000176536
0.000331455	0.00236268	0.00117641	0.000175794	0.00676844	0.00461727	0.0168143	0.00252363	0.00183211	0.00402334	0.00294516	0.000104162	0.000505977	9.54734e-05
0.00102107	0.00200155	0.00264147	0.000143793	0.00423315	0.00406265	0.0128365	0.00357787	0.00214661	0.013966	0.010912	6.46379e-05	0.000148773	0.000482135
0.00589403	0.030347	0.00399854	4.03722e-05	0.000586298	0.00305981	0.0145652	0.013315	0.0051634	0.0224607	0.00535107	0.000111262	0.000189463	0.000530455
0.0248449	0.00219239	0.0102865	0.000144323	0.00416215	0.00245931	0.0148634	0.0124571	0.0152254	0.032212	0.00173346	0.000259187	0.000169118	0.000817935
0.0138081	0.0121121	0.00242064	0.000382211	0.00101058	0.0156044	0.0100723	0.0107266	0.00231923	0.0239984	0.000388357	0.000224643	0.00018141	0.00103251
0.00032319	0.00912486	0.000688341	0.000732422	0.000640445	0.0251059	0.00766277	0.00882181	0.00618596	0.0109508	0.000168906	0.000304434	0.000617027	0.000911819
0.000442823	0.000657929	0.00367885	0.000163926	0.00264687	0.0291635	0.00484763	0.00220468	0.00354269	0.00457584	0.00394026	0.000643836	0.00161129	0.00118944
0.000424491	0.000189463	0.00503826	0.00014782	0.000958019	0.00262917	0.00499927	0.000380834	0.003701	0.00279098	0.00227918	0.000100666	0.00238906	0.00232559
0.000101831	6.80288e-05	0.00133853	0.000154919	0.00078551	0.000643942	0.00514264	0.00557084	0.0039942	0.0110947	0.00225947	0.000122176	0.000847499	0.00274669
0.00619263	0.00398403	0.00360637	0.000127792	0.00140487	0.000450452	0.0235618	0.0111533	0.00561799	0.00337495	0.00203959	0.000113169	0.00090048	0.00189379
0.0126237	0.000372463	0.0026367	0.000236617	0.000983238	0.00518905	0.010981	0.0101842	0.00276682	0.00857321	0.0112689	0.000104586	0.00128863	0.00203726
0.0153394	0.000306659	0.00889333	0.000100454	0.000215848	0.00676907	0.0179585	0.00423675	0.00144863	0.011031	0.00134574	0.000163926	0.000611199	0.00194465
0.00706704	0.00359948	0.0193006	0.000131607	0.000398106	0.107465	0.0142366	0.000617133	0.000547091	0.00889926	0.00102139	8.26518e-05	0.000219133	0.00148212
0.00640848	0.00913005	0.0217369	0.000483619	0.000598166	0.00283029	0.00805187	5.76443e-05	0.000646697	0.0555365	0.00221486	0.000451194	0.000227928	0.000876745
0.00291655	0.0280889	0.00606198	0.0023489	0.00122017	0.0027255	0.007569	8.82679e-05	0.00732708	0.006615	0.00199064	9.91821e-05	0.000158734	0.00167221
0.00126659	0.00901233	0.00254875	0.0045486	0.00400745	0.00071409	0.0156366	0.000117196	0.0206331	0.0173865	0.00192123	0.000351588	0.000153965	0.00108263
0.00169521	0.00216113	0.000992351	0.00565412	0.00526142	0.0019225	0.0158055	3.24249e-05	0.00906213	0.0175053	0.00937366	5.5737e-05	0.000147396	0.000359323
0.000911395	0.000399484	0.000450664	0.00212235	0.0141043	0.0121631	0.00717428	0.00384299	0.00312053	0.00601758	0.0140205	4.673e-05	0.000183211	0.00132232
0.000494745	0.00128089	0.00139968	0.000210126	0.0103392	0.00157589	0.0116759	0.00153393	0.00188849	0.00276449	0.00896295	0.00180721	0.000224325	0.00105169
0.000788583	0.00909837	0.0420509	0.000441551	0.00564957	0.00112957	0.0117035	0.00244882	0.00425318	0.00533634	0.00666195	0.000612153	0.000414213	0.000745244
0.00106356	0.00508891	0.0092659	0.00177585	0.00345347	0.00265757	0.00904465	0.0056129	0.00475958	0.00498676	0.00290394	0.00100899	0.000735495	0.000264274
0.00159189	0.0039534	0.000247108	0.00810994	0.0014072	0.00298987	0.00777308	0.0117126	0.00255892	0.00564459	0.00581921	0.000535435	0.000253677	0.00018194
0.000168588	0.00495381	0.000602616	0.000345866	0.000103103	0.00738981	0.00923612	0.0111043	0.00649187	0.00236066	0.0521422	0.00106759	9.82285e-05	0.000300407
0.000158098	0.00343418	0.00435903	0.000729879	0.000404888	0.00197008	0.0107534	0.00745689	0.0224961	0.00832494	0.0399565	1.26097e-05	0.00017431	0.00143422
0.00183815	0.00371922	0.00350041	0.000192854	0.00121201	0.000743866	0.0130168	0.00861412	0.0024253	0.00309806	0.00141992	0.000113593	0.000351906	9.53674e-05
0.002372	0.00449477	0.00388622	8.44532e-05	0.00253879	0.0128543	0.00694752	0.00973055	0.00210222	0.00252777	0.000535329	7.20554e-05	0.000256115	0.000104374
0.0022672	0.00478501	0.000489765	4.50346e-05	0.000992775	0.0135113	0.00767348	0.0129424	0.00273874	0.0355828	0.00217703	0.000161913	0.000209914	6.11411e-05
0.00178719	0.00302622	0.0024057	0.00022708	0.00215043	0.00956133	0.0097244	0.0124492	0.00231616	0.0076135	0.00851621	7.18435e-05	0.00015333	0.000181834
0.0188438	0.0017963	0.002045	0.000564787	0.00219377	0.00148699	0.0112433	0.0179992	0.00462574	0.00753509	0.00889556	1.97093e-05	0.000448227	0.000201649
0.00365808	0.0016541	0.00206195	0.000132031	0.00304307	0.00311089	0.00619242	0.0220153	0.00876215	0.00526937	0.0160464	6.65453e-05	0.000650936	0.000533952
0.00375737	0.0312017	0.00489362	5.12865e-05	0.00263839	0.00468572	0.00497966	0.0247	0.00658523	0.00482231	0.00813813	6.46379e-05	0.000354979	0.000956535
0.00201246	0.00662433	0.00487804	0.000119845	0.00159825	0.00853835	0.00340017	0.00901572	0.00644324	0.0163349	0.00748581	0.00012207	0.000177066	0.000336753
0.0033315	0.00328117	0.00997268	0.000130335	0.00293806	0.00352563	0.00452847	0.00420909	0.00364611	0.0301	0.00554254	0.00010056	0.000287798	0.000679864
0.0181007	0.0063626	0.0118844	0.000315348	0.0006041	0.00444974	0.00593344	0.0177409	0.00244183	0.0149855	0.000383907	0.000265969	0.000201225	0.000745138
0.00450113	0.00988982	0.0065883	0.00107627	0.000607385	0.0104802	0.00522063	0.0108553	0.0146591	0.00201077	0.000987901	0.000213941	0.000178973	0.00152895
0.000940535	0.0139066	0.00710678	0.000278473	0.00302177	0.038439	0.00811513	0.00613075	0.00691774	0.0113701	0.00148657	0.000141886	0.000126097	0.00238376
0.000276672	0.000788583	0.00696055	0.000268512	0.0065989	0.00437429	0.0148649	0.0099109	0.00803767	0.0079066	0.00313218	0.000143793	0.000518481	0.00171163
0.000160853	0.000227822	0.00221115	0.000174734	0.000717269	0.00111432	0.00440396	0.00902589	0.00423707	0.00327545	0.0019526	0.000206735	0.000466453	0.000723521
0.0012189	0.000634193	0.00146039	0.000100772	0.000736872	0.000702116	0.0421791	0.013096	0.00382275	0.00588746	0.00227123	0.000412411	0.000527276	0.000673506
0.00326559	0.00409126	0.000405312	0.000315454	0.00109037	0.00559955	0.0281572	0.00343376	0.00880114	0.00339837	0.010732	0.000115395	0.000550164	0.000212987
0.00720278	0.000517633	0.00144672	0.000300513	0.00129223	0.00648361	0.00581053	0.000320541	0.00659921	0.00858084	0.00220108	8.10623e-05	0.000225915	0.000111898
0.0086102	0.000427458	0.00875759	7.97907e-05	0.00123056	0.0925642	0.00794951	3.42263e-05	0.00535478	0.0513894	0.00151433	0.000217544	0.000492096	0.000101089
0.0101157	0.00485844	0.0320882	0.000365045	0.000326898	0.00651328	0.0118883	0.000127898	0.00689591	0.00396665	0.00206492	0.000285784	0.000536177	0.00119665
0.00504133	0.00096533	0.0170802	0.00150649	0.000821008	0.0067376	0.0125362	3.96305e-05	0.0156875	0.0186712	0.0041647	0.000208961	0.000287162	0.00225205
0.00211737	0.00903299	0.00483916	0.00317245	0.00111718	0.00242286	0.0123003	0.000219345	0.00500615	0.0158617	0.00821516	0.000537448	0.000129806	0.00219737
0.00089656	0.0198992	0.000615968	0.00207573	0.00104639	0.000996166	0.00564914	0.00297917	0.00369665	0.00314056	0.00252628	0.000167953	0.000232379	0.00112226
0.000895818	0.00988166	0.000914362	0.000913196	0.0122527	0.00853528	0.00230651	0.00470808	0.000247108	0.00447761	0.0131905	8.25458e-05	0.000121964	0.000151422
0.00142638	0.00414403	0.00326188	0.000880771	0.00397036	0.00405757	0.00352754	0.000549846	0.000214047	0.0124872	0.0383804	0.000607808	0.000195927	0.000138283
0.000837856	0.00255585	0.0422033	0.000689189	0.00297525	0.000674672	0.00519117	0.00144026	0.000319375	0.0121413	0.0152948	0.0012526	0.000177913	0.000145594
0.00141493	0.00577852	0.00793235	0.00134669	0.00263574	0.00341468	0.0044153	0.00846778	0.00523927	0.0052894	0.00884777	0.00101312	0.000210338	0.00012366
0.00164043	0.00322045	0.000165198	0.00939263	0.00170676	0.00556649	0.00358211	0.00128608	0.00561757	0.0221637	0.00846418	0.000640763	0.000161383	0.000382105
0.000804477	0.00257513	0.000443882	0.00925117	0.00722641	0.00523154	0.00336541	0.00212468	0.0135674	0.0160602	0.0392406	0.000893063	0.000114335	0.000943926
0.00134691	0.00248528	0.00123596	0.000867738	0.00272348	0.00250435	0.00431495	0.00263606	0.0153751	0.00698937	0.0555039	9.72748e-05	8.74201e-05	0.000436783
0.00288084	0.000927077	0.00982422	0.000618829	0.00210105	0.00102107	0.0049518	0.00501993	0.00508054	0.0102346	0.00327492	1.26097e-05	0.000178125	0.000116666
0.00481097	0.00208749	0.00202772	0.000378927	0.00120449	0.00333786	0.00274086	0.00859271	0.00188319	0.011274	0.00250604	0.000113593	0.000174416	3.59217e-05
0.00232167	0.00547536	0.00121562	0.000336541	0.00138738	0.00312275	0.00339074	0.00533856	0.0020878	0.0112506	0.00343937	5.58429e-05	0.000178019	8.99633e-05
0.0011159	0.00465594	0.00606781	0.000233968	0.00151486	0.0287416	0.00974486	0.0126934	0.00130283	0.0395123	0.0112181	5.04388e-05	0.000163184	0.00016933
0.00546371	0.00128608	0.00427469	7.38568e-05	0.00101842	0.00974931	0.0060553	0.0184022	0.00529014	0.0447779	0.00649346	4.50346e-05	0.000141568	7.92609e-05
0.0219692	0.000459989	0.00317023	0.000180138	0.00177998	0.00385231	0.0134713	0.0144749	0.00261349	0.0294485	0.0065154	0	0.00024075	0.000534481
0.0037011	0.00552792	0.00251018	0.000261731	0.00361082	0.00218519	0.013042	0.0134424	0.000223372	0.0292535	0.00532129	6.10352e-05	0.000203239	0.000918812
0.00157526	0.0227663	0.00407971	0.000436677	0.00634321	0.00803894	0.00422435	0.0265384	0.00109047	0.0294949	0.0248167	0.000114865	0.000157356	0.000460095
0.000928243	0.0136155	0.00191699	0.000386238	0.00186518	0.00769181	0.00406604	0.0585913	0.00157208	0.0185063	0.0110123	9.86523e-05	0.000243505	0.000659837
0.000649134	0.00217523	0.00251336	0.000404252	0.0020219	0.00159899	0.00392829	0.0626563	0.00525422	0.014723	0.00926601	0.000147502	4.81076e-05	0.00134669
0.00818433	0.00816186	0.0103622	0.000625504	0.00055578	0.00119029	0.00237719	0.00943661	0.0045236	0.0115888	0.000349045	4.673e-05	3.38025e-05	0.00153467
0.0204825	0.00474156	0.00858741	0.000915527	0.000951873	0.00299464	0.00296752	0.00447824	0.00717714	0.00700919	0.000723203	6.46379e-05	4.62002e-05	0.00149684
0.00318008	0.0161727	0.00688426	0.00124592	0.00270187	0.024837	0.0136011	0.00501018	0.0044472	0.0161558	0.00141822	6.64393e-05	0.000120375	0.00457223
0.00118192	0.00343344	0.0157115	0.000970311	0.00985983	0.0124488	0.00206407	0.00572904	0.00617663	0.00226423	0.00544961	0.000195715	0.000224643	0.00574557
0.000530137	0.000623809	0.0177006	0.000403934	0.00117122	0.00251918	0.0171098	0.00347773	0.0125488	0.00447591	0.00523906	0.000115183	5.65847e-05	0.000500149
0.000948058	0.000939899	0.00463125	0.000424915	0.000447061	0.000981543	0.00501664	0.00424523	0.013892	0.00999334	0.00430213	4.673e-05	0.000161595	0.00050248
0.00195694	0.00707785	0.000626988	0.000449287	0.000844214	0.00610447	0.0113064	0.000290235	0.0170534	0.0163163	0.0140203	5.58429e-05	0.000210126	0.000439644
0.00248432	0.002953	0.00168334	0.000812319	0.00241417	0.00501209	0.0368262	4.6836e-05	0.00315295	0.0160877	0.00365321	0.000100878	0.000164032	0.000374264
0.00297727	0.00179715	0.00201999	0.00041506	0.000892321	0.0553347	0.0490081	0.000113593	0.00124327	0.0433095	0.00219377	0.000367059	0.000183953	0.000663016
0.00604365	0.00530423	0.0129854	0.000369708	0.00238101	0.021453	0.00534376	6.66512e-05	0.00429249	0.0130529	0.00590579	0.000206947	0.000109249	0.00231499
0.0175832	0.00518629	0.0250165	0.000446637	0.00271765	0.00315571	0.00155396	0.00224092	0.0055809	0.0222984	0.000181728	0.000120587	0.000113063	0.00233576
0.00488048	0.00230641	0.00518428	0.00181219	0.00417317	0.0038502	0.00316228	0.00523334	0.0105791	0.0189209	0.00178083	0.00026883	5.76443e-05	0.00110075
0.000439856	0.00646782	0.000336223	0.00267728	0.00673178	0.00603686	0.00336933	0.00283729	0.00927109	0.00392013	0.00935279	0.000401285	0.000127898	0.000416226
0.000965966	0.0122938	0.000381258	0.00268798	0.0102823	0.0116673	0.000749164	0.000717481	0.000822385	0.00231902	0.0074554	0.000271267	7.38568e-05	0.000444094
0.00104237	0.0126043	0.00382254	0.00110065	0.010227	0.00955709	0.000675731	0.00112343	0.000400119	0.0178642	0.0215051	0.0011211	0.000196139	0.000565953
0.000902812	0.0161816	0.0706376	0.000407007	0.00252204	0.00102976	0.00114716	0.00183264	0.000473128	0.0117254	0.0014783	0.00216972	0.000161171	0.000330819
0.00254324	0.0156738	0.0061512	0.00273185	0.00328255	0.00559478	0.000867844	0.00591702	0.0121689	0.00381364	0.0027185	0.00161213	0.000119951	0.000623067
0.00212595	0.0204388	0.00135729	0.0129753	0.00280624	0.00659667	0.0018266	0.00509877	0.00537533	0.021032	0.00627995	0.000969993	8.7738e-05	0.00197845
0.00230535	0.0116367	0.00206778	0.00499937	0.00318527	0.003534	0.00139586	0.0128647	0.0176833	0.0105291	0.0477568	0.00035233	0.000142733	0.000662804
0.00421302	0.00823085	0.00128916	0.00102234	0.00542439	0.00311396	0.00103241	0.014253	0.0142345	0.00588046	0.0451338	0.000106282	2.49015e-05	0.000335905
0.0103583	0.00736131	0.0113649	0.000885752	0.000523673	0.000937356	0.000991503	0.0148546	0.00570181	0.00185108	0.00258679	0.000109884	3.87828e-05	0.000390053
0.00572522	0.00755299	0.009392	0.000792291	0.000767708	0.00111241	0.00244851	0.0129244	0.00205061	0.00106727	0.00281408	0.000117196	0.000103845	4.673e-05
0.00302972	0.0106595	0.00370884	0.000852585	0.00136322	0.000205358	0.00300015	0.00513374	0.000962045	0.000904189	0.0124319	7.20554e-06	9.89702e-05	6.65453e-05
0.00461822	0.00971444	0.00267982	0.000700421	0.000833299	0.00943587	0.000630697	0.0019332	0.00257206	0.000450452	0.00960732	0.000113593	4.93791e-05	0.000180138
0.00523949	0.00121752	0.00157505	0.000513077	0.00125058	0.0432601	0.00436974	0.0031182	0.00387128	0.00635147	0.00467332	7.37508e-05	3.00937e-05	0.000160323
0.00580078	0.00115956	0.00283284	0.000740475	0.00325998	0.0200662	0.0129553	0.00250117	0.000419723	0.00737275	0.00322776	6.48499e-05	4.57764e-05	0.00133091
0.0234187	0.0074838	0.00339879	0.000629107	0.00282658	0.00482294	0.00695907	0.00376776	0.00031111	0.00502925	0.00648361	4.50346e-05	4.60943e-05	0.000881937
0.00492753	0.0100135	0.00465933	0.000158204	0.00190502	0.00243908	0.00719113	0.00221984	0.000486586	0.00343789	0.0306435	1.98152e-05	0.00011158	0.00103092
0.00251081	0.00678137	0.00526714	0.000226021	0.00194687	0.00531271	0.00962204	0.00223234	0.00287988	0.00343853	0.0124487	1.98152e-05	0.00189569	0.00073719
0.00139258	0.00841745	0.000932693	0.000129064	0.00329812	0.00497521	0.00936688	0.0045379	0.00275379	0.0175277	0.0106209	0.000138495	0.000945515	0.00146908
0.000736131	0.00392299	0.00119411	0.000377867	0.00295417	0.000750966	0.00406753	0.0182628	0.00182131	0.0519829	0.000236087	7.73536e-05	0.000136905	0.000924428
0.00387616	0.00942527	0.00710445	0.000630697	0.00041506	0.00155343	0.00236702	0.0156462	0.0200209	0.0609333	0.00264401	4.49287e-05	0.000126309	0.00227801
0.0215124	0.00406816	0.00123543	0.00217077	0.0011763	0.00114515	0.00400299	0.00243939	0.0033333	0.0511332	0.00192155	2.51134e-05	0.000183953	0.00420316
0.0104027	0.00946924	0.00461843	0.00437249	0.00305822	0.00511424	0.0202898	0.00241078	0.00516934	0.0230083	0.00554985	4.84255e-05	0.000207265	0.00362947
0.00326591	0.00736745	0.00496027	0.00179344	0.00902695	0.0298777	0.00324705	0.00184525	0.00758033	0.0062187	0.00691287	2.3312e-05	0.000152058	0.00415198
0.000384649	0.0148347	0.00727738	0.00084432	0.00218158	0.0194974	0.00816154	0.00364516	0.0119609	0.00119697	0.00136047	8.97514e-05	0.000210762	0.00545502
0.00137266	0.00575807	0.00925414	0.000353389	0.00205368	0.0104025	0.0054156	0.00227769	0.00847742	0.00713412	0.00942273	8.45591e-05	0.00011264	0.00411659
0.00286092	0.00692421	0.0120295	0.00045077	0.0022991	0.0099269	0.0150012	0.0002914	0.00400405	0.0137319	0.0106231	0.000203027	1.97093e-05	0.00188435
0.00144556	0.00720766	0.0120535	0.00133917	0.00417699	0.00523334	0.0142177	0.000255691	0.00129965	0.0113206	0.00474008	6.83467e-05	4.673e-05	0.0015156
0.00177892	0.00140995	0.0036673	0.000837432	0.0044526	0.0168984	0.038104	0.000404252	0.00222312	0.00815709	0.0125194	0.000193914	8.07444e-05	0.00107076
0.00119601	0.00204722	0.00609854	0.00083881	0.00430944	0.0616141	0.0370223	0.00341458	0.00186348	0.0361817	0.00198195	0.00017484	0.000138389	0.000712925
0.0117873	0.00378821	0.0268692	0.000847075	0.00863711	0.00239976	0.0115977	0.00422022	0.00215371	0.0204998	0.000267241	0.000114017	0.00017643	0.000459141
0.0124734	0.00549984	0.00288539	0.000911183	0.00837591	0.000785192	0.00370767	0.000645108	0.0069348	0.0168192	0.00280518	0.000108507	0.000176536	0.000140932
0.00273662	0.00170379	0.0019314	0.000697348	0.00447951	0.000830544	0.00196446	0.000683996	0.00793393	0.00847774	0.00820488	5.52071e-05	0.000131501	0.000173357
0.00173028	0.00272931	0.000604947	0.000238525	0.0015334	0.0141439	0.000219345	0.00100168	0.000555356	0.0033385	0.0173663	2.31001e-05	0.000192536	4.45048e-05
0.00156042	0.00132773	0.00187895	0.000616815	0.00710922	0.0117645	0.00141981	0.0012455	0.000162654	0.0342014	0.00880411	0.000358899	0.000229941	4.9909e-05
0.000898255	0.00411065	0.0915084	0.00180976	0.00410451	0.00644864	0.000746621	0.000800557	0.00152779	0.0100137	0.0115905	0.000897513	9.30362e-05	0.000491142
0.00079653	0.00492488	0.00629467	0.011711	0.00550895	0.0141919	0.000228564	0.00148063	0.00968679	0.00361167	0.0145455	0.000242445	0.000112745	0.00232304
0.00299591	0.018795	0.00193818	0.012585	0.0034682	0.00286833	0.00081412	0.00270674	0.00650862	0.00667996	0.037954	0.000320541	0.000153859	9.99239e-05
0.00749694	0.00297377	0.00365829	0.00339582	0.0084912	0.00201776	0.000925594	0.0129667	0.0166304	0.014783	0.0216656	0.000717057	0.000176536	8.02146e-05
0.00498581	0.00090705	0.00595432	0.00186687	0.00541464	0.0021144	0.000712925	0.014097	0.0197438	0.00693745	0.00654687	0.000165727	4.80016e-05	0.000247849
0.00484085	0.000551754	0.00962162	0.00162601	0.00146696	0.00253476	0.000697348	0.0119385	0.00244702	0.00434367	0.0134974	0.0001226	2.49015e-05	0.000292778
0.016521	0.00164021	0.00829114	0.00137308	0.00054974	0.00071462	0.000871129	0.00249513	0.0027789	0.00347551	0.0177369	0.000120693	3.35905e-05	0.000216166
0.0139998	0.00594139	0.00608487	0.000772158	0.000370979	7.38568e-05	0.00164477	0.000449181	0.00231764	0.00273461	0.00336128	7.20554e-06	6.33664e-05	0.000226127
0.00803026	0.00992054	0.00420221	0.000675095	0.000223266	0.00450696	0.0015885	0.000508308	0.00356992	0.000949754	0.00692791	7.20554e-06	5.11805e-05	0.000201225
0.00110266	0.00245772	0.000168377	0.000665453	0.00123522	0.0349766	0.00458855	0.00275241	0.00222482	0.00394154	0.00686879	0.000115395	4.40809e-05	0.000136799
0.00183455	0.00489373	0.000482029	0.000450876	0.000647439	0.047351	0.0164633	0.00446351	0.000190947	0.0022601	0.00682757	7.74595e-05	4.77897e-05	0.00188054
0.012325	0.00164318	0.00282627	0.000699891	0.00085036	0.0169236	0.00944593	0.0057052	0.000250604	0.00128057	0.00281779	0.000131501	8.01086e-05	0.00269731
0.0114016	0.00669437	0.00471221	0.000854916	0.00178432	0.00616879	0.00327884	0.00742245	0.000993093	0.00340462	0.00268152	0.000129806	4.81076e-05	0.00239457
0.00256263	0.00479974	0.0116771	0.00135824	0.00433487	0.00702794	0.0114361	0.0123278	0.00169267	0.00258721	0.0105407	0.000138813	0.000446108	0.00290373
0.000534905	0.00314554	0.00713391	0.0015813	0.00217872	0.00254546	0.00870948	0.0095288	0.00160578	0.000898361	0.0102562	0.000244988	0.000562774	0.00199413
0.00100793	0.00372855	0.000818253	0.00174703	0.00478893	0.00304996	0.00117821	0.0015672	0.00249863	0.00110944	0.0124986	5.75383e-05	0.00091966	0.00120788
0.00434377	0.00792864	0.00180244	0.00213178	0.000981543	0.00258319	0.00494787	0.0191102	0.00215382	0.00142839	0.00356314	3.42263e-05	0.00012917	0.000550588
0.00724697	0.00629414	0.00458304	0.00500128	0.000745561	0.00171089	0.00330872	0.00459226	0.00759814	0.00363053	0.00315857	0	0.00012917	0.000566694
0.0111738	0.00337336	0.00645659	0.006789	0.00546307	0.00103654	0.0139892	0.00256803	0.0121293	0.00250467	0.000368436	2.51134e-05	0.00014178	0.000669903
0.0139128	0.00537713	0.000139448	0.00156837	0.00747469	0.00471295	0.00727028	0.00420602	0.00392013	0.013058	0.00487826	4.48227e-05	0.000154601	0.00305896
0.00115437	0.00326114	0.000629319	0.000901964	0.00505087	0.0140565	0.00607491	0.00335831	0.0106397	0.0204574	0.010912	3.59217e-05	0.000187026	0.00190618
0.0010164	0.004481	0.00187227	0.000358899	0.00361983	0.0212521	0.00556819	0.000469632	0.0258973	0.00554477	0.0018389	8.97514e-05	4.13259e-05	0.00145117
0.00312498	0.00616582	0.00331593	0.000262154	0.00372314	0.0143906	0.0105133	0.00022814	0.00998094	0.00213697	0.00503212	0.00010056	8.26518e-05	0.000540309
0.000727442	0.00476138	0.00498146	0.000795576	0.00295469	0.00577916	0.00235547	0.0016026	0.00884268	0.00965828	0.0109863	7.9049e-05	8.80559e-05	0.00119464
0.00112661	0.0126164	0.00530328	0.000388569	0.00260311	0.00348854	0.00860532	0.00469833	0.00669999	0.0164444	0.0102764	7.36448e-05	4.13259e-05	0.00128312
0.000753297	0.00270441	0.00790448	0.000627942	0.00144789	0.0750317	0.0169964	0.00380622	0.00469346	0.0244794	0.00491216	0.000163078	9.90762e-05	0.000239266
0.00632646	0.000600815	0.0129526	0.000400861	0.00138685	0.00518862	0.0299959	0.00188563	0.00105476	0.021972	0.00637998	0.000153965	0.000117196	0.000173145
0.0162528	0.00158628	0.0129418	0.000253148	0.00161224	0.000977834	0.0155194	0.00218995	0.00162008	0.0119079	0.00233364	0.000160747	2.52194e-05	0.000108401
0.0158643	0.00527933	0.00815551	0.000476519	0.00199509	0.00142998	0.030109	0.00129318	0.00544908	0.00658586	0.00266213	9.98179e-05	9.3778e-05	9.71688e-05
0.00290659	0.00504769	0.00719812	0.00209851	0.00118044	0.0128529	0.0247633	0.00114462	0.00536908	0.00610309	0.00482082	9.43078e-05	0.000136905	8.13802e-05
0.00312954	0.00188149	0.00517474	0.0052362	0.00529162	0.0124652	0.0262285	0.000791232	0.0015245	0.0312014	0.0107057	0.000149833	0.000404782	3.36965e-05
0.00114695	0.00140307	0.0031378	0.00878578	0.00100199	0.00657145	0.0218968	0.000364939	0.00118181	0.015529	0.0217728	0.000247743	0.000581953	4.62002e-05
0.00135273	0.00160387	0.0783419	0.0134036	0.00549708	0.0157216	0.00642141	0.000475672	0.00418366	0.00777827	0.0255514	0.000174522	0.000304858	0.000390265
0.00276036	0.000364727	0.00848071	0.00296444	0.00727399	0.00204574	0.00142479	0.000160429	0.00459629	0.00236501	0.0329772	5.18163e-05	6.08232e-05	0.00134532
0.00410599	0.00679662	0.00216007	0.0036832	0.00603983	0.00369718	0.000617239	0.000796954	0.00964461	0.00428465	0.0168421	0.000161065	7.87311e-05	0.000183847
0.0112152	0.00492933	0.00212129	0.00167391	0.00182978	0.00364282	0.00112883	0.00588894	0.024939	0.000272327	0.0149442	0.00155195	0.000330713	0.000151104
0.0149125	0.0024697	0.00365141	0.00166289	0.00404263	0.00510534	0.00134839	0.00275845	0.0138385	0.00442558	0.0152653	9.72748e-05	0.000201755	0.000150363
0.00925075	0.000288116	0.00570891	0.00311544	0.00559288	0.000510322	0.000436359	0.00369634	0.00105074	0.00424862	0.00797155	0.000180033	0.000110308	0.000246366
0.00176515	0.00112036	0.00735823	0.00351302	0.00146972	0.000152482	0.00021108	0.00330014	0.00253709	0.00250785	0.00537597	0.000481817	7.29031e-05	0.000649028
0.000469208	0.00360521	0.00359758	0.00195535	0.00129244	0.000680182	0.00121922	0.00463263	0.00352086	0.0029334	0.00842455	0.000392278	0.000126203	0.000891262
0.000450028	0.00691435	0.00417826	0.00103029	0.00119739	0.00665283	0.000988007	0.000985146	0.00505373	0.00208505	0.00349617	2.88222e-05	0.000145382	0.00132317
0.00103156	0.00469748	0.000265863	0.00104533	0.00206386	0.0204059	0.0166178	0.00166554	0.00118287	0.00462405	0.00444486	6.66512e-05	7.27971e-05	0.000695123
0.000628048	0.00147269	0.00114218	0.0011407	0.0038733	0.0100107	0.0163317	0.00288635	0.000327216	0.00649399	0.00799306	0.000104586	6.56976e-05	0.00526481
0.0011923	0.00031662	0.000558217	0.00142076	0.00342719	0.0397444	0.00364992	0.00543849	0.000537872	0.00351323	0.00248294	0.000133302	4.1008e-05	0.0045202
0.00315242	0.00181643	0.00175487	0.00197962	0.00211737	0.03707	0.0075922	0.00973151	0.00161521	0.00327894	0.00868829	0.000100984	0.000119739	0.00128174
0.0152139	0.00203641	0.0160315	0.00115829	0.00374847	0.0181295	0.00943322	0.0146392	0.000340356	0.00136863	0.00897143	3.96305e-05	0.00041612	0.000474824
0.00472683	0.00254165	0.0164007	0.00165897	0.00438107	0.00763978	0.00806236	0.0178136	0.000983026	0.00170665	0.00781112	3.96305e-05	0.000278261	0.000195927
0.000793139	0.00223435	0.00662729	0.00231192	0.00671662	0.00737985	0.00417254	0.00927756	0.00182258	0.00217459	0.0136247	8.10623e-05	0.000940217	0.000349469
0.000507673	0.00453186	0.00250424	0.00306426	0.00417095	0.00288084	0.00204531	0.00619517	0.00166819	0.00637054	0.00536537	9.00692e-05	3.95245e-05	0.00113657
0.00472101	0.00658046	0.00410949	0.0024946	0.00313335	0.000656658	0.00614262	0.00664149	0.00284735	0.00506719	0.000648816	6.65453e-05	0	0.00107204
0.00424682	0.00507948	0.0108947	0.00880612	0.000440068	0.000737508	0.00491661	0.00845983	0.0208064	0.00956599	0.00199699	4.49287e-05	0	0.00401688
0.00422075	0.00497352	0.00173611	0.00566949	0.00450431	0.00114324	0.00378111	0.00156339	0.0049111	0.0123403	0.00555717	2.3312e-05	3.96305e-05	0.00317838
0.014087	0.00917837	0.00191487	0.00453324	0.00490538	0.00166872	0.00392554	0.000805961	0.0199469	0.0137333	0.0145398	4.84255e-05	9.71688e-05	0.000910123
0.0187545	0.000661744	0.000386768	0.00157642	0.00227918	0.00759633	0.00892735	0.000418133	0.0189901	0.0133412	0.00290193	7.35389e-05	0.000131501	0.000575807
0.00214619	0.00910272	0.000583225	0.00115003	0.00163809	0.00917933	0.00578329	0.00244013	0.00213962	0.000744714	0.00479009	6.28365e-05	5.03328e-05	0.000202709
0.00435766	0.0106647	0.00390286	0.00131512	0.00087791	0.00219716	0.018708	0.0151258	0.00364674	0.00123543	0.0116292	7.18435e-05	7.73536e-05	0.000454585
0.000649876	0.026154	0.00123511	0.000269466	0.000595093	0.00756582	0.0244348	0.0112214	0.0104524	0.00557253	0.00322374	7.36448e-05	0.000154919	0.00047938
0.00059753	0.00647619	0.000871764	0.000665453	0.00176091	0.0836968	0.00896125	0.00381056	0.00787163	0.00946172	0.00401264	0.000138283	6.66512e-05	0.000223372
0.000283241	0.00170623	0.00153923	0.000212351	0.00144376	0.00158607	0.0297736	0.0015174	0.00311788	0.00902526	0.00246874	8.07444e-05	0	0.000338448
0.00613721	0.00167253	0.0107571	0.00138569	0.00288857	0.00126203	0.00266372	0.00291962	0.0026207	0.00655715	0.00561629	8.98573e-05	0	0.000304116
0.0079777	0.0027558	0.0135701	0.00525008	0.00545608	0.00395701	0.00550969	0.00157547	0.00600847	0.00306437	0.00282839	0.000152588	7.20554e-06	7.23733e-05
0.0188355	0.00573042	0.00828224	0.00972186	0.0035233	0.0105307	0.00819259	0.000364304	0.00193469	0.013372	0.00215054	0.000212563	0.000113593	7.07838e-05
0.00269116	0.00493251	0.0158582	0.0112585	0.00377984	0.0115722	0.00862111	0.000222736	0.00159687	0.02357	0.0154673	0.000194232	7.38568e-05	9.95e-05
0.003582	0.00141048	0.00346565	0.00815084	0.00422488	0.0127778	0.0185153	0.000171132	0.0046694	0.0081785	0.0499184	2.83983e-05	0.000243293	5.00149e-05
0.00359895	0.00140275	0.0770985	0.00576538	0.00546	0.00920465	0.0426218	0.000147714	0.00659847	0.00841469	0.0171988	0.00013023	0.000256856	0.000489765
0.00998825	0.000626352	0.0272069	0.00968054	0.00999737	0.00168122	0.0427683	0.000484149	0.00175741	0.00173696	0.00483269	5.70085e-05	0.000183741	0.000661956
0.00277668	0.0020647	0.0113155	0.0039853	0.00465912	0.00199636	0.0112789	0.000507673	0.019593	0.000762834	0.00305716	2.50075e-05	0.000137329	0.000181304
0.00252703	0.00134341	0.00797929	0.00149854	0.00161097	0.00317309	0.00180711	0.00220341	0.024135	0.00194709	0.0135042	0.00049644	0.000262896	0.00038698
0.0177943	0.00371467	0.023277	0.00168885	0.00280984	0.0114919	0.00143486	0.0061601	0.00283209	0.00374169	0.0186912	0.000341415	0.000127051	0.000306553
0.00229359	0.00154601	0.0362139	0.00174226	0.00811524	0.00721402	0.000790596	0.00241852	0.00395393	0.010964	0.00542026	0.00032266	0.000209596	0.000336011
0.00158087	0.00188796	0.0475899	0.000512017	0.00666385	0.00379711	0.00052823	0.00327905	0.00475862	0.00370322	0.00253656	0.000986841	0.000256115	0.000545396
0.00119421	0.0100758	0.0386182	0.000552071	0.0046641	0.00184451	0.00492944	0.00200695	0.0018301	0.00353474	0.00324122	0.00130653	0.000213093	0.000893169
0.000996802	0.0034754	0.0207595	0.00204828	0.0041043	0.00746356	0.0136947	0.00467629	0.00227875	0.00344605	0.00204129	0.00214969	0.000210762	0.000903977
0.00186295	0.00194454	0.0150468	0.00199774	0.004744	0.00446277	0.0301193	0.00101693	0.00179164	0.00268502	0.00583638	0.0027096	0.000191159	0.000835419
0.00222513	0.000721402	0.000716527	0.00133006	0.00395277	0.016092	0.00737233	0.00156678	0.000986205	0.00138632	0.00495084	0.00188933	0.000164138	0.003566
0.0021232	0.000813378	0.00113148	0.00222238	0.00164244	0.0121266	0.00236808	0.00560188	0.00103823	0.000973596	0.00359853	0.000976668	0.000337707	0.00141133
0.00161415	0.001592	0.000389099	0.00288412	0.00315815	0.00991662	0.00886737	0.00738419	0.000859155	0.00262282	0.000778834	0.000207159	0.00014517	0.000714832
0.001894	0.00629224	0.00327598	0.002985	0.00279469	0.0109155	0.00428306	0.00713931	0.00012366	0.00669342	0.00262653	0.000212563	0.000354343	0.000400331
0.0118452	0.00279797	0.0132505	0.00119283	0.00525803	0.030461	0.0048026	0.0038325	0.00103876	0.00239891	0.00913599	0.000147714	0.000107553	0.000857989
0.0103281	0.00873523	0.00933785	0.00110573	0.0057248	0.0198147	0.00286569	0.00252035	0.00187874	0.00322723	0.0337877	0	0.000362502	0.00138028
0.00566663	0.0137903	0.00332801	0.00128894	0.0107864	0.00615099	0.00777435	0.00753106	0.00141949	0.0104092	0.0035144	0.000117196	0.00218519	0.00315899
0.000647651	0.000839763	0.00585916	0.00242986	0.00527297	0.00295999	0.00131777	0.00629902	0.000460413	0.0116447	0.00679684	8.10623e-05	9.89702e-05	0.00253699
0.00344213	0.00511063	0.0113819	0.00338236	0.00130177	0.000545502	0.00221867	0.00620408	0.00311957	0.00347445	0.00153499	0.00011709	9.54734e-05	0.00225608
0.00410366	0.00619433	0.00812531	0.00866646	0.00165081	0.000837008	0.00326686	0.0102393	0.021647	0.00618161	0.00085587	6.12471e-05	0.000126097	0.000776185
0.00643179	0.0126274	0.00533973	0.00416014	0.000907262	0.00242329	0.0038858	7.20554e-06	0.0117242	0.0145035	0.0153152	4.673e-05	0.000129806	0.000322024
0.00102075	0.0139357	0.00522179	0.00476646	0.00286463	0.000696606	0.0040564	0.00074323	0.025998	0.0143741	0.00534513	5.5737e-05	8.29697e-05	0.000321812
0.00958284	0.000749588	0.00421291	0.00777128	0.00302357	0.00544771	0.00883717	0.000343959	0.0123112	0.0138877	0.00577789	6.64393e-05	0.000126097	0.000161171
0.0111239	0.00208908	0.00208865	0.00786103	0.00405905	0.00833967	0.0159791	0.0142762	0.00375674	0.00280243	0.0148394	3.41203e-05	5.75383e-05	0.000281864
0.00809076	0.00803767	0.00506083	0.00580713	0.00678677	0.00115066	0.0141954	0.00982602	0.00553724	0.00577217	0.0026528	3.24249e-05	0.000111368	0.000502798
0.00408554	0.0071143	0.00082122	0.000890626	0.00657929	0.0109237	0.00479963	0.0105964	0.013386	0.0029211	0.00255214	3.42263e-05	0.000138707	0.000721931
0.00101227	0.0160388	0.00105773	0.00101365	0.0069544	0.0594611	0.00332546	0.00646125	0.00763003	0.00177108	0.00177564	7.35389e-05	7.75655e-05	0.00100994
0.00147777	0.0111323	0.000805855	0.00271267	0.00396517	0.00197389	0.0217032	0.00336901	0.00581095	0.00562827	0.00386895	5.74324e-05	0.000154919	0.000605371
0.00313049	0.00137371	0.00283591	0.00930182	0.0023063	0.00375027	0.001656	0.00227006	0.00449679	0.00272899	0.00451756	6.29425e-05	7.38568e-05	0.000678274
0.00261105	0.000965012	0.0165192	0.0108206	0.00107214	0.00558302	0.000916693	0.000635783	0.00563918	0.00261815	0.00185066	9.52615e-05	2.52194e-05	0.000345866
0.0156372	0.00272009	0.0314028	0.00619931	0.00176207	0.00685904	0.000289281	0.000164244	0.0047582	0.0204736	0.00657442	0.000276777	1.98152e-05	0.000200484
0.00878588	0.00701735	0.0425863	0.00143867	0.00154548	0.00558779	0.00140794	0.000126097	0.00512505	0.0139334	0.0555704	0.00023969	0.000311428	0.000169966
0.0038183	0.000889566	0.00704564	0.00092517	0.0014019	0.0156326	0.00418133	8.29697e-05	0.0091238	0.00231118	0.0112018	0.000112322	0.00104215	0.000242339
0.00355964	0.00089709	0.0940304	0.00118849	0.00319958	0.00404188	0.00573868	8.29697e-05	0.0049608	0.0111668	0.0106706	0.000164138	0.000726594	0.000266075
0.0150608	0.000750224	0.0311008	0.00556162	0.00325033	0.00175805	0.0156955	0.000262154	0.0105933	0.00363859	0.0100213	0.000110626	0.000320541	4.14318e-05
0.00227907	0.0019385	0.0178647	0.0107474	0.00223117	0.000790384	0.0236026	0.00236066	0.0233039	0.00472609	0.00940397	9.48376e-05	0.000222948	6.64393e-05
0.0101379	0.00121986	0.00399823	0.0045504	0.00151316	0.00141123	0.0157092	0.00216611	0.00676049	0.00449668	0.00494067	9.82285e-05	0.000313017	0.000163184
0.00915199	0.00276311	0.0015031	0.00554636	0.001265	0.00605085	0.0104613	0.00497712	0.0042465	0.0111985	0.000940217	0.00027434	5.5525e-05	0.000296805
0.000382741	0.0014268	0.00245031	0.00417052	0.00761212	0.00280878	0.0113145	0.0037507	0.00265482	0.011434	0.00194603	0.00036833	7.72476e-05	0.000551754
0.00154972	0.00914998	0.00540426	0.00300111	0.00597297	0.00375292	0.00954088	0.00964589	0.00339074	0.0086671	0.0013023	0.000532998	7.8943e-05	0.00152969
0.00168525	0.00648435	0.0111825	0.00319788	0.00312837	0.00813601	0.00701364	0.00764094	0.001345	0.00694211	0.00113042	0.00020557	9.34601e-05	0.000311004
0.00136354	0.000641187	0.0244208	0.00331338	0.0010092	0.0104881	0.00558429	0.00714832	0.000539462	0.00871934	0.00358783	0.00123225	0.000233438	0.000341098
0.00202232	0.00240676	0.0184866	0.0032089	0.000679016	0.00730536	0.00920698	0.00205962	0.00036282	0.0113772	0.00648816	0.000341627	0.000418345	0.000311534
0.00284672	0.000558959	0.00800313	0.00131989	0.000830968	0.0102883	0.0100346	0.0042146	0.000391218	0.0102686	0.00836574	0.000333574	0.000132879	0.000701692
0.00831265	0.000594775	0.00169023	0.0010643	0.00140349	0.0146422	0.0109927	0.00537194	0.000549316	0.0093192	0.00399547	0.00152206	1.26097e-05	0.00163756
0.000564681	0.00306002	0.00107786	0.000444094	0.00585228	0.00518534	0.00734297	0.00754113	0.000153965	0.00540352	0.00203832	0.00207202	9.69569e-05	0.00149992
0.000647757	0.00603008	0.00228543	0.000910547	0.00355678	0.00477303	0.00381925	0.00598854	0.000306235	0.00428751	0.00561608	0.00113275	0.000336435	0.00202391
0.00304042	0.00214005	0.00996844	0.000670751	0.00359154	0.0158379	0.00339381	0.0119705	0.00244893	0.00112481	0.00679154	0.000482347	7.06779e-05	0.00221295
0.00487359	0.00338512	0.0106229	0.00231234	0.00500531	0.0435243	0.00233004	0.0140079	0.00212309	0.00317552	0.0242493	5.23461e-05	0.000609716	0.00106854
0.0108429	0.00788498	0.000466877	0.00383621	0.00846704	0.0191821	0.0110143	0.00939263	0.00136354	0.00552008	0.0040688	7.20554e-06	0.00292397	0.00087293
0.00725683	0.000849512	0.00263956	0.00271469	0.00594277	0.00963253	0.00220765	0.00641155	0.000690354	0.00678772	0.00297705	0.000115289	9.00692e-05	0.000740369
0.0012082	0.00104152	0.0141026	0.00164244	0.00178168	0.00339137	0.000429153	0.00581529	0.0039675	0.00375737	0.000266605	0.000115289	0.000115289	0.000400967
0.00245921	0.00482358	0.00982783	0.00413534	0.00282595	0.00186433	0.000619888	0.00540744	0.0204529	0.00408681	0.000342051	9.00692e-05	0.000100878	0.000629849
0.0138297	0.0199902	0.00192928	0.00250806	0.00211038	0.00761477	0.00167571	0.000325309	0.0142767	0.00224219	0.0101435	9.72748e-05	6.66512e-05	0.000774595
0.000858519	0.00917127	0.00110573	0.00221422	0.00125673	0.0021836	0.00209056	0.000563727	0.0266075	0.00900322	0.00706609	3.06235e-05	0	0.000484573
0.00207636	0.00180128	0.00418536	0.00433901	0.00194507	0.00442664	0.0197945	0.0105366	0.00941934	0.0168462	0.00629499	2.52194e-05	0.000129806	0.000555568
0.0072493	0.000276777	0.00430552	0.00715076	0.00112396	0.007745	0.011244	0.0149129	0.00178485	0.0132893	0.0086085	3.42263e-05	4.673e-05	0.000326792
0.00217342	0.00392935	0.00373512	0.0108725	0.00160238	0.000922945	0.00569566	0.0100407	0.00301584	0.00586404	0.0177103	1.98152e-05	0.000132879	0.000347985
0.00714599	0.0156338	0.00238175	0.0151532	0.000677639	0.0119649	0.00568125	0.0164121	0.0190787	0.00171407	0.0126891	4.673e-05	0.000106282	0.000276883
0.0081537	0.0101252	0.0023774	0.0150116	0.00227578	0.0485451	0.012289	0.00556723	0.0090313	0.00491725	0.00651211	1.97093e-05	0.000149303	0.00036441
0.0161715	0.00819535	0.000284301	0.0128284	0.00188552	0.0016044	0.00725343	0.00173611	0.00572904	0.0107632	0.00256125	7.8943e-05	0.00053427	0.00066683
0.00582462	0.00723362	0.000523567	0.00987763	0.00202476	0.00669744	0.00148593	0.000489023	0.00496451	0.0126016	0.00666322	0.000136481	0.00021055	0.000372887
0.00573836	0.00123787	0.00486724	0.0105378	0.00628387	0.0101646	0.000110308	0.000127898	0.00312487	0.017136	0.00408692	0.000129276	0.000153224	8.26518e-05
0.00657781	0.000862651	0.0202187	0.00604428	0.00729667	0.00667932	0.000393762	0.000133514	0.00684081	0.0213757	0.00451427	0.000100666	0.000282288	0.000100772
0.0147434	0.00671885	0.0409984	0.00132296	0.00870578	0.00332355	0.00265514	9.00692e-05	0.00814353	0.00257418	0.023148	6.11411e-05	0.000964801	0.000194444
0.00388273	0.00339211	0.0247458	0.000642141	0.00774553	0.011734	0.00625187	7.20554e-06	0.0116675	0.00531419	0.0146676	0.000261201	0.00137795	0.0001226
0.00206682	0.00372696	0.0995256	0.00139152	0.00245433	0.000630167	0.023113	0.000144217	0.00450834	0.0107267	0.00674873	0.000126945	0.000437207	6.85586e-05
0.00534376	0.00153955	0.0273213	0.00120979	0.00259739	0.00305186	0.00610648	0.000125673	0.0228331	0.00492255	0.00169553	1.96033e-05	0.000728925	0.000115289
0.00389438	0.0022832	0.0101153	0.00590049	0.00113614	0.00201554	0.0227914	0.00376712	0.0122417	0.00376235	0.00739903	0.000125461	0.000990338	0.000129806
0.0092642	0.0029921	0.000884162	0.0054049	0.000461049	0.00252989	0.0314274	0.00191742	0.00644048	0.00537067	0.00547875	0.000100136	0.000560866	0.000129806
0.00383928	0.00236024	0.0080915	0.004465	0.00177119	0.00159338	0.0327239	0.00177585	0.00685141	0.0101537	0.00287819	0.0001759	0.00025728	0.000129806
0.000335269	0.00661585	0.0111193	0.00473934	0.00227854	0.00150765	0.0278758	0.0011886	0.0108088	0.0201112	0.00116581	0.000219875	0.000390689	0.000129806
0.00262695	0.0106304	0.0051775	0.00801309	0.00183603	0.00361707	0.00431029	0.00375059	0.00369231	0.00972483	0.00211843	0.000150257	0.000898679	0.000659837
0.00299729	0.00106409	0.00272285	0.0145447	0.00510491	0.00453419	0.00538095	0.00424057	0.000964801	0.00986131	0.00491058	9.6639e-05	0.00117673	0.000508414
0.0019917	0.00111421	0.00304317	0.0133748	0.00270303	0.00943576	0.00807646	0.00310432	0.001608	0.00686497	0.00629701	0.000733376	0.000886917	9.49436e-05
0.00360266	0.00105879	0.0017554	0.0023471	0.00180923	0.00298754	0.0103578	0.000604524	0.000702646	0.00868257	0.0131563	0.000128746	0.000487328	0.000336329
0.00650522	0.000184801	0.0107898	0.0035874	0.0015475	0.00546784	0.00708824	0.00344637	0.00059806	0.0138657	0.0141009	8.26518e-05	0.000347455	0.00115395
0.025155	0.00194401	0.00964069	0.00275962	0.000819418	0.00922744	0.0113	0.00297154	0.000914998	0.0183844	0.00494597	0.000278155	0.00018745	0.00311777
0.020061	0.0014499	0.0147833	0.000701586	0.0028801	0.000824928	0.00828754	0.00953727	0.000449181	0.0229854	0.00270865	0.000529183	0.000564893	0.00234434
0.00417688	0.00615046	0.00623004	0.0010856	0.00171396	0.00149812	0.00545936	0.00520685	0.00084983	0.0248513	0.00750256	0.000276566	0.000546985	0.000659095
0.00165462	0.00512981	0.00361432	0.00305769	0.000871234	0.00308323	0.00197707	0.00486575	0.00330056	0.0156811	0.0260531	0.000974443	3.34846e-05	0.000123554
0.000919554	0.00827874	0.0127416	0.00295247	0.00126383	0.0346455	0.00205623	0.000874201	0.00221973	0.00301531	0.0070804	0.00123501	0.000369284	8.94335e-05
0.00352489	0.011613	0.000976351	0.00226699	0.00706334	0.0229317	0.00724803	0.0013522	0.00123363	0.00189612	0.00389078	0.00156731	0.00186422	0.00037935
0.0126349	0.000782331	0.000538826	0.00968615	0.00217501	0.00251918	0.00225057	0.00586626	0.000513289	0.00234106	0.000631438	0.00138495	0.000115289	0.000720978
0.00310082	0.000750012	0.00631883	0.0237313	0.00277424	0.00569905	0.00120841	0.0105038	0.00553926	0.00586753	0.000127474	0.000247002	0.000111792	0.00126542
0.00296074	0.00147904	0.0128465	0.0330935	0.000798437	0.0123316	0.000269678	0.00118097	0.0144243	0.0064035	0.00011158	3.96305e-05	0.000100878	0.00135464
0.0139014	0.0137418	0.0049341	0.028468	0.00349744	0.0828513	0.000756794	0.00101238	0.00591448	0.0109588	0.00564808	3.96305e-05	0.000115395	0.000356356
0.000724263	0.00433487	0.00199731	0.00756507	0.00172498	0.105341	0.00132667	0.000874095	0.0495896	0.00816801	0.0072937	0.000127898	0.000120587	0.000205676
0.000592656	0.0018816	0.00240358	0.00313261	0.000546667	0.0587251	0.022985	0.0230913	0.0101393	0.0177495	0.00719918	6.12471e-05	0.000341733	0.000565211
0.00239362	0.0011727	0.00607597	0.00155799	0.000396834	0.0331163	0.0041648	0.00496303	0.00288698	0.00853072	0.00225788	0.00011709	0.000297864	0.000397364
0.00950686	0.00197326	0.00519286	0.00525326	0.000461578	0.013256	0.00106176	0.0200463	0.00748274	0.0075531	0.00250657	9.54734e-05	0.000672552	0.000804689
0.0128248	0.00245073	0.0137669	0.00832038	0.000245836	0.0217358	0.00717248	0.00988081	0.0237708	0.00189845	0.00867992	3.60277e-05	0.00160673	0.00112258
0.00391632	0.0165552	0.0115773	0.00720851	0.0011816	0.0459216	0.0113699	0.00375387	0.00537724	0.00419097	0.0145555	4.673e-05	0.00119771	0.000884692
0.0153722	0.00864453	0.010147	0.0105623	0.00124868	0.00525072	0.00751559	0.00285414	0.001862	0.0111702	0.00412167	5.03328e-05	0.000821855	0.000407007
0.00745434	0.00777298	0.00750001	0.0197503	0.00118436	0.00638824	0.0105357	0.00106949	0.00839615	0.00478448	0.000968721	5.5631e-05	0.000686646	0.00029903
0.0110816	0.00618373	0.00838746	0.020323	0.000452889	0.00819683	0.00159539	0.000366529	0.00813092	0.00696511	0.00197548	5.03328e-05	0.000501633	0.000460943
0.0075833	0.00408512	0.00809299	0.0198864	0.0014978	0.00337378	0.000674778	0.000348515	0.00966167	0.0079599	0.0181817	2.87162e-05	0.000874519	0.000147714
0.00713105	0.00295289	0.0165211	0.0082975	0.00113826	0.00462405	0.00398646	0.000163926	0.0127982	0.00315677	0.0308555	5.5737e-05	0.000702222	5.23461e-05
0.00501188	0.00212648	0.06314	0.00565508	0.000205358	0.0101381	0.00255669	7.75655e-05	0.00537819	0.00411457	0.0139707	5.5737e-05	0.000494533	0.000115395
0.0013148	0.00237242	0.0751428	0.0042892	0.00140953	0.00219038	0.0212225	8.82679e-05	0.0132319	0.00276672	0.0223472	3.58158e-05	0.00224357	0.000129806
0.00239457	0.000607491	0.0144104	0.000389311	0.00429291	0.00425423	0.0189215	0.000129594	0.0301639	0.00185998	0.00517686	0.000110732	0.00182279	0.000138813
0.00210285	0.00132751	0.00735039	0.00162273	0.00366285	0.00127082	0.00653405	0.00859801	0.0109676	0.000606431	0.00319407	0.000176748	0.000436465	0.000144323
0.0052841	0.00179386	0.00286643	0.00354332	0.00142214	0.00487677	0.00659084	0.00567722	0.0229355	0.00179831	0.00883929	0.000141144	9.87583e-05	0.000129806
0.00262801	0.00631195	0.00202963	0.00206979	0.00195609	0.0021623	0.0172407	0.00784016	0.0114565	0.0104353	0.00696214	0.000283347	0.000363774	0.000144111
0.0005668	0.00918145	0.00347137	0.00290436	0.00104607	0.0031449	0.0403951	0.0109167	0.00136121	0.00428995	0.00650925	0.000255055	0.00110001	0.000138707
0.00515726	0.00247542	0.00305939	0.00555166	0.00220203	0.00101248	0.0628568	0.00801023	0.00605933	0.0102752	0.00462193	0.000778622	0.00052611	0.000466453
0.00355954	0.000259293	0.00956313	0.0212685	0.00132423	0.0020682	0.0115294	0.0077769	0.00489012	0.00366116	0.00415516	0.000791868	0.000411881	0.000822385
0.00159486	0.00108539	0.00687567	0.0218265	0.000814226	0.0140091	0.0064018	0.00488864	0.00130802	0.00197336	0.00481139	0.000679122	0.00126065	0.000718329
0.00210529	0.000401285	0.0026314	0.0393739	0.00108835	0.00591087	0.00583394	0.00709131	0.000967238	0.00321367	0.0178296	0.000409232	0.00173071	0.000665983
0.0209062	0.000927077	0.00317298	0.0588926	0.00185649	0.00728152	0.0089515	0.00696797	0.000610034	0.0100794	0.0205842	0.000274128	0.00110457	0.00104088
0.00723743	0.00215848	0.0072919	0.00634575	0.00274807	0.0112103	0.0122701	0.00860235	0.00151486	0.0120005	0.010999	0.000418451	0.000319905	0.00203885
0.0120214	0.0018692	0.0101367	0.0020096	0.007585	0.00638167	0.00593588	0.0095306	0.00100538	0.00582271	0.0239912	0.000530985	0.0001226	0.000729879
0.0155561	0.00977474	0.00645479	0.000986523	0.00792185	0.00410091	0.00610479	0.00548628	0.00224876	0.0055969	0.0372959	2.77625e-05	5.76443e-05	0.00114017
0.00545904	0.00798819	0.0122887	0.00101089	0.00432332	0.00310569	0.00543012	0.00163884	0.00455623	0.0109506	0.00750976	3.32726e-05	0.000166257	0.00056341
0.0026066	0.0141716	0.0179569	0.00503943	0.00238069	0.00840749	0.00339116	0.000603464	0.00172785	0.0072172	0.00593673	0.000195185	8.00027e-05	0.000622431
0.000777457	0.0229421	0.0090883	0.00165738	0.00316895	0.047999	0.00633939	0.00300503	0.00138103	0.00244925	0.00860045	0.000532044	0.00023524	0.00135051
0.00642766	0.00127369	0.00275336	0.0271149	0.00183222	0.0656925	0.00474156	0.00897916	0.00395203	0.00337728	0.00608423	0.000771417	0.000917011	0.00144789
0.00857692	0.00116497	0.00180552	0.0552601	0.00237666	0.0573333	0.00146707	0.0137908	0.00108931	0.00184133	0.00610722	0.00155926	0.000147714	0.0015902
0.00533242	0.000899421	0.00363371	0.040152	0.000368436	0.0602911	0.00143666	0.0011318	0.00374116	0.000648604	0.00578615	0.000476625	0.000122494	0.00211387
0.00867526	0.00574515	0.0059043	0.0342562	0.000519858	0.0283321	0.00133875	0.0035535	0.0106512	0.00458039	0.00525135	8.29697e-05	7.92609e-05	0.00215265
0.000722249	0.00549369	0.0118808	0.0567165	0.00286357	0.0101116	0.00148148	0.0030135	0.00762378	0.00294187	0.00564406	7.20554e-06	0.000120587	0.00127962
0.000285361	0.00450155	0.00710127	0.108389	0.00245137	0.0357414	0.00121477	0.0155991	0.0667204	0.0197477	0.0032533	0.000127898	0.000466983	0.00100581
0.00126796	0.000306235	0.00427384	0.129327	0.000551754	0.0413556	0.0252563	0.00898001	0.0110192	0.0113648	0.00122123	0.000115395	0.000189993	0.00146304
0.00373056	0.000324249	0.021401	0.0821089	0.000558217	0.0306358	0.0153962	0.0232221	0.00423453	0.00800482	0.00175052	6.48499e-05	0.000892427	0.000991079
0.0056502	0.000632922	0.0315195	0.0236276	0.000324037	0.0153932	0.0186587	0.00259696	0.00983832	0.000866784	0.00198322	0.000127898	0.00206259	0.000176536
0.0148214	0.00142966	0.035137	0.00399155	0.000199742	0.0294537	0.0277101	0.0014107	0.0295766	0.0062525	0.0138356	6.29425e-05	0.00624212	0.000116984
0.00510163	0.0100716	0.0406914	0.0012118	0.00295671	0.0203083	0.0180831	0.00102753	0.016781	0.00765652	0.0319343	6.28365e-05	0.00507217	3.08355e-05
0.0075531	0.00613594	0.0514722	0.00240909	0.00220267	0.00368023	0.0104147	0.000578351	0.0117854	0.00726265	0.0536828	2.52194e-05	0.000897302	6.48499e-05
0.0130671	0.00409879	0.0795038	0.000637372	0.00201342	0.00392988	0.011464	0.000161701	0.0196561	0.00344107	0.0661103	1.62125e-05	0.000828531	0.000158416
0.0166925	0.00354555	0.111618	0.00403955	0.000209808	0.00290998	0.00897376	0.000256962	0.00934919	0.00422043	0.0445027	5.20282e-05	0.000635677	0.000290977
0.00452052	0.00631873	0.109582	0.0121684	0.000126521	0.0161265	0.00348674	0.000132561	0.0102746	0.0036424	0.0135578	0.000146548	0.000444412	0.000174205
0.00175042	0.0108437	0.0616537	0.0123151	0.000379986	0.0103486	0.0062916	0.000113381	0.00726149	0.0029192	0.0221188	0.000269254	0.00208823	0.000254419
0.00138526	0.0110334	0.0133665	0.00982783	0.00114674	0.00355487	0.00454246	4.85314e-05	0.00384108	0.00293159	0.0282919	0.000228034	0.0044011	0.00041665
0.00100507	0.00744767	0.016853	0.00963656	0.000226551	0.00747172	0.00575129	0.00031556	0.0377186	0.00719653	0.00424883	0.000144323	0.00144916	0.000297864
0.00122653	0.00530593	0.0203502	0.0140241	0.00139173	0.00316556	0.0197702	0.0130436	0.026429	0.00877455	0.0110435	8.02146e-05	0.000195609	0.00068601
0.00661744	0.00366052	0.00180647	0.011485	0.00464641	0.00218752	0.0099606	0.010842	0.0129066	0.00757896	0.00532235	0.000108295	4.84255e-05	0.000916587
0.000390583	0.00304148	0.0033013	0.00694052	0.00367482	0.00141621	0.00645288	0.00160058	0.0305715	0.00404358	0.00636631	0.000552177	0.000152694	0.000530561
0.00128704	0.0053872	0.0104926	0.00710318	0.000918812	0.00546212	0.00285774	0.00213506	0.0148834	0.00943502	0.00388273	0.000570191	0.00142744	0.000271903
0.0019385	0.00189845	0.00941489	0.00633897	0.000740157	0.00128492	0.00489362	0.000611517	0.00273779	0.0109666	0.00140773	0.000236511	0.000664075	0.000100878
0.00387351	0.000941806	0.0059327	0.0102394	0.00060463	0.00361305	0.0213341	0.00263786	0.00350221	0.00444412	0.00291093	0.000793563	0.000292142	0.00011158
0.00841755	0.00160048	0.00281641	0.0139496	0.00161065	0.0166665	0.0729526	0.00150204	0.00808811	0.0103476	0.00154675	0.000442929	0.000327428	0.00010448
0.00747278	0.00164223	0.00228628	0.00407897	0.00224516	0.0117946	0.0765083	0.00123533	0.00286622	0.0377688	0.0029192	9.82285e-05	0.00116539	0.00156106
0.0157505	0.00253741	0.00161065	0.00875452	0.00298384	0.00665548	0.0664403	0.00283072	0.00164731	0.0384139	0.0123811	9.3672e-05	0.000921249	0.00052219
0.00457191	0.000951343	0.00346237	0.0226163	0.00323115	0.0104717	0.0340399	0.00410599	0.000617663	0.0436712	0.00895543	0.000437842	0.00156286	0.00152291
0.00561449	0.00398244	0.000662698	0.0353536	0.00728618	0.00417487	0.00999546	0.00332663	0.0019847	0.060233	0.0303665	0.00076845	0.000819842	0.00116094
0.012475	0.00363085	0.00147088	0.010286	0.00339974	0.00302113	0.00335185	0.00209861	0.000657399	0.0318916	0.00551605	0.000234922	0.00045681	0.00182629
0.0147759	0.0067695	0.005723	0.00465107	0.00779512	0.00265821	0.00628524	0.00179058	0.00183964	0.00499948	0.00911639	0.000387722	0.000296805	0.00323211
0.0154347	0.00398	0.0154443	0.00274785	0.00443437	0.00307359	0.00942983	0.00245402	0.00595612	0.00476816	0.00334496	0.00021002	0.000461896	0.00220818
0.00834529	0.00167529	0.0104445	0.0101052	0.00125281	0.00681761	0.00811312	0.00697168	0.00185945	0.00404453	0.00366561	0.000436465	0.000126627	0.00072013
0.00275379	0.00361792	0.00568867	0.0429397	0.00275029	0.0185763	0.00565232	0.0069544	0.001075	0.00950803	0.00586573	0.000336753	0.000201755	0.000655174
0.00458124	0.00130357	0.00865512	0.0465031	0.00324228	0.00712374	0.00894992	0.0127462	0.00274277	0.00343079	0.003303	0.000443247	0.000313017	0.000564575
0.00687133	0.00111304	0.00434875	0.00695833	0.000924428	0.0027523	0.00332154	0.00501325	0.000293096	0.0063306	0.0038219	0.000580046	8.11683e-05	0.000459989
0.00499556	0.000922733	0.00245688	0.000676791	0.00252512	0.0123883	0.00128396	0.00654835	0.00120491	0.00911384	0.00663227	0.000602404	0.000120693	0.000437525
0.00138124	0.00552517	0.00519096	0.00259029	0.00360436	0.0114018	0.000868691	0.00911215	0.00997988	0.0114742	0.00787417	0.000857777	0.000127686	0.00101174
0.000911183	0.00361654	0.00517167	0.00495688	0.0034327	0.00755617	0.000342263	0.018457	0.0114378	0.013147	0.00558069	0.000414001	0.000175794	0.00116581
0.00563865	0.000620736	0.0182544	0.00195132	0.00259103	0.00901593	0.000760078	0.007331	0.0485068	0.00629044	0.00502544	0.000191053	0.00142903	0.000724369
0.0119976	0.000433074	0.040567	0.00559966	0.00333415	0.00871351	0.0153471	0.0162485	0.0129603	0.0191212	0.00414562	0.000113593	0.00175402	0.00046783
0.0123427	0.00169616	0.0175744	0.0522075	0.00103643	0.0154938	0.012956	0.00374497	0.00803757	0.00333224	0.00229857	1.26097e-05	0.00305186	0.000116454
0.00160895	0.0218875	0.0138884	0.117991	0.000805007	0.0297991	0.00338756	0.00131183	0.0157099	0.00605742	0.00236829	0.000117196	0.00492202	0.000147184
0.00177458	0.0502821	0.0065333	0.0562703	0.00449265	0.0539514	0.00646612	0.000545396	0.0274527	0.00530985	0.00449753	9.00692e-05	0.00186761	0.000238419
0.00422234	0.0451923	0.00924153	0.0406666	0.00141599	0.0411957	0.0123883	0.000363456	0.0145837	0.0104229	0.00134722	4.85314e-05	0.00224421	0.00029797
0.00278664	0.0267544	0.00671122	0.0464785	0.00319831	0.0154857	0.0147653	0.000112534	0.0315203	0.00585376	0.00217607	4.13259e-05	0.00410493	0.000238419
0.00488567	0.0139053	0.00453801	0.0680036	0.00104046	0.0117039	0.0101257	0.000178655	0.0319609	0.00531885	0.00340419	9.87583e-05	0.00121403	0.000157144
0.00332038	0.0280191	0.00424269	0.0783436	0.000614484	0.00548395	0.0101695	0.000511169	0.00996918	0.00714673	0.0197646	0.000168059	0.00220691	0.000121752
0.000835737	0.0280703	0.00308514	0.0465983	0.000897302	0.0139609	0.00347021	7.72476e-05	0.00598865	0.00555303	0.012971	0.000410716	0.00578382	8.92215e-05
0.00101588	0.012316	0.00144418	0.0223367	0.00107278	0.00835631	0.014774	7.72476e-05	0.00773684	0.00533507	0.0213521	0.000401815	0.00377666	2.29941e-05
0.00142839	0.00963137	0.00409879	0.0114113	0.00124645	0.00690132	0.0133829	0.00045077	0.0239939	0.00975121	0.0137632	0.000404782	0.00054317	0.000189039
0.00442886	0.0043726	0.0247987	0.00916025	0.000675095	0.00261762	0.0256074	0.00971752	0.0635343	0.0105435	0.0110602	0.000656976	0.000247955	0.000151104
0.0042732	0.0010963	0.00790119	0.00576062	0.00137806	0.00130653	0.0102472	0.00337505	0.0153756	0.0128493	0.000869645	0.00055684	0.000177066	0.000109143
0.000689401	0.00364897	0.0038503	0.00480843	0.00261423	0.00112756	0.010391	0.00567065	0.0169093	0.00696532	0.00302951	0.000568602	2.51134e-05	0.000237677
0.00164392	0.00817437	0.00112767	0.0086458	0.00115755	0.00935555	0.0121882	0.00235303	0.028322	0.00141716	0.0137124	0.000268724	0.00152535	0.000368436
0.0027683	0.00258721	0.0012561	0.0263266	0.000862016	0.00406615	0.0111968	0.0011656	0.00960594	0.00358783	0.005588	0.000891791	0.00142945	0.000540309
0.00559288	0.00162464	0.00687398	0.00263394	0.00080257	0.00661712	0.00849077	0.0018141	0.00218783	0.00220786	0.005325	0.00152079	0.00025728	0.000348303
0.0159746	0.00182088	0.00908004	0.00143189	0.00237603	0.00773991	0.00292545	0.00063822	0.00211673	0.0111031	0.00934558	0.000726276	0.000195291	4.15378e-05
0.00629754	0.00193448	0.00289154	0.00038645	0.00234456	0.0253664	0.0025373	0.00136693	0.00684728	0.00952265	0.0060925	0.000799179	0.000284407	0.000601768
0.0162952	0.00518915	0.00275156	0.00126606	0.000498136	0.02348	0.0151753	0.00205241	0.0112559	0.00107076	0.00386874	0.000483725	0.00190258	0.00113127
0.00588756	0.00831223	0.00277148	0.00234148	0.000841882	0.0184733	0.0402326	0.00219981	0.00398	0.00181188	0.00332281	0.00067997	0.00175826	0.000523143
0.00449	0.0053125	0.000455432	0.0090207	0.00962151	0.00569153	0.0914559	0.00277371	0.000803206	0.00485124	0.00608815	0.000325733	0.00162824	0.000815815
0.00296582	0.00269646	0.000727654	0.0106328	0.00713009	0.000913408	0.0261644	0.00511943	0.00384543	0.0279523	0.00812022	0.000483089	0.000300195	0.00131724
0.00174967	0.00947316	0.000308885	0.0131916	0.00659985	0.000315772	0.011629	0.00629817	0.0011532	0.0298424	0.00985781	9.53674e-05	0.0003749	0.000636419
0.00578096	0.0166186	0.0072155	0.0146115	0.00405502	0.00051562	0.00471486	0.00716029	0.00279882	0.0064231	0.00221856	0.000131289	0.000323825	0.000387086
0.0127298	0.0251889	0.00790469	0.00852309	0.00182692	0.000971052	0.00469346	0.00753159	0.00452741	0.00157642	0.00622272	0.000196457	0.000314395	0.000419935
0.0135179	0.0112584	0.00607914	0.0119136	0.00376447	0.00659964	0.00998063	0.00353252	0.00265588	0.00959629	0.00845517	0.00107627	8.03206e-05	0.000339826
0.0113281	0.00314172	0.0023435	0.00408014	0.00206206	0.00199223	0.0187279	0.0100826	0.0010074	0.0216118	0.00332695	0.000803736	0.00011105	0.000300725
0.00875791	0.00270822	0.00599723	0.000671175	0.000916905	0.00614399	0.013635	0.0103484	9.00692e-05	0.0178447	0.00135273	0.000393867	0.000132879	0.000169224
0.0115392	0.00175677	0.0178687	0.00232061	0.000975715	0.0268431	0.00230439	0.0117836	0.000682725	0.00372124	0.000876957	0.000338448	0.00011709	0.000113275
0.0140965	0.00172562	0.0149546	0.000532574	0.000666724	0.0323322	0.000482983	0.0205255	0.00632932	0.00330925	0.00171238	0.000284089	0.000180033	0.000249333
0.0112058	0.00169786	0.0134243	0.000655704	0.00375281	0.0186476	0.000328064	0.0385813	0.00604163	0.00962745	0.00148413	0.000711123	0.000327322	0.000302739
0.00598356	0.0032479	0.0357718	0.00366561	0.00405153	0.00602192	0.0002754	0.00496737	0.0245847	0.00558154	0.0020789	0.000850995	0.000635995	0.000173251
0.00308662	0.00779406	0.0258931	0.00486967	0.00132826	0.00741217	0.0118172	0.0127996	0.010768	0.0238429	0.00105445	0.00170475	0.00180795	0.000272115
0.00116126	0.0338818	0.0119597	0.00532659	0.00301414	0.0185708	0.0202056	0.00711483	0.00454203	0.00122007	0.000255373	0.00155258	0.00434928	0.000160535
0.00085428	0.0380071	0.0184768	0.00481277	0.00309806	0.00223086	0.00957044	0.00144206	0.0101363	0.00369178	0.001107	0.000611729	0.00221475	0.00028748
0.00129784	0.0151225	0.00190873	0.00153775	0.00392172	0.0108682	0.0157718	0.000159581	0.0218116	0.00706206	0.00559425	6.66512e-05	0.00148434	0.000235134
0.00398456	0.00428475	0.00450548	0.0119339	0.0024217	0.0262087	0.0190731	0.000201649	0.0152249	0.00909127	0.00440852	7.20554e-06	0.00177574	0.000237571
0.00334761	0.00687144	0.00102043	0.00972674	0.00471242	0.0145301	0.0164509	3.518e-05	0.0181073	0.00597095	0.00527604	8.29697e-05	0.000952297	0.000150363
0.00434409	0.0115775	0.00183339	0.00930087	0.00198905	0.0109039	0.0133126	0.000165515	0.0232807	0.00252183	0.00733015	0.000263002	0.00184886	7.85192e-05
0.00646941	0.019423	0.00175338	0.00756285	0.000804583	0.00496059	0.0154889	0.000380728	0.005309	0.00420231	0.0191553	0.000153118	0.000910759	4.16438e-05
0.00944169	0.0119084	0.00257227	0.00467926	0.000821537	0.0050123	0.0274667	0.000519329	0.000409444	0.00433021	0.0183348	2.52194e-05	0.00150734	3.95245e-05
0.0124853	0.00688775	0.00197813	0.00409624	0.00325055	0.00167158	0.0185938	0.000387722	0.00814989	0.00265429	0.0192704	5.23461e-05	0.000588947	4.06901e-05
0.0139597	0.00688299	0.000619888	0.00430351	0.00223584	0.000565423	0.0118659	0.0011513	0.0757061	0.00542365	0.0330354	0.000147714	0.000324885	0.000281016
0.00920327	0.00452858	0.009783	0.0137556	0.00125398	0.000514242	0.0317237	0.00737847	0.0532486	0.0068264	0.0059309	0.000115395	0.000446637	0.000381152
0.00243876	0.00123755	0.00846863	0.0162662	0.0030916	0.00126659	0.0255689	0.0026954	0.0142472	0.00854492	0.000517633	7.20554e-06	0.000182894	0.000235134
0.00336933	0.010183	0.0160666	0.0125352	0.00431559	0.00467152	0.00262123	0.00427447	0.0151875	0.00518301	0.00148731	0.00129011	0.000140296	3.54979e-05
0.00492711	0.00538233	0.0169775	0.0137238	0.000727865	0.0139787	0.00630728	0.00132434	0.0190361	0.0021322	0.00665357	0.00177468	0.000228246	3.36965e-05
0.00288635	0.00502968	0.00714323	0.0197289	0.0011122	0.00415834	0.011429	0.00060908	0.0065136	0.00593599	0.000715574	0.0006272	0.00192483	7.30091e-05
0.00315963	0.00914902	0.00539758	0.000553555	0.00277085	0.0105423	0.00540362	0.00056129	0.00333722	0.00511265	0.000511699	0.00100348	0.00068993	0.000320329
0.015686	0.0119475	0.00888867	0.000815603	0.00294823	0.00593408	0.00442134	0.000850572	0.00462468	0.0216699	0.00269127	0.00134616	0.00173865	0.000169542
0.0159879	0.00781229	0.00280348	0.000897831	0.00503455	0.0155226	0.00137658	0.00112353	0.00257609	0.00216442	0.00370026	0.00117736	0.000266499	0.000656976
0.00563939	0.00301944	0.00104025	0.00148667	0.0027895	0.0301826	0.00191477	0.000764953	0.0194012	0.00118849	0.00268873	0.000342369	0.000593609	0.0015352
0.00135517	0.00284714	0.00138961	0.00450346	0.000425339	0.0438742	0.00171047	0.00175942	0.00377443	0.00349447	0.00531875	0.000334316	0.0030098	0.00133726
0.00134691	0.00600084	0.00100496	0.00259007	0.00691732	0.0462104	0.0262826	0.00751517	0.000893699	0.00706545	0.000864135	0.000992033	0.00357013	0.00159105
0.00316355	0.00657177	0.000651995	0.00148657	0.0103143	0.041185	0.105574	0.0088021	0.00247288	0.00134616	0.00306765	0.000419511	0.00309446	0.00116253
0.00267972	0.00741153	0.000577291	0.00344796	0.00220786	0.0282717	0.0124742	0.00706122	0.000449287	0.0101504	0.00117821	0.000123236	0.000237147	0.00042057
0.00834666	0.00251092	0.00369644	0.00757398	0.00483449	0.0180909	0.00486692	0.00389883	0.00295787	0.0231349	0.000729667	6.96182e-05	6.95123e-05	9.87583e-05
0.00380463	0.00305843	0.00452232	0.00855997	0.00373575	0.0111525	0.00309541	0.00305123	0.00434367	0.00813113	0.00167031	7.52343e-05	0.000180244	0.000244776
0.00648467	0.00554159	0.00258785	0.00624063	0.00315062	0.0105573	0.00443427	0.0113007	0.00147014	0.00812446	0.00403341	0.00095537	9.86523e-05	7.75655e-05
0.0112916	0.00677331	0.00038539	0.00599395	0.00142638	0.022321	0.0237687	0.00621414	0.000862334	0.0466774	0.00255087	0.000803312	0.000178125	0.000133302
0.0136973	0.00924248	0.00239669	0.0054547	0.00119114	0.0325446	0.0138719	0.0159454	0.000579304	0.0105989	0.00619422	0.000409444	0.000115289	7.19494e-05
0.0160249	0.00567203	0.00308736	0.00177447	0.00257958	0.025404	0.0014889	0.0312905	0.00359302	0.00297822	0.00513193	0.000396305	0.000190947	4.85314e-05
0.0102313	0.00513532	0.00738303	0.00112057	0.0036549	0.0129868	0.0007569	0.0233056	0.00286622	0.00233332	0.00692251	0.000209702	0.000111262	9.87583e-05
0.00731945	0.00986226	0.00452963	0.00133154	0.00550418	0.00792302	0.000161807	0.0684362	0.00843472	0.00572289	0.00762802	0.000370132	0.000596682	0.000312063
0.00388114	0.0253746	0.0290355	0.00231647	0.00590611	0.0114539	7.18435e-05	0.00814448	0.00368065	0.00944074	0.00662761	0.000344488	0.00215446	0.000227504
0.00274001	0.0337689	0.0125495	0.00416342	0.00164021	0.0125558	0.00571664	0.012782	0.00548119	0.0228837	0.00239139	8.13802e-05	0.000465075	0.000409974
0.0061726	0.0193559	0.00752672	0.00728438	0.000448227	0.0120669	0.00367567	0.00792313	0.00669373	0.00229857	0.00279035	0.000274234	0.00058439	0.000130018
0.00200611	0.00181866	0.0289879	0.00654867	0.00160705	0.00754568	0.00415654	0.000401603	0.0120766	0.00156371	0.00124211	0.000880029	0.000487963	5.65847e-05
0.000672976	0.0206776	0.00296317	0.00237645	0.00577778	0.0212113	0.00308885	0.000178655	0.0134384	0.00135846	0.00564151	0.000115395	0.000793457	9.72748e-05
0.000966496	0.000284301	0.0045006	0.00221411	0.00628101	0.0123551	0.00222429	0.000215001	0.00800387	0.00784005	0.00391409	0	0.000815392	0.000297123
0.00486766	0.00325902	0.000710381	0.00195662	0.00135528	0.00821951	0.0193058	0.000144747	0.0137973	0.00922277	0.00109673	7.20554e-06	0.0012349	0.000396834
0.0034381	0.00475364	0.00120608	0.00147449	0.00314967	0.00928699	0.0364721	0.000211822	0.0071747	0.00447591	0.00406244	0.000115289	0.000537448	0.000105858
0.00213771	0.00358168	0.00379817	0.00151783	0.00101482	0.0102918	0.0141704	0.000194338	0.00122409	0.00171057	0.00848834	0.000127898	0.000283347	0.00010056
0.00281069	0.0393364	0.000408279	0.0046339	0.000362926	0.00942039	0.00352785	0.00015333	0.00470278	0.00424173	0.0167504	7.20554e-06	0.00056129	0.000136269
0.00243717	0.0219751	0.000578033	0.00379139	0.0057017	0.00450399	0.0111726	0.000428836	0.115091	0.00740359	0.0232908	0.000111686	0.000724051	0.000200589
0.0020255	0.0125914	0.000272857	0.00216548	0.00654242	0.000994576	0.00705338	0.00164975	0.0223009	0.00511752	0.040788	0.000122494	0.000931634	0.000133302
0.00318676	0.00842794	0.00185458	0.0026847	0.0039996	0.000693003	0.0389085	0.00250181	0.0180426	0.00776715	0.00435988	6.66512e-05	0.00055186	0
0.000332197	0.00289154	0.00272666	0.00589583	0.00279162	0.00114155	0.00348377	0.00195323	0.00494099	0.00173759	0.00215414	6.66512e-05	0.000273281	0.000151952
0.00145245	0.0149161	0.00192536	0.00577185	0.00158151	0.00571728	0.00269689	0.00187577	0.00849109	0.012418	0.00323656	0.00103739	0.000497924	0.000311534
0.00362396	0.00552061	0.00862747	0.00291771	0.00199763	0.0113441	0.0102214	0.00162231	0.00507906	0.00706704	0.00420676	0.00225364	0.000978046	9.58973e-05
0.00886779	0.00518195	0.013573	0.00116359	0.00396347	0.00659296	0.00708908	0.000865936	0.00495932	0.00177977	0.00121805	0.00102043	0.0015777	0.00014782
0.00580374	0.00560432	0.0123279	0.00119644	0.00377464	0.0184334	0.00389809	0.000384543	0.00425784	0.00552548	0.00113074	0.00120184	0.0042039	0.000195609
0.00854715	0.0015546	0.00826952	0.000599225	0.00162654	0.00570509	0.000934177	0.00156954	0.00408469	0.0296605	0.00217756	0.00116401	0.000740051	9.86523e-05
0.0196742	0.0065404	0.00409211	0.000868797	0.00446468	0.00706535	0.00285572	0.00261964	0.00182947	0.000159476	0.0035909	0.00121095	0.000685692	0.00105349
0.0145128	0.0127411	0.00125726	0.00247362	0.00580353	0.0164657	0.000970946	0.00272804	0.00801426	0.000386768	0.000779682	0.00108327	0.00193723	0.000666089
0.00142479	0.0138449	0.00202444	0.00109609	0.0120576	0.0315695	0.00086191	0.00672393	0.000618723	0.000949966	0.00231075	0.000549316	0.000877486	0.000446637
0.00299793	0.00929779	0.00139183	0.00103029	0.00525411	0.046152	0.0496994	0.0152758	0.00163862	0.00535562	0.00133917	0.00102202	0.00415325	0.000764105
0.00340949	0.00431559	0.000760926	0.00153266	0.00193871	0.0512125	0.107509	0.00807783	0.000502692	0.00354905	0.00281175	0.000411775	0.000501845	0.000551436
0.0101406	0.0145164	0.00145891	0.00161457	0.00714525	0.0469301	0.0197884	0.00231711	0.002914	0.00164329	0.00148752	0.000165621	0.000302951	0.000180033
0.00515005	0.0205697	0.00272677	0.00423241	0.00158543	0.0527171	0.00352754	0.00288762	0.00459607	0.00478564	0.000980483	0.000290129	7.16315e-05	0.000250498
0.0128374	0.013098	0.0051206	0.00295099	0.00224431	0.057994	0.0057585	0.00555611	0.000443988	0.0133952	0.000723097	7.85192e-05	0.000120163	0.00029352
0.00281398	0.0190714	0.00279469	0.00265619	0.00426345	0.0395584	0.0171203	0.00367281	0.000868691	0.0209909	0.00369973	0.000671705	0.000149091	8.82679e-05
0.00354905	0.0145213	0.000554721	0.00204309	0.00220754	0.0214851	0.006233	0.00619094	0.000290553	0.0238528	0.00188933	0.000592656	0.000420676	7.38568e-05
0.00421725	0.00948005	0.00211642	0.000919236	0.00337124	0.00294791	0.00291411	0.0148474	0.00189103	0.0101898	0.00156826	8.31816e-05	0.000590218	4.49287e-05
0.0029334	0.00760714	0.00399229	0.00172859	0.00443904	0.00172827	0.000246472	0.0289051	0.00346523	0.00257852	0.00117344	0.00027646	0.000298076	0.00010607
0.0016968	0.00377305	0.0107099	0.00174236	0.0129294	0.00290415	0.000456704	0.0480232	0.00281662	0.000229836	0.0105411	0.000236617	0.000271903	0.000163184
0.00103039	0.0124896	0.0128715	0.000788583	0.00723351	0.00855022	0.00164043	0.0307162	0.00821241	0.00139162	0.018866	0.000172615	0.00131925	0.00043265
0.00170697	0.00918515	0.0202441	0.000729561	0.00262992	0.0196559	0.0103647	0.0475325	0.000770887	0.00688786	0.0375826	0.000705189	0.000399801	0.00048044
0.00674873	0.00680765	0.00827694	0.00255606	0.000926442	0.009758	0.00743347	0.0109641	0.00151994	0.0264777	0.00687091	0.000254419	0.000466771	0.000446108
0.00712914	0.00591416	0.00976351	0.0044349	0.000334316	0.0118162	0.0053979	0.0096551	0.00112671	0.0020148	0.00652801	0.000204828	0.000558217	0.00013023
0.00136026	0.00226	0.0391564	0.00921949	0.00122314	0.0119956	0.00167953	0.000659095	0.00425614	0.00160874	0.00555473	0.000254949	0.0010981	0.000160535
0.00095537	0.0198755	0.0186918	0.00497203	0.0115754	0.00803333	0.0253263	0.000222842	0.00389194	0.00192112	0.00347212	0.000593291	0.000829909	0.000130018
0.00112099	0.000237147	0.00440311	0.00150649	0.0017555	0.0084735	0.0280844	0.000466347	0.0110713	0.00548935	0.0110358	7.38568e-05	0.000205782	0.000347879
0.00382826	0.00290934	0.00116963	0.000725746	0.00226932	0.0055684	0.00621838	0.000237041	0.00867971	0.0111143	0.00123098	9.00692e-05	0.000549846	0.000458929
0.00465838	0.00646453	0.000564575	0.000278155	0.000762092	0.00503985	0.00566324	0.000172509	0.00319555	0.00996961	0.00590865	6.48499e-05	0.000746091	6.87705e-05
0.00261243	0.0187219	0.00404898	0.00240877	0.000530455	0.00324451	0.00704426	0.000392172	0.00096141	0.0156691	0.0041648	9.54734e-05	0.000342793	7.09958e-06
0.000656234	0.0648024	0.00018639	0.00298172	0.00484117	0.00330872	0.0179563	0.000824928	0.132405	0.0116369	0.014934	0.000115289	0.000180138	9.97119e-05
9.0811e-05	0.00766616	0.000279956	0.00455252	0.00853401	0.00125207	0.00716443	0.0013645	0.0107803	0.00968509	0.0320365	8.82679e-05	0.000600815	0.000502798
0.0010928	0.00401772	0.000789007	0.00329346	0.00148964	0.000252406	0.0365914	0.00158543	0.011607	0.0255156	0.0290481	0.000100984	0.000465075	0.000176112
0.0013539	0.00785849	0.000471221	0.00157536	0.000617875	0.000471857	0.0105242	0.00156773	0.00503816	0.0319266	0.00789494	0.000138813	0.0002683	8.2122e-05
0.00317372	0.00278918	0.00141419	0.000773854	0.000346502	0.00414668	0.000717057	0.00283739	0.00144566	0.0246711	0.000402874	0.000104586	0.00101831	0.000180033
0.00398435	0.0160506	0.000567012	0.000928349	0.00187376	0.0144944	0.00682937	0.00123363	0.0168376	0.0153953	0.00328742	0.00198025	0.000717693	0.000270844
0.0113222	0.00379234	0.00200102	0.00139978	0.00180944	0.00684749	0.00952594	0.000829591	0.00438849	0.00505956	0.00315486	0.00124402	0.000438266	0.000340992
0.0152949	0.00143666	0.0070804	0.00196001	0.00217999	0.0144173	0.00933361	0.00151327	0.00474824	0.00357013	0.00443321	0.00110446	0.00157875	0.000278897
0.00529904	0.00626967	0.0150481	0.000888507	0.00478013	0.0170986	0.00307401	0.00382508	0.00638644	0.0218529	0.00121127	0.00257312	0.000127898	0.000190841
0.0280003	0.00963921	0.00718149	0.000489977	0.00626066	0.0131283	0.00121593	0.0085161	0.000649134	0.000528548	0.00106017	0.00241746	0.000380198	0.000269996
0.00939062	0.0146533	0.00279236	0.00147989	0.00933139	0.000872506	0.000432438	0.016572	0.00575055	0.000858837	0.00153489	0.00193999	0.000904931	0.000218497
0.00207615	0.0023525	0.00804742	0.00058492	0.0180781	0.0010447	0.000807656	0.018485	0.00190449	0.000392596	0.0020824	0.00105964	0.0011371	0.000127369
0.00129774	0.0012206	0.00289302	0.000438372	0.00304392	0.0019757	0.00305875	0.00829199	0.00235176	0.00267908	0.00487391	0.00122505	0.00279299	0.000104268
0.00437737	0.00289154	0.000953568	0.00033368	0.00425328	0.00627963	0.0303835	0.00365787	0.000291718	0.00285731	0.00324652	0.000609292	0.000836902	0.0001297
0.00678009	0.0119019	0.0021037	0.000457446	0.00769054	0.0114098	0.0574444	0.00812223	0.00348388	0.00155618	0.00140529	0.00038147	0.00050407	7.20554e-06
0.0109005	0.00552146	0.00156901	0.000963423	0.00857491	0.0220165	0.0139206	0.00925393	0.00350486	0.00120587	0.000896348	0.000329971	0.000192642	0.000127898
0.00949542	0.00389767	0.00677268	0.000672128	0.00602913	0.0336223	0.00317648	0.00505977	0.000614908	0.00219303	0.000960244	0.000309944	0.000113063	3.60277e-05
0.00289408	0.0265383	0.00246599	0.000742488	0.0044953	0.0105754	0.00759686	0.0031235	0.000459035	0.0065261	0.00479274	0.000212775	0.000255055	4.49287e-05
0.0053588	0.0246882	0.000595305	0.00139141	0.00265068	0.00293965	0.0047547	0.00977834	0.00184419	0.0120033	0.00247754	0.000474506	0.000175794	9.69569e-05
0.00603443	0.00981935	0.000637902	0.00325298	0.00325786	0.00253487	0.00568178	0.0115914	0.000489129	0.00702953	0.00185871	0.000350634	0.000411775	2.51134e-05
0.00656033	0.0177121	0.00439972	0.00430245	0.0051545	0.00183455	0.00131003	0.013654	0.00303109	0.0106416	0.000859155	0.000392172	0.000705295	0.000114653
0.00456799	0.0186458	0.0186521	0.00373448	0.0103328	0.00319597	0.00375175	0.0520011	0.00629679	0.00809267	0.00592317	0.000223266	0.000836584	0.000416332
0.000348833	0.00638135	0.0126138	0.00172933	0.00493971	0.0137921	0.00258594	0.00602298	0.0128944	0.00608328	0.00727897	0.000408067	0.00075086	0.000874307
0.00132677	0.01319	0.00581921	0.00144842	0.00272369	0.0123741	0.00716008	0.0561984	0.00535711	0.00625409	0.04425	0.00130102	0.000348091	0.000909593
0.00693342	0.0106499	0.00283919	0.00258605	0.00051011	0.0270224	0.0049412	0.00444465	0.00261529	0.0148788	0.00385337	0.000447485	0.000126309	0.000360913
0.00999906	0.00500499	0.0083899	0.00361294	0.000100666	0.0376421	0.00534927	0.0120121	0.000596364	0.00314003	0.00547621	0.00019243	0.000158734	0.000481606
0.00189432	0.0161872	0.0221617	0.00834666	0.000179927	0.032417	0.0386917	0.00453356	0.000341945	0.00209522	0.0110505	0.000140508	0.000125673	0.000585238
0.000743018	0.00241195	0.00771798	0.00592762	0.00898827	0.0213989	0.0283724	0.000222206	0.00129371	0.00299591	0.00858296	0.000693003	0.000240008	0.000175052
0.00104162	0.00219387	0.00731309	0.00425858	0.00270282	0.00385104	0.00457425	0.000396729	0.00972303	0.00404782	0.0149398	0.00144418	0.000178973	0.000374582
0.00697083	0.00985294	0.0149576	0.00324843	0.00128131	0.004474	0.00705602	0.00035625	0.0117953	0.00194783	0.0030366	0.000219981	0.000419617	0.000598484
0.0039338	0.0190774	0.0103829	0.00277191	0.000875791	0.00379128	0.00448513	0.000559807	0.00408226	0.00209777	0.00677416	6.66512e-05	0.00019402	0.000830332
0.00128237	0.0228855	0.0109356	0.00326316	0.000508202	0.00370312	0.00820213	0.00114844	0.00657336	0.00142786	0.00382169	6.12471e-05	0.000261625	0.000981543
0.000729243	0.0188917	0.000893699	0.00302209	0.00467671	0.00385178	0.00753646	0.0012278	0.137321	0.00476551	0.0118658	2.914e-05	0.000127898	0.00156307
0.000377019	0.0181198	0.000168377	0.00077894	0.0128152	0.00220627	0.0126399	0.00200208	0.00332885	0.0061157	0.0227258	0.000110096	0.000471009	0.00171683
0.000801828	0.00204659	0.000985781	0.000368648	0.00248485	0.00445917	0.0178089	0.00210889	0.00520802	0.00350549	0.0317311	9.93941e-05	0.000795894	0.0019527
0.00104512	0.00281482	0.000414213	0.000631544	0.000810517	0.00412284	0.00609917	0.00249926	0.00390328	0.00882498	0.0138164	0.000101089	0.00125058	0.00133122
0.00197612	0.0116336	0.000697136	0.000651254	0.000141144	0.00347657	0.00989734	0.0070787	0.00114049	0.00513331	0.00200685	0.000106282	0.000683573	0.000818359
0.00114187	0.00379976	0.00209925	0.0011567	0.000718753	0.0128245	0.0030241	0.00263521	0.0202234	0.00671079	0.00565486	0.00157187	0.000579622	0.000554615
0.00442653	0.0012065	0.00256973	0.0017626	0.00329505	0.00137255	0.00540066	0.0013663	0.00361623	0.00626861	0.00350104	0.00227928	0.000210656	0.000331137
0.00819736	0.0050301	0.00137817	0.00170316	0.00519509	0.0109884	0.0105691	0.00309393	0.00855033	0.0144683	0.00586743	0.00168249	0.000696606	0.000646591
0.00912793	0.00806713	0.0153971	0.00071409	0.00150628	0.00517252	0.0318841	0.00388453	0.0121268	0.00117461	0.00217544	0.00232432	0.000226974	0.00132624
0.0226053	0.0185683	0.00962522	0.000374158	0.0132194	0.0181305	0.00675678	0.00336742	0.00199986	0.000489235	0.0017323	0.00118351	0.00016933	0.00148975
0.0118558	0.0163004	0.0491103	0.00067393	0.0229266	0.00643741	0.000975185	0.0049714	0.00220701	0.00105423	0.00161245	0.000279215	0.000758913	0.000129806
0.00553777	0.00369729	0.0235318	0.000669373	0.0129269	0.0125213	0.0015351	0.0152178	0.00405704	0.0024609	0.000798967	0.00192579	0.000372145	0.000223478
0.00327026	0.00193119	0.00742149	0.000533634	0.00285371	0.0117186	0.00464492	0.0369367	0.00352277	0.00257672	0.00578509	0.00632445	0.00260247	0.000138707
0.00236437	0.00555833	0.00225311	0.000212457	0.00280677	0.0083668	0.0041345	0.0331459	0.000456068	0.00231955	0.00499694	0.00483492	0.00118828	0.000113593
0.0269046	0.00237158	0.000442399	0.000544972	0.00390848	0.0030774	0.00729656	0.0179847	0.00294357	0.00344637	0.00386598	0.00277668	0.000501739	7.38568e-05
0.00405587	0.00411881	0.00857989	0.00060251	0.00560432	0.00269286	0.0394146	0.00500531	0.00222301	0.00323296	0.00219568	0.00160069	0.000400861	2.52194e-05
0.0043886	0.0108482	0.00291348	0.00178454	0.00448502	0.00978639	0.00898986	0.00888273	0.000635571	0.00288169	0.00724559	0.00176334	0.000530879	7.20554e-06
0.00564522	0.0100172	0.00123882	0.00105498	0.00310728	0.00173685	0.00498252	0.0112773	0.000407219	0.0100114	0.00747723	0.00113445	0.000457022	2.51134e-05
0.00534874	0.0412376	0.00220415	0.000446532	0.00355191	0.00173802	0.0101148	0.00479338	0.00190396	0.00366879	0.0110833	0.00128746	0.000682619	6.4426e-05
0.00706641	0.030128	0.0106092	0.00111114	0.00225586	0.00204998	0.00253434	0.0103495	0.000580046	0.00154612	0.00427045	0.00153753	0.00195609	0.000394503
0.00879214	0.00666873	0.0171532	0.00215393	0.00109471	0.00100295	0.000926654	0.0105145	0.000681983	0.0078143	0.00166829	0.000837326	0.00301774	0.000542959
0.00851281	0.00589275	0.00642437	0.0029601	0.00186814	0.00461907	0.00110478	0.031013	0.00680817	0.0104328	0.00704744	0.000763893	0.00212087	0.00011656
0.00565455	0.0132666	0.0019313	0.00104449	0.0049324	0.016745	0.00171534	0.00352849	0.00943311	0.00573105	0.0235285	0.00103855	0.000454479	0.000244882
0.00689665	0.0111969	0.00201427	0.00110965	0.00355434	0.0092659	0.0359865	0.0169365	0.00217258	0.0102697	0.00142172	0.000806914	0.0001528	0.000201649
0.00597943	0.00797759	0.00586849	0.00107129	0.00027042	0.00563886	0.0556567	0.0148359	0.00306914	0.00144026	0.00303724	0.00061353	0.000120905	0.00084379
0.00163555	0.0190685	0.0177321	0.00110605	3.60277e-05	0.00421694	0.0268327	0.00394079	0.00301817	0.00402949	0.00392522	0.000305176	0.000144217	0.000642988
0.00139385	0.00808281	0.00851801	0.00534799	0.000196457	0.0040387	0.00313536	0.0127399	0.000817935	0.000795788	0.00443798	0.000344064	0.000129806	0.00070805
0.000630909	0.00492085	0.00622548	0.00525941	0.00446436	0.0179323	0.0028748	0.000610563	0.00265948	0.00400617	0.00941817	0.000548151	0.000180033	0.00149335
0.0047849	0.00752205	0.0103584	0.003049	0.00839414	0.0268305	0.0184484	9.48376e-05	0.0114994	0.00533517	0.003248	0.000861698	0.000230471	0.00124741
0.00128714	0.00669151	0.00801606	0.00384744	0.00155428	0.019642	0.0038147	0.000187344	0.0141811	0.0048329	0.00645839	0.00128471	0.000203662	0.000882255
0.000833299	0.00861443	0.0086369	0.00673072	0.000946045	0.00630898	0.0145932	0.000178231	0.00244077	0.00368023	0.00227896	6.83467e-05	0.000154919	0.0015387
0.000693851	0.015262	0.014253	0.00927862	0.000285361	0.0047814	0.00531038	0.00148286	0.0268744	0.00343662	0.00409762	0.000133197	0.000511699	0.00206502
0.000855976	0.00131014	0.010332	0.0108625	0.00436836	0.00264083	0.0253819	0.0071888	0.112238	0.0021072	0.00737762	9.56853e-05	0.000127898	0.00200621
0.000962151	0.00170676	0.00935788	0.00883463	0.00876564	0.0104904	0.00971031	0.00608179	0.00314871	0.00223933	0.0404401	0.000194761	0.000228458	0.0020789
0.00268979	0.00866328	0.00116603	0.00787957	0.0040671	0.0105189	0.0053303	0.0019172	0.00306013	0.0140895	0.0191931	0.00029405	0.00133832	0.0022157
0.00342984	0.00303788	0.000885858	0.00543573	0.000469844	0.00754144	0.01884	0.00158723	0.00296932	0.0196981	0.00826857	0.000136905	0.002484	0.00121106
0.000425657	0.00436274	0.00389756	0.00473669	0.00800726	0.00606749	0.0126242	0.00629976	0.00298352	0.010564	0.00354163	0.00220659	9.40959e-05	0.000713666
0.00187853	0.00338427	0.00093566	0.00081412	0.004458	0.0159077	0.001775	0.00731511	0.00783761	0.00504515	0.0108395	0.00225555	0.000451406	0.000326792
0.00134267	0.0037473	0.00252151	0.000460413	0.0104574	0.018073	0.00209925	0.00425614	0.010274	0.00825893	0.00863626	0.00161235	0.000173145	0.000284937
0.00488483	0.0024235	0.00145266	0.000464545	0.0208077	0.0143834	0.0351816	0.0165622	0.00275877	0.00235282	0.00750966	0.00120449	0.000168588	0.000269678
0.00656573	0.00498984	0.0107129	0.000292884	0.0143881	0.0131341	0.0201955	0.0203532	0.00815635	0.00183815	0.0124473	0.00124931	0.000439432	0.000626882
0.011477	0.0166576	0.024565	0.000610669	0.00484265	0.00975874	0.0134706	0.0189026	0.0043282	0.00158532	0.00807889	0.000916693	0.000456068	0
0.00751125	0.00306331	0.0360832	0.000747363	0.00397534	0.00956461	0.00629754	0.00605456	0.00145944	0.00189675	0.00678158	0.00206142	0.000340674	0.000144217
0.00681686	0.0006272	0.0149308	0.000596682	0.00424374	0.00683032	0.00404464	0.00272655	0.00775909	0.00150765	0.000657294	0.00261879	0.000613425	6.12471e-05
0.018786	0.00441498	0.00218201	0.000876003	0.00579982	0.0104711	0.00659837	0.00788657	0.00427183	0.00290585	0.000854916	0.00357893	0.00189983	5.22402e-05
0.00240273	0.00195037	0.0061957	0.00102478	0.00699499	0.0101604	0.00898658	0.0139055	0.000512123	0.00614452	0.00115193	0.00164488	0.000379986	6.47439e-05
0.003081	0.00474993	0.00226318	0.00188107	0.00399632	0.00689507	0.0157828	0.0072048	0.00171725	0.00554371	0.00629181	0.000253677	0.000304646	3.95245e-05
0.00301594	0.0615699	0.00464047	0.00233756	0.00276703	0.00425275	0.0308604	0.00161298	0.00156879	0.00205496	0.00775443	0.00137287	0.000136693	2.51134e-05
0.00188404	0.0246086	0.00475513	0.00140264	0.00840198	0.00298034	0.0175869	0.00188414	0.000493156	0.00348335	0.00652578	0.000938098	0.000106812	5.73264e-05
0.00296307	0.00379743	0.0180854	0.00158808	0.00414562	0.00155523	0.00418207	0.00504727	0.00107447	0.00497034	0.00249725	0.000987689	0.000315454	0.000507991
0.0107193	0.00354332	0.0119968	0.00212998	0.00665167	0.00159221	0.00102509	0.00721645	0.00148646	0.00676134	0.00316419	0.00158713	0.000167423	0.000481182
0.0161118	0.0180521	0.00415166	0.00102827	0.00638082	0.00532818	0.00153319	0.0174877	0.00108518	0.00442961	0.00148042	0.00135824	0.000404782	0.000176748
0.00621054	0.0256018	0.00285286	0.00111039	0.00345103	0.00863107	0.0029726	0.00182724	0.00335556	0.0039675	0.00354057	0.000860744	0.000298394	9.13408e-05
0.0069578	0.00841003	0.00179195	0.0013504	0.000965436	0.00339497	0.0459477	0.00366794	0.00577482	0.00447273	0.00641081	0.000731786	0.000178549	0.000186708
0.00691742	0.0132613	0.00645108	0.000691944	4.6836e-05	0.00446563	0.0049253	0.00966231	0.00169606	0.021256	0.00187969	0.000559383	4.51406e-05	0.000169436
0.0028197	0.0139873	0.00731627	0.000352542	0.00019455	0.0107472	0.000986205	0.00688415	0.00284312	0.00823551	0.00385708	0.00120502	0	0.000281122
0.00114462	0.010898	0.00900311	0.000241386	0.00238249	0.0372051	0.00294558	0.0134962	0.00318188	0.00706715	0.00294696	0.00101577	0	0.000419829
0.000536283	0.00879828	0.0110351	0.00124327	0.00387351	0.0538219	0.0044899	0.00269964	0.0177837	0.00671005	0.00421153	0.00058439	0.000104586	0.00216802
0.00161446	0.00724782	0.0104076	0.00395817	0.0105491	0.0328212	0.0212652	0.000245518	0.0152888	0.00903702	0.00268576	0.000445684	0.000136905	0.00299835
0.0042021	0.00117885	0.00392225	0.00468042	0.00519774	0.00622612	0.00422774	0.000281864	0.0125385	0.00316366	0.00439061	0.00173018	0.00010448	0.00204733
0.000929515	0.0040812	0.00319248	0.00542492	0.00127676	0.00443861	0.0126304	0.000230365	0.0119537	0.00346057	0.00411002	0.00405354	0.000104586	0.00197167
0.00053374	0.0126128	0.00884035	0.00661045	0.00111039	0.00543139	0.00744576	0.00188891	0.0540444	0.00181113	0.00160111	0.000326051	0.000176536	0.004227
0.00119729	0.00332355	0.00817002	0.00899516	0.00280995	0.00395309	0.019743	0.00808122	0.0800175	0.00249947	0.000764635	0.000174416	0.000115289	0.00293212
0.000525898	0.00373067	0.0129727	0.0105586	0.00365935	0.0107108	0.00687154	0.00441138	0.0128657	0.00311703	0.00601504	0.000158734	0.000289175	0.000795576
0.00418642	0.00136195	0.00933213	0.0115733	0.00712999	0.001855	0.00843218	0.0119914	0.00396019	0.00448524	0.0305556	0.000191053	0.000542111	0.0007498
0.00409804	0.0197738	0.0115171	0.0153458	0.000391324	0.000677851	0.00603644	0.00880655	0.00259071	0.0156521	0.0283128	0.00021108	0.00170528	0.00186051
0.00285074	0.00167815	0.00548172	0.0211071	0.00315698	0.000771628	0.00524044	0.00417487	0.00135877	0.00539292	0.012352	8.28637e-05	0.000128322	0.00130781
0.00281302	0.00113657	0.00076686	0.000534693	0.011902	0.00305091	0.0115947	0.00787025	0.00236437	0.00440322	0.00278113	0.00188499	0.000697348	0.00107574
0.00486014	0.00234456	0.00175487	0.000301785	0.0157011	0.0122019	0.0152747	0.015636	0.00809744	0.00922966	0.0101699	0.00305324	0.000294473	0.000466665
0.012492	0.00284852	0.00193257	0.000258234	0.0141741	0.00160927	0.0190713	0.00498761	0.00175328	0.00228225	0.0106435	0.00426091	0.000100666	0.000224007
0.00338311	0.00402514	0.00563229	0.000185861	0.00300079	0.0142164	0.0152471	0.000696818	0.0033884	0.00223891	0.00548765	0.00488716	0.000403298	0.000492308
0.03367	0.00102181	0.00925477	0.000337495	0.00055186	0.0265091	0.0138114	0.000603888	0.00455772	0.00196838	0.00256115	0.000981967	0.000380198	8.82679e-05
0.0285038	0.0126876	0.0353477	0.000649558	0.000549952	0.00140847	0.00278388	0.00196648	0.00229475	0.00121	0.00732602	0.00122706	0.000331667	0.000120693
0.015575	0.0152527	0.0501709	0.000814332	0.00217279	0.00373385	0.00255754	0.00362598	0.00332705	0.00180562	0.00427299	0.000838492	9.53674e-05	0.000127686
0.00601408	0.00229486	0.0205705	0.000899103	0.00193034	0.0109365	0.00994926	0.00400533	0.0100096	0.00322745	0.00672415	0.000588841	0.000456068	0.00010607
0.00289959	0.0056448	0.00926622	0.0013237	0.000835737	0.00804159	0.00956631	0.00134012	0.000829485	0.00154082	0.00859759	0.000813166	0.000206735	3.41203e-05
0.000967662	0.00499513	0.00652345	0.00169235	0.00286123	0.00701798	0.00171852	0.000688659	0.00112544	0.00649993	0.00180096	0.00104056	0.000111686	4.48227e-05
0.00175487	0.000841777	0.00798448	0.00175349	0.00928402	0.00925043	0.00268237	0.00358529	0.00114409	0.00928349	0.00382402	0.00145499	6.66512e-05	0.000141038
0.00501283	0.00113455	0.029932	0.000821855	0.0108412	0.00879563	0.0059859	0.000553555	0.000647439	0.00471814	0.00129191	0.000680606	0.000257916	0.00056182
0.00657611	0.00476011	0.00663853	0.000813484	0.00309626	0.00224177	0.0104623	0.00182554	0.000588205	0.00466643	0.00247966	0.000706885	0.000378927	0.000207265
0.0107781	0.00549984	0.00137393	0.000496758	0.0017786	0.00282605	0.0118215	0.00335111	0.0040156	0.0132895	0.00479666	0.0014055	0.000249439	0.00020504
0.00206481	0.0218922	0.00117429	0.000296381	0.000796212	0.0020273	0.00231711	0.00848495	0.00281387	0.009847	0.0035447	0.000899421	0.000169542	0.000111156
0.00490432	0.00342486	0.0018158	0.00031005	0.00145107	0.0026456	0.00319333	0.00039355	0.00108295	0.00598876	0.00166342	0.000479804	0.000142309	0.00012811
0.00806978	0.00697676	0.00730864	0.000236829	0.000967026	0.0128422	0.00297631	0.00322427	0.00158755	0.00785934	0.00647291	0.000293414	0.000198258	0.00061512
0.00764963	0.012873	0.0139258	0.000516574	0.000774066	0.0207598	0.00111622	0.00626818	0.00153097	0.0197558	0.00523292	0.000654115	0.000241492	0.00104978
0.00462225	0.0105723	0.00862026	0.000742276	0.00229348	0.0337788	0.000539568	0.0253818	0.00205061	0.0109812	0.0082229	0.000805007	0.000649346	0.00106027
0.00444656	0.0214121	0.0017199	0.000852797	0.00378651	0.0162035	0.000699043	0.00950623	0.00984436	0.00821378	0.00370513	0.000141462	0.000724581	0.000889354
0.00285371	0.0151368	0.00315009	0.000740899	0.00120915	0.00164435	0.0161515	0.00629383	0.0407449	0.00421376	0.0023453	0.000181728	0.000739839	0.000554297
0.00221634	0.00682375	0.00190714	0.000361549	0.00107193	0.00652727	0.0084876	0.00182586	0.00986512	0.00359461	0.0039959	0.000372781	0.000682937	0.00176091
0.0113097	0.0199768	0.00385422	0.000330713	0.00372961	0.0152084	0.0112445	0.000805749	0.00173431	0.00238238	0.00164806	0.00234	0.000154919	0.00553311
0.00152673	0.0141955	0.00854121	0.000688129	0.00182003	0.00340568	0.0142535	0.000530879	0.038716	0.00968361	0.000863393	0.00214047	0.000115395	0.0061405
0.00141409	0.0189211	0.00183985	0.00116772	0.00122907	0.00204277	0.00860755	0.00412104	0.0754044	0.00953134	0.0016382	0.00131427	0.000129806	0.00379319
0.00121138	0.00245168	0.00347985	0.00235536	0.000776821	0.0130205	0.00713105	0.00853708	0.0634762	0.0112254	0.00406435	0.000266711	0.000192748	0.00596587
0.000839339	0.00357225	0.00700442	0.00475258	0.00284852	0.00946119	0.0100436	0.00918229	0.0243142	0.0210123	0.0290857	0.000196563	0.000290765	0.00660578
0.00238609	0.013409	0.00824483	0.00711356	0.00381258	0.00550747	0.00555409	0.00273482	0.00560051	0.0145941	0.0290151	0.000114865	0.000551012	0.00452677
0.00138876	0.00687197	0.00518396	0.00918611	0.0162974	0.000903447	0.0075619	0.00166745	0.0016435	0.0032444	0.0015333	6.10352e-05	0.000520812	0.00139194
0.00413365	0.00580841	0.00548765	0.000322236	0.0130157	0.000218074	0.00501707	0.000193172	0.000384013	0.00391515	0.00322151	0.00537851	0.000179291	0.00110817
0.00301658	0.00171746	0.00810199	0.000168059	0.00471571	0.000447061	0.00384119	0.000420676	0.00249026	0.00285212	0.00452042	0.00153192	0.000767814	0.00137488
0.00768142	0.0024307	0.00807105	0.000199318	0.000673506	0.00188245	0.00729995	0.000583861	0.00295872	0.00210508	0.00527975	0.00169362	0.000849406	0.00104088
0.0064871	0.00291242	0.00491683	0.000169542	0.00162114	0.0379167	0.0135408	0.0016577	0.00278939	0.00270462	0.01274	0.00164032	0.000125991	0.00131639
0.000755946	0.000447909	0.00332207	0.000381682	0.00185426	0.00653246	0.0136659	0.00165484	0.00141112	0.00248909	0.0125341	0.00142532	0.000165833	0.000122494
0.00304815	0.00334337	0.0137988	0.000350634	0.0020557	0.00108941	0.00309075	0.00417349	0.00196022	0.00307751	0.00906383	0.00112957	0.000131501	0.000136905
0.00569524	0.037034	0.0374978	0.000436253	0.000494427	0.00110679	0.00397873	0.005794	0.00150151	0.00291316	0.00258022	0.000796954	0.000100984	0.00010056
0.00205104	0.00346639	0.0134111	0.000647969	0.000289387	0.00239658	0.0053926	0.00386143	0.00176387	0.00311004	0.00166194	0.000984934	9.3672e-05	0.000114865
0.00263023	0.00298055	0.0230604	0.00032658	0.000816027	0.00650565	0.0073256	0.00334178	0.0194794	0.00181696	0.00196181	0.000945303	0.000185966	0.000127474
0.002093	0.0023703	0.0405749	0.000329336	0.00698969	0.00962914	0.009831	0.00682375	0.0028482	0.00207806	0.00260268	0.000565105	0.000129594	0.000189675
0.00149949	0.000646167	0.0178193	0.00039143	0.00802676	0.00429938	0.0175394	0.00046995	0.00211642	0.0018639	0.00193034	0.00038041	0.000423749	0.000157886
0.00628079	0.000878016	0.00621266	0.000406159	0.00123956	0.00817945	0.015892	0.00222143	0.000710275	0.00780042	0.0037846	0.000390053	0.000251028	0.00038539
0.0274718	0.001592	0.00275728	0.000544124	0.000138919	0.00353188	0.00705602	0.00554265	0.000698831	0.0262538	0.00465414	0.00105127	0.000154919	0.000227504
0.00131851	0.0140531	0.00187196	0.000173251	0.000112004	0.00180287	0.0123011	0.00222482	0.00560549	0.0162025	0.0120553	0.000621478	0.000193066	0.000298288
0.00111527	0.0039711	0.00157399	0.000348197	0.000266287	0.00655195	0.0167611	0.00316313	0.00475258	0.00802072	0.00920518	0.000601239	0.000120693	0.000202921
0.000342051	0.00616127	0.00103251	0.00045681	0.000324673	0.0204773	0.00746727	0.00167126	0.00100168	0.00444264	0.00766691	0.000171555	0.000870175	0.000187662
0.00169945	0.0169604	0.00881534	0.000539356	0.000535859	0.0133705	0.00405629	0.000923687	0.00362417	0.00142595	0.0154206	0.00143358	0.00197421	0.00189453
0.00385062	0.0106106	0.00544389	0.000762834	0.00193649	0.00189771	0.00237868	0.0237167	0.00291125	0.0011674	0.022727	0.00124783	0.000448439	0.00221231
0.00556395	0.00586351	0.00314977	0.00084485	0.00155512	0.000475778	0.00244268	0.0272665	0.0262328	0.00252692	0.0103217	9.84404e-05	0.000270949	0.00107649
0.00431739	0.00421037	0.0033422	0.000671705	0.00124433	0.00112915	0.0073914	0.0056075	0.0405794	0.00183551	0.00758934	0.000402874	0.000207583	0.000810093
0.00257799	0.0344266	0.00118552	0.000563939	0.00102446	0.00206863	0.0114288	0.00138007	0.0182469	0.000720024	0.00452169	0.000360277	0.000279744	0.000928243
0.0151091	0.0354559	0.000575383	0.000566483	0.000867314	0.0109715	0.00339052	0.00369771	0.0371624	0.00198248	0.00180848	0.000390689	0.00110806	0.000560655
0.00397767	0.00389375	0.00516849	0.000424491	0.00169987	0.0328918	0.00864675	0.00370386	0.0801507	0.00415081	0.00106939	0.000607491	0.00116062	0.000542217
0.0051455	0.0243084	0.00167412	0.000145912	0.00233735	0.0340133	0.00913864	0.0016701	0.0307572	0.00236988	0.000673506	0.00174756	0.000338554	0.000842412
0.00310029	0.00567807	0.000723415	0.000866784	0.000832664	0.0329799	0.00705952	0.00348049	0.00777403	0.00788021	0.0015387	0.00036282	0.00026279	0.00205262
0.00040351	0.00729518	0.00164858	0.00198587	0.00129933	0.0171986	0.0160966	0.00593652	0.0162448	0.00255405	0.00050905	0.000616921	0.000716421	0.00283008
0.000675837	0.00347763	0.000343535	0.00259378	0.0014197	0.00670762	0.0153992	0.00069205	0.00380029	0.00319248	0.050662	0.000158098	0.000763151	0.00242329
0.0020077	0.0185801	0.00445779	0.00274489	0.0145263	0.000870281	0.00284492	0.000302951	0.00083616	0.00753477	0.0148858	8.80559e-05	0.00029797	0.00944487
0.00155311	0.00272083	0.00765546	0.000845485	0.00607151	0.000798331	0.0030436	0.00029352	0.00193172	0.0111757	0.00106313	0.00404019	0.00078339	0.00758521
0.00191	0.00448333	0.00384649	0.000561608	0.00116836	0.000866042	0.00529152	0.000795682	0.00208028	0.00156032	0.00227886	0.00331338	0.000569132	0.0044739
0.00108221	0.00133684	0.00993707	0.000517739	0.000357628	0.0109921	0.0037863	0.00111485	0.00305345	0.00533454	0.00301266	0.00123448	0.000672023	0.00107786
0.00464471	0.0018194	0.00435511	0.000362502	0.00113042	0.0154973	0.00875441	0.00216866	0.00397364	0.00215001	0.00220362	0.00197909	0.000217968	0.001592
0.00457403	0.00089158	0.00544442	0.000210126	0.00285678	0.00289726	0.0124844	0.00285445	0.000617345	0.00182194	0.00636896	0.00110224	0.00019296	0.000185437
0.00809341	0.0023435	0.00871966	0.00019455	0.00773621	0.00466336	0.00325055	0.00233618	0.00239775	0.00121901	0.00294442	0.000802994	0.00017484	0.000158098
0.00434642	0.0421991	0.0345414	0.000206418	0.00388442	0.00439347	0.0011442	0.00235547	0.00253688	0.00066026	0.00563113	0.000231743	8.29697e-05	9.86523e-05
0.00123988	0.0101261	0.0242033	0.000256962	0.00440756	0.00374413	0.00086689	0.00670592	0.00207583	0.00149504	0.00575013	0.000908852	6.66512e-05	0.000196775
0.00207297	0.00237899	0.00500086	0.000342369	0.0119307	0.00887606	0.00532479	0.00653087	0.0241371	0.00187948	0.00406022	0.00156254	0.000146018	0.00021765
0.00158013	0.000603146	0.00143751	0.000292778	0.00880527	0.001544	0.0132559	0.00603517	0.00505839	0.00255574	0.00274658	0.00149504	0.000117196	0.000332303
0.00130844	0.00250456	0.00592952	0.000120163	0.00051456	0.0066362	0.0131941	0.00227854	0.00205294	0.00267527	0.0095288	0.000491142	0.000314183	0.000325945
0.0399348	0.00208219	0.00273154	0.000176536	7.94729e-05	0.001512	0.0115554	0.00767634	0.000844002	0.00116592	0.0271422	0.000607279	0.000214789	0.000425021
0.000905673	0.0115404	0.00152217	6.41081e-05	0.000122706	0.00788731	0.00876819	0.00439231	0.00332758	0.0269842	0.0142629	0.000310368	0.00011709	0.000795576
0.000374264	0.0013451	0.0017341	7.85192e-05	0.0001226	0.0145812	0.00900438	0.00765281	0.0147563	0.00621902	0.00867536	9.95e-05	0.000526958	0.000931528
0.000254207	0.00636302	0.00056733	0.000125779	0.000214683	0.0179945	0.00834105	0.00241248	0.00560209	0.00245815	0.0126725	0.000410822	0.000757959	0.000998179
0.00217417	0.02424	0.00737317	0.000312063	0.00034629	0.00233682	0.0034451	0.00106133	0.00735505	0.00647163	0.00762102	0.000784874	0.000616709	0.00178252
0.00492265	0.0112652	0.00626893	0.000336859	0.00153912	0.00103686	0.00184133	0.00218847	0.00567002	0.00461483	0.0268173	0.000616709	0.000680182	0.00240792
0.000750012	0.0103353	0.00133101	0.00026883	0.0021713	0.00176016	0.00454172	0.000946151	0.0430821	0.00149748	0.0339896	0.000614378	0.000274764	0.0020006
0.000913726	0.0597515	0.00081412	0.00038698	0.000735071	0.00240273	0.00966718	0.0120037	0.0312691	0.00711494	0.0201109	0.000269784	4.76837e-05	0.00115893
0.000925594	0.0401466	0.00152482	0.000559065	0.00106165	0.00310103	0.00219917	0.0204709	0.0268653	0.00241682	0.00915443	0.000208643	9.75927e-05	0.00280423
0.0205473	0.00603856	0.00114536	0.000416544	0.00102435	0.00415156	0.00372855	0.0104	0.0600061	0.00240167	0.00466686	8.83738e-05	0.000230153	0.00431177
0.00449541	0.00807402	0.00266478	0.000319481	0.00119135	0.00477854	0.018675	0.00700506	0.0325294	0.00279056	0.00374423	4.42929e-05	0.000483301	0.00332408
0.001457	0.0174833	0.00133673	0.000227186	0.00111951	0.0111595	0.0128246	0.00186094	0.0112237	0.00119252	0.00397555	0.000200166	0.00048754	0.00370079
0.00437546	0.00590854	0.00246249	0.00189718	0.00147078	0.0078854	0.00278303	0.000247426	0.0140327	0.0033795	0.00170888	0.000741323	0.000384543	0.00270547
0.0049519	0.00244564	0.00364961	0.00345198	0.000449816	0.0247554	0.0150991	0.000689612	0.00696225	0.00514921	0.00103135	0.00104957	0.000357946	0.00141165
0.00524913	0.004044	0.0038378	0.00333256	0.000452677	0.0105421	0.00403468	0.00270208	0.00370238	0.00130007	0.0610679	0.000705719	0.000224007	0.00106017
0.00185341	0.0219044	0.0087737	0.000161171	0.00363964	0.00668208	0.0040119	0.00105222	0.000387616	0.00448227	0.005222	0.000364198	0.000348515	0.00324006
0.00251802	0.00215721	0.00844828	0.000141462	0.00148328	0.00362757	0.00256189	0.00282065	0.00308927	0.00747999	0.00174332	0.00394397	0.000241597	0.00176154
0.000892215	0.00372823	0.00507641	0.000170178	0.000684208	0.00123872	0.00333903	0.00276237	0.0008795	0.00960721	0.00302643	0.000841035	0.00039196	0.00194624
0.000654538	0.0034097	0.00453038	0.000186284	0.00082726	0.0231464	0.00428327	0.00510682	0.00528071	0.00366169	0.00177299	0.0010608	0.000547833	0.00373374
0.00610913	0.00174978	0.00841957	0.000240538	0.00292407	0.00135199	0.00685077	0.00427649	0.00502438	0.000557158	0.00218052	0.00108221	0.00032266	0.00023916
0.0205343	0.000910441	0.00859017	0.000208537	0.00257089	0.00113678	0.00516574	0.0016471	0.00366338	0.00172096	0.00826666	0.000902388	0.000133408	9.90762e-05
0.0098487	0.00206047	0.0120071	0.000100772	0.00277562	0.000780529	0.00298754	0.000323084	0.00192557	0.00127686	0.00954787	0.00208558	0.000144429	0.000475142
0.00241025	0.0176635	0.0127342	0.000115395	0.00370683	0.000869857	0.00176801	0.00067838	0.0107408	0.000973172	0.00984414	0.00321643	8.29697e-05	8.12742e-05
0.00144333	0.0263017	0.0108988	0.000155025	0.00127464	0.00552771	0.00585747	0.000880877	0.00298161	0.00291729	0.00938023	0.000708474	0	0.000329547
0.000785722	0.000920826	0.00394524	0.000138177	4.50346e-05	0.00233014	0.00202062	0.00491079	0.0216765	0.00446977	0.013156	0.000520176	3.96305e-05	0.000289175
0.000289811	0.00173283	0.00584104	8.18041e-05	0.000179927	0.00329314	0.0141837	0.00682587	0.00152927	0.0096017	0.0079369	0.00182247	0.000138813	0.00031005
0.0384568	0.0103462	0.00106176	0.000120905	0.000388781	0.000721931	0.00413566	0.00570615	0.000878546	0.00897143	0.00301509	0.000807656	0.000824716	0.00051064
0.00121636	0.00466972	0.000401179	0.000172403	0.000540098	0.00572713	0.00145435	0.00135167	0.00362258	0.0185488	0.00280433	0.000681347	0.00164149	0.000373205
0.000242551	0.0128237	0.000948482	0.000108825	0.000412305	0.0148203	0.00648276	0.00812668	0.0301055	0.00846322	0.00827291	0.00020504	0.00110414	0.00141758
0.000490083	0.0240328	0.00143199	0.000261095	0.000586298	0.00890912	0.0121328	0.00120068	0.00829633	0.0031467	0.00613499	0.000195609	0.00129848	0.00224834
0.00361612	0.00509983	0.00873205	0.000357416	0.000556098	0.0013273	0.0157897	0.000641611	0.00669172	0.00148752	0.0029476	0.000161913	0.00108147	0.00662963
0.0044757	0.0375366	0.0035748	0.000412623	0.00118033	0.00413079	0.0078089	0.000726064	0.0295728	0.00309457	0.00264221	0.000103315	0.000711441	0.00946416
0.00135316	0.0373083	0.00182565	0.000634087	0.00130558	0.00459629	0.00420072	0.00224431	0.0295428	0.00606018	0.0032657	0.000576125	0.000271903	0.0103941
0.00167476	0.00248125	0.00237348	0.000392808	0.00077237	0.00484678	0.00893582	0.00217724	0.0219815	0.00398678	0.00479147	0.000322342	0.000365787	0.00499566
0.000320647	0.00371965	0.00140794	0.000371085	0.000618405	0.00214375	0.003184	0.0018248	0.0479258	0.00749069	0.00621552	0.000191689	0.000276883	0.00305388
0.010746	0.015071	0.00165876	0.00105095	0.000985675	0.000958761	0.0034114	0.00195175	0.0271694	0.00129424	0.00599247	0.000141144	0.000229412	0.00306659
0.00702572	0.0134864	0.00249566	0.000886705	0.00176673	0.00492859	0.0235806	0.00968658	0.0174781	0.000508838	0.0079263	0.000107553	0.000517951	0.00214058
0.000596788	0.0092109	0.0045965	0.00141356	0.000233014	0.0114573	0.0360022	0.00116126	0.0146626	0.000782967	0.00127496	0.000121011	0.000517739	0.00110859
0.00311777	0.00122272	0.00714546	0.00223001	0.000677215	0.022082	0.0101811	0.000687599	0.00884544	0.00216908	0.00198131	0.000290765	0.000884692	0.00142235
0.00378725	0.00274054	0.00848516	0.00613297	0.000240538	0.0171435	0.0112989	0.000590112	0.0120627	0.00239584	0.0654399	0.0013433	0.000564787	0.00108698
0.00429461	0.025271	0.010435	0.0002061	0.00177489	0.0124321	0.000442717	0.00249884	0.00318919	0.000830015	0.00323062	0.000887341	0.000600391	0.00140466
0.00630252	0.00393316	0.00589244	0.000141568	0.00112067	0.00117355	0.000664711	0.00121827	0.00111209	0.00397905	0.00241937	0.00142479	0.000670963	0.00219282
0.00387986	0.0021659	0.00248316	0.000184907	0.00144588	0.0123817	0.00243219	0.0039623	0.000283453	0.0124041	0.00234254	0.000776609	0.000846757	0.000920614
0.00198862	0.00302431	0.00341574	9.3672e-05	0.00153987	0.00838407	0.00446532	0.00253444	0.00442558	0.00642851	0.000193596	0.000976563	0.000755946	0.00114907
0.0431353	0.00246419	0.00463963	0.000133302	0.00256983	0.00321653	0.00938119	0.00459682	0.00664849	0.00418981	0.00361549	0.00148932	0.000149621	0.000374794
0.0047884	0.00212818	0.00674576	0.000174628	0.00196309	0.00130791	0.0111446	0.00168779	0.0143728	0.00211059	0.00650989	0.00416099	4.15378e-05	0.000577397
0.00290934	0.00155301	0.0115061	6.66512e-05	0.00233491	0.00162591	0.00262642	0.000148031	0.00427108	0.0018798	0.00914637	0.00425116	4.86374e-05	0.000161807
0.00309849	0.00627899	0.00420984	0.000129806	0.000884268	0.00471465	0.00130664	0.000286844	0.0175799	0.00280518	0.00258764	0.000861592	0.000115395	0.000217014
0.00185829	0.00147311	0.00446351	0.000138177	1.44111e-05	0.0138249	0.00561269	0.00993167	0.00166575	0.000401921	0.00382021	0.00114547	0.000144323	0.000296699
0.00188107	0.0055542	0.00535287	0.000137011	0.000820266	0.00342708	0.00131268	0.00801129	0.0106262	0.0063964	0.00414986	0.000562456	0.00183296	0.000626458
0.0358976	0.00507726	0.00209734	0.000176748	0.000749906	0.00187227	0.0132635	0.0015725	0.00126701	0.0146458	0.00167635	0.000583755	0.00101524	0.000456068
0.0014623	0.0224371	0.000943608	0.000383059	0.000448863	0.0136933	0.0157	0.000801086	0.0140257	0.00731585	0.00200123	0.00137605	0.000805749	0.000336329
0.000772264	0.0180258	0.000544548	0.000273705	0.00022973	0.0260506	0.0194162	0.00382932	0.0186557	0.0120075	0.00249534	0.000650618	0.000823657	0.00111643
0.000387934	0.00155089	0.00201988	0.00144164	0.000310898	0.00449159	0.0106256	0.00252957	0.0172098	0.0114791	0.00474453	0.000980801	0.000497076	0.00204902
0.00513554	0.0725217	0.00981691	0.00268756	0.000140084	0.00387563	0.00650501	0.000999875	0.0226624	0.00312678	0.00328816	0.00023312	9.54734e-05	0.00397989
0.00287151	0.011872	0.00428571	0.00336901	0.000575278	0.00776026	0.0171057	0.00120174	0.0173531	0.00558334	0.00178401	0.000224007	0.000155767	0.00656297
0.00108698	0.00672457	0.00324567	0.00249142	0.000942866	0.00681549	0.00772158	0.000631544	0.026707	0.00325712	0.00104099	0.000148985	0.000333786	0.00652207
0.00307857	0.0303138	0.00267368	0.00233417	0.000665347	0.00878037	0.00322342	0.000231849	0.0578499	0.00518979	0.000384119	0.000309308	0.000327428	0.00333426
0.00141292	0.0223456	0.00288571	0.00169457	0.000319693	0.00879786	0.00165346	0.000600815	0.0143232	0.00556639	0.00218646	0.000166045	0.000505341	0.00151549
0.00342041	0.0105418	0.00206142	0.00193691	0.000898785	0.00652981	0.00647428	0.00151083	0.0270167	0.00190184	0.00273779	0.000143793	0.00059255	0.000791444
0.018883	0.00614368	0.00491079	0.00224834	0.00112735	0.014004	0.0361319	0.0091308	0.0140722	0.000684102	0.00725725	0.000186602	0.000571463	0.00118944
0.000654538	0.00758531	0.00623247	0.00338618	0.00078498	0.0086796	0.0347731	0.00328604	0.00551732	0.00188955	0.0018426	0.000241068	0.000234392	0.00048097
0.00163078	0.0045966	0.00295046	0.00339116	0.00051615	0.00239627	0.0196664	0.00109736	0.0127121	0.0036389	0.00377401	0.000451194	3.45442e-05	0.000385178
0.00225936	0.0282382	0.00108814	0.000111156	0.000976668	0.00714027	0.00116412	0.00163068	0.00697782	0.000884586	0.0407012	0.000842094	0.000301785	0.00045077
0.00194232	0.00590875	0.00032764	0.00018141	0.00161711	0.00539568	0.000749164	0.00248188	0.00350189	0.00256507	0.0038912	0.000965224	0.000639492	0.000419723
0.00584804	0.00280168	0.000250287	0.000153118	0.000978046	0.00981437	0.00180785	0.00625579	0.00137838	0.014448	0.000684632	0.000749058	0.00185479	0.00129011
0.0050425	0.00171587	0.00211567	0.000100878	0.0024236	0.0116384	0.0113281	0.00462808	0.00483121	0.0211589	0.002523	0.00189156	0.00501813	0.000810411
0.00327778	0.0020327	0.00171386	2.52194e-05	0.00165198	0.00539186	0.010863	0.00553777	0.0119151	0.0053908	0.000897725	0.00191657	0.00186041	0.000725428
0.00192462	0.00666947	0.00309054	0.000115289	0.00206163	0.00310855	0.0138358	0.00313473	0.0121839	0.0008422	0.00150532	0.00120354	0.000652101	0.00036886
0.00263087	0.00859123	0.00747002	0.000129276	0.000560443	0.02753	0.00853719	0.00694709	0.0061619	0.0039622	0.00215255	0.00492838	0.000171026	0.000123872
0.00277911	0.00331847	0.00757472	0.000224431	0.000146018	0.000498454	0.00306829	0.0354203	0.0147419	0.0108009	0.00872199	0.00114748	8.10623e-05	0.000120587
0.0234126	0.00734234	0.00466728	0.000312275	0.00161436	0.00561937	0.00992913	0.00644917	0.00214789	0.0061174	0.00473467	0.000169224	0.000205782	0.000141568
0.00487116	0.0272205	0.00472037	0.000550482	0.00180011	0.0346399	0.00515779	0.00045077	0.0108634	0.00659158	0.00183423	0.000753297	0.00113191	0.000636207
0.000447591	0.00883505	0.00861253	0.00187047	0.000220617	0.00919448	0.0154173	0.00149663	0.0229666	0.00685936	0.00329971	0.000841459	0.00199265	0.000290553
0.000126521	0.0161471	0.00539006	0.00205273	9.52615e-05	0.00566059	0.040049	0.00265238	0.0212259	0.0108769	0.00117874	0.00185108	0.000249545	0.00116963
0.00439368	0.0261803	0.00332546	0.000705507	0.000339932	0.00489288	0.00204892	0.00106377	0.0509041	0.00451724	0.00352542	0.00032107	0.000238207	0.00215393
0.0015441	0.0154591	0.0135211	0.00289133	0.00045787	0.00244861	0.0179467	0.00128704	0.116175	0.00165632	0.00367959	0.000126627	0.000123766	0.00418133
0.000256432	0.0321625	0.00569948	0.00193511	0.00106642	0.00289154	0.00943216	0.000939051	0.117484	0.00233099	0.0017839	0.000132561	9.75927e-05	0.00207456
0.00180605	0.023526	0.00572586	0.00154781	0.00120852	0.00988727	0.0127658	0.00105042	0.0418155	0.00170464	0.00259071	0.000148455	9.75927e-05	0.00207403
0.00311841	0.00308683	0.00433286	0.0119938	0.000657294	0.0142546	0.0123401	0.000371509	0.0499721	0.0110977	0.00183784	9.54734e-05	0.000241492	0.00278505
0.00253232	0.00350369	0.00189824	0.0114037	0.000364198	0.00872411	0.0152476	0.000333574	0.0196696	0.00695811	0.00261434	0.000140932	0.000626564	0.00076686
0.0292492	0.0120541	0.00289196	0.00536039	0.000249969	0.00884363	0.00630856	0.000741429	0.0296453	0.00505829	0.00186433	0.000173887	0.00065136	0.000433392
0.00235261	0.0139008	0.0031324	0.00688203	0.00042163	0.00231711	0.0526235	0.0102429	0.0129421	0.00303766	0.00496027	0.000156403	0.000792079	0.000790172
0.00189061	0.00564035	0.000458929	0.000261095	0.00249354	0.00726234	0.0110201	0.000935025	0.00828807	0.00401836	0.00372389	0.000468042	0.00132211	0.000416014
0.00410546	0.0484361	0.000259187	0.000179503	0.000594987	0.00473213	0.00162008	0.00401243	0.0130432	0.00410695	0.00632318	0.000581	0.00165314	9.31422e-05
0.00392977	0.0050087	0.00246429	0.000170708	0.00258191	0.0125064	0.00104915	0.00202688	0.012736	0.00205782	0.0155525	0.00184038	0.00160344	0.000235664
0.00492848	0.00565179	0.00185935	0.000113381	0.00231001	0.00475873	0.00270632	0.00271267	0.0115224	0.0141401	0.0101514	0.00215223	0.00122494	9.02812e-05
0.00124391	0.010564	0.00134468	0.000207159	0.00131141	0.00305123	0.0212564	0.00616731	0.00891431	0.0141053	0.00468826	0.000813908	0.00153128	0.00026491
0.00137001	0.00210995	0.000700633	0.000262684	0.000566483	0.02717	0.0238082	0.00747119	0.0186182	0.00896486	0.00224855	0.000910123	0.000947952	0.000192006
0.00266573	0.00198523	0.00556225	0.00015884	0.000234286	0.000976457	0.0022157	0.0240703	0.0144001	0.00889746	0.0112729	0.00443363	0.000299242	0.000256009
0.0116263	0.0226855	0.00887267	0.000230895	0.00579029	0.0309396	0.00512748	0.00608476	0.00327301	0.00222439	0.00635857	0.0023595	0.000198894	0.000572205
0.0187777	0.0049324	0.00749768	0.000874837	0.00470119	0.0143248	0.00267718	0.00113911	0.00855096	0.00411341	0.0025745	0.00307073	0.000790278	0.000158204
0.00418822	0.0424414	0.00491354	0.000829697	0.000365681	0.00581699	0.00516383	0.00217523	0.00357458	0.00382837	0.0129254	0.00252925	0.000857777	0.000599649
0.000384543	0.00339317	0.00696945	0.000285255	0.000565105	0.00659815	0.0035411	0.00166098	0.0424114	0.00250382	0.00256613	0.00155894	0.000284301	0.00213348
0.00152906	0.0411504	0.0106137	0.00115458	0.00100242	0.00557592	0.00898552	0.000239054	0.0303886	0.0125623	0.00682619	0.00163216	0.00030952	0.0112917
0.00292672	0.0306676	0.00672913	0.00393391	0.00123045	0.0025319	0.0149782	0.000535223	0.0252544	0.00280857	0.0121885	0.000345336	0.000115924	0.00290627
0.0015494	0.00597636	0.00453907	0.00185871	0.000504706	0.00608614	0.0116835	0.000785722	0.0179081	0.00262811	0.00450632	0.000156826	0.000161807	0.000388357
0.000220617	0.00281069	0.00238694	0.000573158	0.00152906	0.0143244	0.00903765	0.000486798	0.00999482	0.000732104	0.00310686	0.000366317	0.000134998	0.00228861
0.00103664	0.000576867	0.00127178	0.0186703	0.000426716	0.0179594	0.0104272	0.00024732	0.0106008	0.00194507	0.000766012	0.000226021	8.72082e-05	0.00182205
0.00272444	0.00683742	0.00097243	0.030848	0.00126574	0.0118521	0.0120755	0.00021055	0.0597089	0.00373448	0.00300248	0.000192218	0.000283877	0.000307719
0.0173694	0.0158412	0.000656128	0.00298966	0.000295109	0.00356007	0.00610002	0.00145022	0.0589892	0.0162203	0.00524712	0.000203345	0.000257704	0.000401709
0.0172344	0.0223369	0.000212881	0.00014178	0.000919448	0.0112775	0.00135793	0.00666332	0.0609981	0.00383801	0.00867769	7.56582e-05	0.000415802	0.000927077
0.00101916	0.0355151	0.00676293	4.673e-05	0.00225618	0.00579898	0.000822067	0.00503604	0.0270455	0.00248792	0.0101034	0.000321282	0.000252936	0.000120057
0.00620143	0.00781589	0.00377856	7.73536e-05	0.00127676	0.0213866	0.00360065	0.00869253	0.00305377	0.00423262	0.0195968	0.000578562	0.000288645	0.000179715
0.000766542	0.0144183	0.00401772	0.000638962	0.000566483	0.00789611	0.0110949	0.00741927	0.00610818	0.0102826	0.0227804	0.00201575	0.000799073	0.000196881
0.00213199	0.0257124	0.00447241	0.000218709	0.000142309	0.0367507	0.0184268	0.00302739	0.00902769	0.00687345	0.0157016	0.000588841	0.00302007	0.000460625
0.0294722	0.0050034	0.00412242	0.000191265	0.0140208	0.00669585	0.0258999	0.00504822	0.0139884	0.0165355	0.0115256	0.00743686	0.0012829	0.000400331
0.0182465	0.0507775	0.00363774	0.000265651	0.0121225	0.00316185	0.0112056	0.00379467	0.0255364	0.00779004	0.00426896	0.00520526	0.000609398	4.49287e-05
0.00761689	0.0115549	0.000640869	0.000903659	0.00159582	0.00740475	0.00223234	0.00294219	0.00933827	0.00714546	0.0175279	0.00213708	0.000189463	4.673e-05
0.00113477	0.089576	0.00671864	0.00116952	0.000489023	0.00304476	0.00548553	0.00434865	0.00342358	0.0134068	0.00913959	0.000632286	0.000371191	0.000251134
0.00169807	0.0225757	0.0104556	0.0015404	0.000309096	0.00358635	0.00786887	0.0015636	0.00407537	0.0139894	0.0121498	0.000445684	8.27577e-05	0.00617303
0.00232516	0.00501506	0.00454701	0.00408989	0.000665665	0.0143995	0.0169889	0.000342369	0.0083348	0.00808684	0.00850974	0.00083065	0.000367483	0.00236087
0.000368754	0.00370651	0.00202645	0.00379022	0.000998497	0.0107799	0.0246125	0.00155523	0.0379144	0.00887468	0.00704765	0.000320541	0.000127051	0.00114791
0.000282182	0.000867314	0.000932376	0.00316334	0.00204404	0.00736809	0.0129733	0.000659095	0.0279129	0.00622177	0.0143921	0.000107977	8.94335e-05	0.000658671
0.00138442	0.00459014	0.000773536	0.0174468	0.00410875	0.00303565	0.00336075	0.000482347	0.0118065	0.00159359	0.00920084	0.000530773	0.000159264	0.00231881
0.00422372	0.017208	0.0125191	0.000376066	0.00404337	0.0286443	0.00150702	0.000214365	0.0106554	0.000947422	0.00567415	0.000231849	0.00023365	0.000726382
0.038894	0.0419601	0.000763787	0.000356568	0.000203768	0.00535467	0.00178793	9.58973e-05	0.0510195	0.00178104	0.0185776	0.000241386	0.00011052	0.000316726
0.0106483	0.0120347	0.00530084	0.000488069	0.0138554	0.000791126	0.0033883	0.000986417	0.0996777	0.00903564	0.0278853	0.000245412	0.000169542	0.000888295
0.0117303	0.010729	0.00432544	0.000505553	0.00765928	0.00824462	0.00971455	0.00166172	0.0390329	0.011313	0.0386075	0.000147925	0.000604312	0.000120693
0.00304402	0.0174575	0.00266118	0.000861062	0.00782384	0.00384193	0.0102371	0.00173336	0.00348843	0.00744904	0.0273478	0.000687705	0.000715468	0.000181834
0.00278473	0.00439496	0.00677956	0.00131755	7.20554e-05	0.00256115	0.00282743	0.0037188	0.00352891	0.00922659	0.00440195	0.000352754	0.000243293	0.000310898
0.00175794	0.00269869	0.0021606	0.00323402	0.000571463	0.00566694	0.00813749	0.00576009	0.0101825	0.0127516	0.00523652	0.00109228	0.000650936	0.00167274
0.000497288	0.00101068	0.00131056	0.00411362	0.000421524	0.00720893	0.00311438	0.00065687	0.0288329	0.0143629	0.00533814	0.000176324	0.0005277	0.00568538
0.000636949	0.00368924	0.00192621	0.00116306	0.00103739	0.0019652	0.00295258	0.000384331	0.0078978	0.00575627	0.00799073	0.000765695	4.673e-05	0.00115564
0.0076099	0.0452782	0.00234996	0.000351906	0.000846545	0.00261127	0.00544463	0.00199064	0.0152911	0.00227759	0.00509622	0.000489659	0.000136587	0.00173463
0.00460868	0.00393168	0.00156699	0.00103177	0.00393221	0.0120095	0.00472026	0.000336541	0.0102868	0.00830195	0.00495021	0.000277625	0.000115289	0.0019012
0.00419426	0.00269996	0.00106356	0.00623237	0.00473478	0.00761043	0.0010004	0.0142426	0.0311322	0.0107244	0.00925234	0.000277625	0.000131819	0.0019012
0.0196725	0.0133661	0.000599861	0.000126203	0.0013504	0.00522772	0.00350263	0.0102069	0.0002754	0.00537268	0.0047458	0.000268512	0.0015938	0.0069116
0.0218076	0.0115586	0.0060358	0.000210868	0.00045183	0.00313759	0.00136397	0.00486469	0.00226222	0.00282955	0.00305716	0.000508944	0.00116465	0.00541878
0.0251838	0.00419956	0.00759665	0.000350528	0.000563727	0.001878	0.00101948	0.002715	0.00517951	0.00205951	0.00220193	0.000429577	0.00167571	0.00273376
0.00351217	0.00226381	0.00478458	0.000382741	0.0004282	0.000376172	0.000675837	0.00430679	0.0102471	0.00265821	0.00137583	0.000389947	0.000957065	0.00230228
0.00155407	0.00214778	0.000718859	0.000471115	0.004426	0.003232	0.0169702	0.00720109	0.00456323	0.0160349	0.0141483	0.000125673	0.00190025	0.000519858
0.00170347	0.00253752	0.00334369	0.000863499	0.00744216	0.00131957	0.00592772	0.00248241	0.00578022	0.00266711	0.0129604	9.32482e-05	0.00113381	0.000792185
0.00101492	0.00781144	0.00651275	0.001823	0.00592666	0.00228299	0.00514317	0.00244098	0.00373279	0.00264867	0.0289749	0.00287056	0.00565762	0.00179545
0.00161733	0.012102	0.0582379	0.000852903	0.0021979	0.0027966	0.0117765	0.00112979	0.00914245	0.00891325	0.0251366	0.000540098	0.00393497	0.0089052
0.00208177	0.0148922	0.0139674	0.000568284	0.00231467	0.00230079	0.00294961	0.000689718	0.00663662	0.0119244	0.0104313	0.000318103	0.00347063	0.00389036
0.00103558	0.0110133	0.00260629	0.000424597	0.00291856	0.0101378	0.00499301	0.000476201	0.00516796	0.00571685	0.11554	0.000872294	0.00387393	0.000437525
0.00105116	0.00694497	0.00130102	0.00019847	0.00244109	0.00409932	0.00117048	0.000606961	0.00850783	0.00309616	0.0350394	0.000735389	0.00272041	0.00189251
0.00191837	0.0029975	0.00162548	0.000120375	0.00199774	0.0043958	0.0112839	0.00748253	0.00339116	0.00497543	0.00666534	0.00076029	0.00101513	0.00483672
0.00230387	0.00254271	0.00182703	7.96848e-05	0.000742594	0.00388453	0.0135004	0.00838704	0.000819206	0.000654962	0.00260205	0.000435405	0.00100199	0.000673718
0.00641547	0.00438552	0.00170835	0.000112322	0.00150341	0.00351853	0.00335725	0.00495021	0.000404782	0.00463094	0.0185359	0.000193808	0.00104374	0.00662443
0.0196725	0.0133661	0.000599861	0.000126203	0.0013504	0.00522772	0.00350263	0.0102069	0.0002754	0.00537268	0.0047458	0.000268512	0.0015938	0.0069116
0.0218076	0.0115586	0.0060358	0.000210868	0.00045183	0.00313759	0.00136397	0.00486469	0.00226222	0.00282955	0.00305716	0.000508944	0.00116465	0.00541878
0.0251838	0.00419956	0.00759665	0.000350528	0.000563727	0.001878	0.00101948	0.002715	0.00517951	0.00205951	0.00220193	0.000429577	0.00167571	0.00273376
0.00351217	0.00226381	0.00478458	0.000382741	0.0004282	0.000376172	0.000675837	0.00430679	0.0102471	0.00265821	0.00137583	0.000389947	0.000957065	0.00230228
0.00627592	0.0048328	0.000945409	0.000259929	0.00111114	0.00494067	0.00154527	0.00282277	0.00446743	0.0100157	0.0124218	0.00049305	0.00158098	0.000257492
0.00400077	0.00598801	0.00131469	0.000147502	0.00360457	0.0500887	0.00990391	0.0152807	0.0102342	0.00396887	0.0138986	0.000129806	0.00322861	0.000465181
0.00168514	0.00721688	0.00195079	0.000174522	0.00338491	0.0151842	0.0366992	0.0478944	0.00687366	0.00159645	0.0075317	0.000143581	0.000667466	0.000213093
0.00102944	0.00463687	0.0030472	0.000518799	0.000292884	0.00180923	0.00435903	0.0216326	0.014231	0.00215594	0.00520282	0.00129223	0.00109969	0.000227186
0.000739415	0.00329505	0.0051793	0.00055525	0.000635041	0.000546138	0.00380177	0.0119697	0.00174713	0.0102131	0.0103525	0.000854386	0.000369284	0.000487222
0.000120799	0.00126987	0.00111071	0.00186327	0.000328064	0.001871	0.0123499	0.00900735	0.00402588	0.0137298	0.00491005	4.45048e-05	0.000713136	0.00112332
0.000855022	0.00227706	0.000329865	0.0025923	0.00323041	0.00255447	0.0124516	0.00451713	0.000893275	0.00551679	0.0146566	0.000108295	0.00108147	0.00118457
0.00140328	0.011318	0.00271077	0.00108496	0.00486459	0.00203355	0.0101734	0.000448227	0.00592613	0.00283496	0.0270641	0.000162654	0.00101863	0.00162347
0.000665983	0.0191232	0.00722398	0.00149006	0.00426642	0.00522179	0.00762675	0.00318389	0.00222248	0.00308779	0.011113	0.00209702	0.00101015	0.0026953
0.000729561	0.0190012	0.0616679	0.00138368	0.00150924	0.00677236	0.0050319	0.0034115	0.0086458	0.00530677	0.0212763	0.00191689	0.000956111	0.00508181
0.000229624	0.015477	0.0105715	0.00147618	0.00549327	0.0102083	0.00554032	0.0017341	0.00663863	0.02705	0.0138102	0.000600391	0.00135401	0.0048044
0.000572946	0.0164092	0.000247531	0.000374794	0.00393189	0.0168597	0.000603888	0.00168843	0.00729169	0.0100039	0.163559	0.000480228	0.00156668	0.000674354
0.00217279	0.0122339	0.000167211	0.000336753	0.00166437	0.00871701	0.00536283	0.00234583	0.0061974	0.010302	0.00833045	0.00055631	0.00160323	0.00122791
0.00595284	0.00490507	0.00036886	8.74201e-05	0.00175688	0.0155161	0.00235738	0.00261688	0.00550906	0.0065475	0.00811619	0.000186602	0.00122982	0.00148328
0.00312392	0.00153075	0.000683573	9.22945e-05	0.00424724	0.00351365	0.00177733	0.00218582	0.000545714	0.00493548	0.0113353	0.000246048	0.000454267	0.00123289
0.00119368	0.000735707	0.00323666	0.000120905	0.000308461	0.0037614	0.0202281	0.00866731	0.000244564	0.0141172	0.0111755	0.000138177	0.000509262	0.000176006
0.00220288	0.00121752	0.002825	0.000140614	0.000144853	0.00859451	0.00697623	0.00758171	0.0003749	0.00239118	0.000902176	0.000120269	0.00116444	0.00376299
0.000256644	0.00149992	0.00451035	0.000128004	0.00308545	0.012777	0.00483566	0.0133492	0.000717799	0.00307178	0.00223721	0.000363986	0.00075584	0.00355328
0.00134002	0.00195005	0.00322427	0.000128004	0.00158723	0.00971158	0.00672891	0.0184309	0.000248379	0.0048649	0.00542482	0.000394185	0.000770569	0.00395001
0.00847149	0.0136759	0.00715499	0.000128004	0.00153192	0.00522126	0.00412888	0.0112305	0.00363392	0.00472842	0.00751273	0.000292566	0.00131893	0.00349416
0.0427472	0.00712585	0.013867	0.000143051	0.00322003	0.00188933	0.00400151	0.0173312	0.00812223	0.00329653	0.012502	0.000195503	0.00134786	0.00147533
0.00253752	0.00575362	0.00940122	0.00012154	0.000695017	0.000877698	0.006105	0.0129397	0.00364717	0.00775305	0.00997183	0.000202815	0.00153563	0.00125641
0.000470903	0.00475894	0.00345103	0.000266075	0.000337177	0.00496536	0.00228776	0.00672075	0.00235314	0.0101595	0.0110206	0.000153012	0.00132879	0.000825458
0.00231775	0.00342539	0.000737084	0.00010607	0.00188531	0.0424328	0.0015174	0.00509728	0.00463178	0.00647852	0.0105033	0.000126097	0.00236554	0.000501633
0.00562753	0.00429482	0.000770993	0.000219239	0.00186645	0.0273471	0.00719431	0.00641759	0.00426409	0.000900269	0.00408215	0.000143581	0.00111972	0.0002985
0.00743294	0.00674926	0.00413026	0.00047885	0.00080808	0.00122028	0.0454427	0.00989914	0.00362078	0.00231679	0.00188361	0.000833193	0.000508944	0.000355085
0.00654443	0.00274203	0.0067091	0.00181749	0.00122134	0.000261201	0.00436613	0.00459809	0.0145994	0.0159074	0.00517866	0.000671917	0.00125832	0.00083616
0.00174046	0.00343725	0.00146294	0.00162919	0.000497712	0.000705507	0.00184366	0.00116454	0.00667371	0.00527223	0.00485908	6.06113e-05	0.000350846	0.000665771
0.00144174	0.00268025	0.000595941	0.000899315	0.00526354	0.00259919	0.00684272	0.000682407	0.00402662	0.00155195	0.00818878	0.000105328	0.000465711	0.00154771
0.00208494	0.00677405	0.00174152	0.00116444	0.00341405	0.0058722	0.0059735	0.000241597	0.00019296	0.00197559	0.00151051	0.000272221	0.000232167	0.00414573
0.0026101	0.00890456	0.00617335	0.00532881	0.00211716	0.00600476	0.00506889	0.000391536	0.00462617	0.00195588	0.0113094	0.000431803	0.000316514	0.00495614
0.00271108	0.00406138	0.0556117	0.00123925	0.00300354	0.00425053	0.00383038	0.00562795	0.00199646	0.00290012	0.00688934	0.00483365	0.000528018	0.00243929
0.0024644	0.00670052	0.0145583	0.000802782	0.00255373	0.00285731	0.00402747	0.00530593	0.00467036	0.00432661	0.0130712	0.00111326	0.0005046	0.00539981
0.00488716	0.00662687	0.000135316	0.000772582	0.00409794	0.00450028	0.00653987	0.0124825	0.00453896	0.00753085	0.0132443	0.000120163	0.000122706	0.00284364
0.00440746	0.00322056	0.000583861	0.000517633	0.00462914	0.0238196	0.00282584	0.00643465	0.0168134	0.0550427	0.138757	0.000128958	0.000265227	0.00133091
0.00336446	0.00212977	0.0106042	0.000252724	0.00644938	0.0215929	0.00198354	0.00262366	0.00487063	0.00243039	0.00984891	8.7738e-05	0.00020006	0.000450664
0.00231446	0.00590091	0.000571463	9.6533e-05	0.00182819	0.00324588	0.00329261	0.00423993	0.00460805	0.0126343	0.00194486	6.80288e-05	0.00206884	0.00155947
0.0102065	0.00319375	0.000514348	0.000145488	0.00331836	0.00336636	0.00175646	0.00470077	0.000925488	0.0190285	0.00391928	0.000121858	0.000938204	0.000228246
0.0124345	0.000560231	0.00107543	0.000237041	0.00472196	0.0111364	0.00763014	0.00964218	0.00016541	0.00379011	0.00677766	0.000159793	0.000668526	0.000267135
0.00162315	0.00184886	0.00408819	4.9803e-05	0.00023312	0.00629648	0.0215931	0.0160164	0.000831286	0.0174016	0.00708707	8.795e-05	0.00114144	0.00432354
0.0012793	0.00155354	0.00352669	7.14196e-05	0.000986311	0.00641293	0.0194921	0.0167576	0.00187598	0.00494417	0.00113434	6.63333e-05	0.00362799	0.00335089
0.000732104	0.00520304	0.0117633	0.000177489	0.00509294	0.00960064	0.010799	0.0183449	0.0018888	0.00314532	0.00147597	0.000278791	0.00504356	0.00316683
0.000727124	0.00638686	0.00718562	0.000143581	0.000892957	0.0166415	0.0071445	0.0187908	0.00125461	0.00376553	0.00367027	0.000154495	0.00195397	0.00272497
0.000355403	0.0095111	0.00522084	0.000138495	0.00105837	0.00461123	0.00538254	0.00714419	0.00108645	0.00782734	0.00257566	0.000143793	0.00154739	0.00118499
0.0138904	0.0142178	0.0157931	0.000128004	0.00118256	0.00120513	0.00491121	0.00750277	0.00101492	0.00751379	0.00577535	6.11411e-05	0.00163555	0.000950495
0.0193845	0.0142653	0.0219894	3.97364e-05	0.00174671	0.000239796	0.00468953	0.00407335	0.0120929	0.00622993	0.00835715	0.000126097	0.00188605	0.000909805
0.00441604	0.0105334	0.0150187	3.94185e-05	0.00104268	0.000816239	0.00806416	0.00564215	0.0254111	0.0115818	0.00327894	0.000316938	0.0020113	0.00138675
0.000164774	0.00898033	0.00748454	8.97514e-05	0.00368532	0.0062649	0.00470818	0.00430234	0.0282765	0.0129617	0.00421482	0.000120693	0.000984722	0.00050407
0.00039249	0.00735399	0.00190788	0.000143687	0.00151994	0.0192837	0.000576125	0.00411394	0.0108917	0.00562127	0.00156763	0.000165092	0.000496758	0.000242339
0.00158744	0.00853931	0.00423219	0.000336647	0.000418133	0.0602794	0.00155534	0.00681443	0.00258711	0.00579664	0.00067393	0.000458293	0.000349363	0.000431273
0.00369072	0.00326061	0.0089106	0.00120227	0.000396199	0.00205824	0.0426233	0.000338236	0.00911607	0.0346671	0.00122155	0.000433074	0.000402239	0.00110372
0.00552972	0.00182003	0.00193479	0.00138368	0.000351376	0.000312593	0.0102068	0.000178655	0.00715076	0.00761308	0.00225714	0.000113381	0.000463486	0.00121212
0.00688765	0.00646581	0.000606643	0.000704977	0.00361199	0.00110467	0.00466559	0.000133302	0.00858678	0.00213485	0.00795152	8.7738e-05	0.000470267	0.000874731
0.0037596	0.00124338	0.000943608	0.00117344	0.00404951	0.00162813	0.00461186	0.00016382	0.00466283	0.00554678	0.0048488	0.00020504	0.000140084	0.000295639
0.00223064	0.00361421	0.0030756	0.00568114	0.00494236	0.00954056	0.00405831	9.73807e-05	0.00131967	0.0158763	0.00479401	0.00032711	7.79894e-05	0.000634087
0.00458633	0.00532108	0.060343	0.0179318	0.00162305	0.00693639	0.00431432	0.000201543	0.00402048	0.0267158	0.000959396	0.00455761	9.50495e-05	0.00353803
0.00322766	0.0104824	0.0134838	0.0204672	0.00890636	0.00244851	0.00455846	0.00853475	0.00318612	0.0268638	0.00496525	0.00052611	0.000124296	0.00545777
0.00240993	0.015487	0.00022867	0.00161754	0.00503159	0.00152079	0.00406679	0.0238918	0.00231976	0.0230968	0.00686667	0.00375175	0.000268088	0.00110192
0.00202401	0.00751177	0.00103389	0.000283665	0.00564639	0.00191625	0.0103714	0.0364863	0.00223806	0.015244	0.0727378	0.000187026	6.22008e-05	0.000621266
0.00136545	0.0101527	0.0109444	0.000250287	0.0152821	0.00961961	0.00747681	0.0109186	0.0230371	0.00258001	0.0280073	0.000122282	3.82529e-05	0.000827789
0.000614908	0.00643306	0.00880305	0.000277307	0.00418833	0.0223286	0.00335386	0.0041203	0.00368161	0.0464796	0.000371085	0.0001759	0.00013966	0.001704
0.000773854	0.00325288	0.0017022	0.000576761	0.00571813	0.0106341	0.00504769	0.00964451	0.00265842	0.0089657	0.000731468	7.17375e-05	0.000363986	0.000105646
0.00229708	0.00441223	0.000982602	0.000183635	0.00309499	0.00515185	0.00529755	0.0100702	0.00205029	0.00146357	0.00122918	4.66241e-05	0.000405841	0.000270632
0.00724231	0.00140879	0.00108221	8.60426e-05	0.00443543	0.00494681	0.00180605	0.0153171	0.000698619	0.015422	0.000632816	0.000148879	0.00102382	0.000131289
0.022236	0.00176133	0.00209321	8.27577e-05	0.00396591	0.00667032	0.00555176	0.0102348	0.00471327	0.0198355	0.0109975	0.000114759	0.000466135	0.000900163
0.0165527	0.00200929	0.00777329	0.000142309	0.00046889	0.00179111	0.039068	0.00445345	0.00462426	0.0292852	0.000825776	0.000113063	0.000616603	0.00172022
0.00158744	0.0257767	0.00673771	0.000220935	0.00274298	0.0050016	0.012139	0.00929896	0.00946765	0.0105663	0.00098896	0.000157356	0.000828849	0.00137128
0.000217226	0.0112769	0.0036407	0.000233014	0.00290977	0.0171915	0.00614569	0.00216781	0.00226996	0.00222238	0.000322554	0.000611623	0.000930892	0.00142765
0.0008262	0.0111117	0.00481955	0.000200801	0.000420994	0.0138516	0.00683043	0.00463655	0.00785033	0.00360044	0.00424925	0.000162548	0.00101863	0.00135687
0.000504494	0.00828436	0.00293371	0.000109884	0.00151645	0.0116202	0.00875812	0.00274171	0.00439591	0.00466453	0.00210412	0.00036992	0.0058368	0.00110213
0.000627306	0.0075975	0.00222397	0.000121011	0.00140784	0.00052113	0.00979392	0.00275273	0.00117556	0.00485071	0.00206651	0.000343747	0.00760184	0.00140116
0.0160747	0.0141764	0.0115516	1.62125e-05	0.00443692	0.00023365	0.0217495	0.00702975	0.00175105	0.00517231	0.00228352	0.000255797	0.00403002	0.00172011
0.0138369	0.00652684	0.0145515	8.99633e-05	0.00175232	0.000758913	0.0327498	0.00510544	0.00464408	0.00943798	0.00953791	0.000187238	0.00191085	0.00183413
0.00490687	0.00348653	0.0212153	0.000212457	0.000726912	0.00424714	0.00702042	0.00501506	0.00338184	0.0105462	0.000630379	8.83738e-05	0.00038698	0.000615862
0.00062222	0.00580957	0.00959735	2.3312e-05	0.00143358	0.00699096	0.00387976	0.0100519	0.00664478	0.0174167	0.00101217	0.000262472	0.000112428	0.0012047
0.00200081	0.0205252	0.00943428	0.000218391	0.00163894	0.0907784	0.0012402	0.00193183	0.0201024	0.0101066	0.000724263	0.000178973	9.0705e-05	0.001123
0.00394482	0.0119851	0.00771607	0.000278685	0.00156138	0.00246504	0.00323508	0.00012811	0.0242224	0.0581475	0.000354555	0.000351164	0.000138071	0.00149589
0.00100401	0.00282839	0.00252989	0.00185797	0.00177532	0.00137774	0.0345821	7.38568e-05	0.0276371	0.0124286	0.00146463	0.000199848	2.26763e-05	0.000693427
0.00203864	0.00365702	0.000249863	0.00115956	0.00451289	0.0013716	0.0150031	8.81619e-05	0.0122315	0.0109628	0.00624975	0.000164456	0.000159052	0.000137647
0.000796318	0.00256475	0.000693745	0.00283845	0.00444285	0.000587569	0.0124713	9.00692e-05	0.00197856	0.0262888	0.00724114	7.17375e-05	0.000330395	0.00037988
0.00226551	0.00102297	0.00175995	0.00457266	0.00988801	0.012252	0.01131	0.000628365	0.00189315	0.029042	0.00203694	0.000109355	0.000117832	0.000605265
0.00338968	0.00666417	0.0593952	0.00474273	0.00960604	0.00246567	0.0112904	0.00275601	0.00154739	0.0169308	0.00351471	0.00344605	0.000160641	0.00171004
0.00137594	0.00726732	0.011334	0.00173855	0.0103507	0.00333277	0.0142215	0.00218614	0.00308122	0.00929377	0.00357427	0.00183169	0.000173675	0.00222079
0.00122748	0.00507164	0.000422902	0.00473616	0.00245624	0.00259855	0.0195138	0.00876819	0.0069294	0.00877455	0.00581752	0.00247775	0.000133726	0.000367165
0.000512759	0.00389957	0.00124105	0.000802146	0.00308545	0.00281175	0.0145265	0.00846683	0.00303618	0.00649876	0.0577402	0.000154177	0.000315772	0.000470691
0.000145276	0.00459936	0.00644218	0.00056235	0.00366359	0.0049093	0.00682057	0.0215186	0.00468042	0.0114761	0.035783	7.20554e-05	0.000520918	0.00167561
0.000288857	0.00876787	0.00520187	0.000581423	0.00837496	0.00564978	0.00263002	0.0103661	0.0224476	0.00183667	0.000811047	7.20554e-05	0.000450664	0.000671493
0.000433816	0.00727834	0.00355763	0.000388675	0.000852373	0.0164527	0.00481934	0.00831445	0.00214005	0.0107891	0.000734753	0.000159899	0.000273705	0.000224643
0.000621478	0.0027078	0.00132741	0.000384967	0.00213273	0.00538709	0.0058473	0.00700071	0.00147396	0.0309616	0.00198746	8.7844e-05	0.000337177	0.000165198
0.0058651	0.00293181	0.00217618	0.000280698	0.00476307	0.00222598	0.0162621	0.00454097	0.00319884	0.0013521	0.00328965	7.20554e-06	0.00037543	0.000176536
0.000331455	0.00236268	0.00117641	0.000175794	0.00676844	0.00461727	0.0168143	0.00252363	0.00183211	0.00402334	0.00294516	0.000104162	0.000505977	9.54734e-05
0.00102107	0.00200155	0.00264147	0.000143793	0.00423315	0.00406265	0.0128365	0.00357787	0.00214661	0.013966	0.010912	6.46379e-05	0.000148773	0.000482135
0.00589403	0.030347	0.00399854	4.03722e-05	0.000586298	0.00305981	0.0145652	0.013315	0.0051634	0.0224607	0.00535107	0.000111262	0.000189463	0.000530455
0.0248449	0.00219239	0.0102865	0.000144323	0.00416215	0.00245931	0.0148634	0.0124571	0.0152254	0.032212	0.00173346	0.000259187	0.000169118	0.000817935
0.0138081	0.0121121	0.00242064	0.000382211	0.00101058	0.0156044	0.0100723	0.0107266	0.00231923	0.0239984	0.000388357	0.000224643	0.00018141	0.00103251
0.00032319	0.00912486	0.000688341	0.000732422	0.000640445	0.0251059	0.00766277	0.00882181	0.00618596	0.0109508	0.000168906	0.000304434	0.000617027	0.000911819
0.000442823	0.000657929	0.00367885	0.000163926	0.00264687	0.0291635	0.00484763	0.00220468	0.00354269	0.00457584	0.00394026	0.000643836	0.00161129	0.00118944
0.000424491	0.000189463	0.00503826	0.00014782	0.000958019	0.00262917	0.00499927	0.000380834	0.003701	0.00279098	0.00227918	0.000100666	0.00238906	0.00232559
0.000101831	6.80288e-05	0.00133853	0.000154919	0.00078551	0.000643942	0.00514264	0.00557084	0.0039942	0.0110947	0.00225947	0.000122176	0.000847499	0.00274669
0.00619263	0.00398403	0.00360637	0.000127792	0.00140487	0.000450452	0.0235618	0.0111533	0.00561799	0.00337495	0.00203959	0.000113169	0.00090048	0.00189379
0.0126237	0.000372463	0.0026367	0.000236617	0.000983238	0.00518905	0.010981	0.0101842	0.00276682	0.00857321	0.0112689	0.000104586	0.00128863	0.00203726
0.0153394	0.000306659	0.00889333	0.000100454	0.000215848	0.00676907	0.0179585	0.00423675	0.00144863	0.011031	0.00134574	0.000163926	0.000611199	0.00194465
0.00706704	0.00359948	0.0193006	0.000131607	0.000398106	0.107465	0.0142366	0.000617133	0.000547091	0.00889926	0.00102139	8.26518e-05	0.000219133	0.00148212
0.00640848	0.00913005	0.0217369	0.000483619	0.000598166	0.00283029	0.00805187	5.76443e-05	0.000646697	0.0555365	0.00221486	0.000451194	0.000227928	0.000876745
0.00291655	0.0280889	0.00606198	0.0023489	0.00122017	0.0027255	0.007569	8.82679e-05	0.00732708	0.006615	0.00199064	9.91821e-05	0.000158734	0.00167221
0.00126659	0.00901233	0.00254875	0.0045486	0.00400745	0.00071409	0.0156366	0.000117196	0.0206331	0.0173865	0.00192123	0.000351588	0.000153965	0.00108263
0.00169521	0.00216113	0.000992351	0.00565412	0.00526142	0.0019225	0.0158055	3.24249e-05	0.00906213	0.0175053	0.00937366	5.5737e-05	0.000147396	0.000359323
0.000911395	0.000399484	0.000450664	0.00212235	0.0141043	0.0121631	0.00717428	0.00384299	0.00312053	0.00601758	0.0140205	4.673e-05	0.000183211	0.00132232
0.000494745	0.00128089	0.00139968	0.000210126	0.0103392	0.00157589	0.0116759	0.00153393	0.00188849	0.00276449	0.00896295	0.00180721	0.000224325	0.00105169
0.000788583	0.00909837	0.0420509	0.000441551	0.00564957	0.00112957	0.0117035	0.00244882	0.00425318	0.00533634	0.00666195	0.000612153	0.000414213	0.000745244
0.00106356	0.00508891	0.0092659	0.00177585	0.00345347	0.00265757	0.00904465	0.0056129	0.00475958	0.00498676	0.00290394	0.00100899	0.000735495	0.000264274
0.00159189	0.0039534	0.000247108	0.00810994	0.0014072	0.00298987	0.00777308	0.0117126	0.00255892	0.00564459	0.00581921	0.000535435	0.000253677	0.00018194
0.000168588	0.00495381	0.000602616	0.000345866	0.000103103	0.00738981	0.00923612	0.0111043	0.00649187	0.00236066	0.0521422	0.00106759	9.82285e-05	0.000300407
0.000158098	0.00343418	0.00435903	0.000729879	0.000404888	0.00197008	0.0107534	0.00745689	0.0224961	0.00832494	0.0399565	1.26097e-05	0.00017431	0.00143422
0.00183815	0.00371922	0.00350041	0.000192854	0.00121201	0.000743866	0.0130168	0.00861412	0.0024253	0.00309806	0.00141992	0.000113593	0.000351906	9.53674e-05
0.002372	0.00449477	0.00388622	8.44532e-05	0.00253879	0.0128543	0.00694752	0.00973055	0.00210222	0.00252777	0.000535329	7.20554e-05	0.000256115	0.000104374
0.0022672	0.00478501	0.000489765	4.50346e-05	0.000992775	0.0135113	0.00767348	0.0129424	0.00273874	0.0355828	0.00217703	0.000161913	0.000209914	6.11411e-05
0.00178719	0.00302622	0.0024057	0.00022708	0.00215043	0.00956133	0.0097244	0.0124492	0.00231616	0.0076135	0.00851621	7.18435e-05	0.00015333	0.000181834
0.0188438	0.0017963	0.002045	0.000564787	0.00219377	0.00148699	0.0112433	0.0179992	0.00462574	0.00753509	0.00889556	1.97093e-05	0.000448227	0.000201649
0.00365808	0.0016541	0.00206195	0.000132031	0.00304307	0.00311089	0.00619242	0.0220153	0.00876215	0.00526937	0.0160464	6.65453e-05	0.000650936	0.000533952
0.00375737	0.0312017	0.00489362	5.12865e-05	0.00263839	0.00468572	0.00497966	0.0247	0.00658523	0.00482231	0.00813813	6.46379e-05	0.000354979	0.000956535
0.00201246	0.00662433	0.00487804	0.000119845	0.00159825	0.00853835	0.00340017	0.00901572	0.00644324	0.0163349	0.00748581	0.00012207	0.000177066	0.000336753
0.0033315	0.00328117	0.00997268	0.000130335	0.00293806	0.00352563	0.00452847	0.00420909	0.00364611	0.0301	0.00554254	0.00010056	0.000287798	0.000679864
0.0181007	0.0063626	0.0118844	0.000315348	0.0006041	0.00444974	0.00593344	0.0177409	0.00244183	0.0149855	0.000383907	0.000265969	0.000201225	0.000745138
0.00450113	0.00988982	0.0065883	0.00107627	0.000607385	0.0104802	0.00522063	0.0108553	0.0146591	0.00201077	0.000987901	0.000213941	0.000178973	0.00152895
0.000940535	0.0139066	0.00710678	0.000278473	0.00302177	0.038439	0.00811513	0.00613075	0.00691774	0.0113701	0.00148657	0.000141886	0.000126097	0.00238376
0.000276672	0.000788583	0.00696055	0.000268512	0.0065989	0.00437429	0.0148649	0.0099109	0.00803767	0.0079066	0.00313218	0.000143793	0.000518481	0.00171163
0.000160853	0.000227822	0.00221115	0.000174734	0.000717269	0.00111432	0.00440396	0.00902589	0.00423707	0.00327545	0.0019526	0.000206735	0.000466453	0.000723521
0.0012189	0.000634193	0.00146039	0.000100772	0.000736872	0.000702116	0.0421791	0.013096	0.00382275	0.00588746	0.00227123	0.000412411	0.000527276	0.000673506
0.00326559	0.00409126	0.000405312	0.000315454	0.00109037	0.00559955	0.0281572	0.00343376	0.00880114	0.00339837	0.010732	0.000115395	0.000550164	0.000212987
0.00720278	0.000517633	0.00144672	0.000300513	0.00129223	0.00648361	0.00581053	0.000320541	0.00659921	0.00858084	0.00220108	8.10623e-05	0.000225915	0.000111898
0.0086102	0.000427458	0.00875759	7.97907e-05	0.00123056	0.0925642	0.00794951	3.42263e-05	0.00535478	0.0513894	0.00151433	0.000217544	0.000492096	0.000101089
0.0101157	0.00485844	0.0320882	0.000365045	0.000326898	0.00651328	0.0118883	0.000127898	0.00689591	0.00396665	0.00206492	0.000285784	0.000536177	0.00119665
0.00504133	0.00096533	0.0170802	0.00150649	0.000821008	0.0067376	0.0125362	3.96305e-05	0.0156875	0.0186712	0.0041647	0.000208961	0.000287162	0.00225205
0.00211737	0.00903299	0.00483916	0.00317245	0.00111718	0.00242286	0.0123003	0.000219345	0.00500615	0.0158617	0.00821516	0.000537448	0.000129806	0.00219737
0.00089656	0.0198992	0.000615968	0.00207573	0.00104639	0.000996166	0.00564914	0.00297917	0.00369665	0.00314056	0.00252628	0.000167953	0.000232379	0.00112226
0.000895818	0.00988166	0.000914362	0.000913196	0.0122527	0.00853528	0.00230651	0.00470808	0.000247108	0.00447761	0.0131905	8.25458e-05	0.000121964	0.000151422
0.00142638	0.00414403	0.00326188	0.000880771	0.00397036	0.00405757	0.00352754	0.000549846	0.000214047	0.0124872	0.0383804	0.000607808	0.000195927	0.000138283
0.000837856	0.00255585	0.0422033	0.000689189	0.00297525	0.000674672	0.00519117	0.00144026	0.000319375	0.0121413	0.0152948	0.0012526	0.000177913	0.000145594
0.00141493	0.00577852	0.00793235	0.00134669	0.00263574	0.00341468	0.0044153	0.00846778	0.00523927	0.0052894	0.00884777	0.00101312	0.000210338	0.00012366
0.00164043	0.00322045	0.000165198	0.00939263	0.00170676	0.00556649	0.00358211	0.00128608	0.00561757	0.0221637	0.00846418	0.000640763	0.000161383	0.000382105
0.000804477	0.00257513	0.000443882	0.00925117	0.00722641	0.00523154	0.00336541	0.00212468	0.0135674	0.0160602	0.0392406	0.000893063	0.000114335	0.000943926
0.00134691	0.00248528	0.00123596	0.000867738	0.00272348	0.00250435	0.00431495	0.00263606	0.0153751	0.00698937	0.0555039	9.72748e-05	8.74201e-05	0.000436783
0.00288084	0.000927077	0.00982422	0.000618829	0.00210105	0.00102107	0.0049518	0.00501993	0.00508054	0.0102346	0.00327492	1.26097e-05	0.000178125	0.000116666
0.00481097	0.00208749	0.00202772	0.000378927	0.00120449	0.00333786	0.00274086	0.00859271	0.00188319	0.011274	0.00250604	0.000113593	0.000174416	3.59217e-05
0.00232167	0.00547536	0.00121562	0.000336541	0.00138738	0.00312275	0.00339074	0.00533856	0.0020878	0.0112506	0.00343937	5.58429e-05	0.000178019	8.99633e-05
0.0011159	0.00465594	0.00606781	0.000233968	0.00151486	0.0287416	0.00974486	0.0126934	0.00130283	0.0395123	0.0112181	5.04388e-05	0.000163184	0.00016933
0.00546371	0.00128608	0.00427469	7.38568e-05	0.00101842	0.00974931	0.0060553	0.0184022	0.00529014	0.0447779	0.00649346	4.50346e-05	0.000141568	7.92609e-05
0.0219692	0.000459989	0.00317023	0.000180138	0.00177998	0.00385231	0.0134713	0.0144749	0.00261349	0.0294485	0.0065154	0	0.00024075	0.000534481
0.0037011	0.00552792	0.00251018	0.000261731	0.00361082	0.00218519	0.013042	0.0134424	0.000223372	0.0292535	0.00532129	6.10352e-05	0.000203239	0.000918812
0.00157526	0.0227663	0.00407971	0.000436677	0.00634321	0.00803894	0.00422435	0.0265384	0.00109047	0.0294949	0.0248167	0.000114865	0.000157356	0.000460095
0.000928243	0.0136155	0.00191699	0.000386238	0.00186518	0.00769181	0.00406604	0.0585913	0.00157208	0.0185063	0.0110123	9.86523e-05	0.000243505	0.000659837
0.000649134	0.00217523	0.00251336	0.000404252	0.0020219	0.00159899	0.00392829	0.0626563	0.00525422	0.014723	0.00926601	0.000147502	4.81076e-05	0.00134669
0.00818433	0.00816186	0.0103622	0.000625504	0.00055578	0.00119029	0.00237719	0.00943661	0.0045236	0.0115888	0.000349045	4.673e-05	3.38025e-05	0.00153467
0.0204825	0.00474156	0.00858741	0.000915527	0.000951873	0.00299464	0.00296752	0.00447824	0.00717714	0.00700919	0.000723203	6.46379e-05	4.62002e-05	0.00149684
0.00318008	0.0161727	0.00688426	0.00124592	0.00270187	0.024837	0.0136011	0.00501018	0.0044472	0.0161558	0.00141822	6.64393e-05	0.000120375	0.00457223
0.00118192	0.00343344	0.0157115	0.000970311	0.00985983	0.0124488	0.00206407	0.00572904	0.00617663	0.00226423	0.00544961	0.000195715	0.000224643	0.00574557
0.000530137	0.000623809	0.0177006	0.000403934	0.00117122	0.00251918	0.0171098	0.00347773	0.0125488	0.00447591	0.00523906	0.000115183	5.65847e-05	0.000500149
0.000948058	0.000939899	0.00463125	0.000424915	0.000447061	0.000981543	0.00501664	0.00424523	0.013892	0.00999334	0.00430213	4.673e-05	0.000161595	0.00050248
0.00195694	0.00707785	0.000626988	0.000449287	0.000844214	0.00610447	0.0113064	0.000290235	0.0170534	0.0163163	0.0140203	5.58429e-05	0.000210126	0.000439644
0.00248432	0.002953	0.00168334	0.000812319	0.00241417	0.00501209	0.0368262	4.6836e-05	0.00315295	0.0160877	0.00365321	0.000100878	0.000164032	0.000374264
0.00297727	0.00179715	0.00201999	0.00041506	0.000892321	0.0553347	0.0490081	0.000113593	0.00124327	0.0433095	0.00219377	0.000367059	0.000183953	0.000663016
0.00604365	0.00530423	0.0129854	0.000369708	0.00238101	0.021453	0.00534376	6.66512e-05	0.00429249	0.0130529	0.00590579	0.000206947	0.000109249	0.00231499
0.0175832	0.00518629	0.0250165	0.000446637	0.00271765	0.00315571	0.00155396	0.00224092	0.0055809	0.0222984	0.000181728	0.000120587	0.000113063	0.00233576
0.00488048	0.00230641	0.00518428	0.00181219	0.00417317	0.0038502	0.00316228	0.00523334	0.0105791	0.0189209	0.00178083	0.00026883	5.76443e-05	0.00110075
0.000439856	0.00646782	0.000336223	0.00267728	0.00673178	0.00603686	0.00336933	0.00283729	0.00927109	0.00392013	0.00935279	0.000401285	0.000127898	0.000416226
0.000965966	0.0122938	0.000381258	0.00268798	0.0102823	0.0116673	0.000749164	0.000717481	0.000822385	0.00231902	0.0074554	0.000271267	7.38568e-05	0.000444094
0.00104237	0.0126043	0.00382254	0.00110065	0.010227	0.00955709	0.000675731	0.00112343	0.000400119	0.0178642	0.0215051	0.0011211	0.000196139	0.000565953
0.000902812	0.0161816	0.0706376	0.000407007	0.00252204	0.00102976	0.00114716	0.00183264	0.000473128	0.0117254	0.0014783	0.00216972	0.000161171	0.000330819
0.00254324	0.0156738	0.0061512	0.00273185	0.00328255	0.00559478	0.000867844	0.00591702	0.0121689	0.00381364	0.0027185	0.00161213	0.000119951	0.000623067
0.00212595	0.0204388	0.00135729	0.0129753	0.00280624	0.00659667	0.0018266	0.00509877	0.00537533	0.021032	0.00627995	0.000969993	8.7738e-05	0.00197845
0.00230535	0.0116367	0.00206778	0.00499937	0.00318527	0.003534	0.00139586	0.0128647	0.0176833	0.0105291	0.0477568	0.00035233	0.000142733	0.000662804
0.00421302	0.00823085	0.00128916	0.00102234	0.00542439	0.00311396	0.00103241	0.014253	0.0142345	0.00588046	0.0451338	0.000106282	2.49015e-05	0.000335905
0.0103583	0.00736131	0.0113649	0.000885752	0.000523673	0.000937356	0.000991503	0.0148546	0.00570181	0.00185108	0.00258679	0.000109884	3.87828e-05	0.000390053
0.00572522	0.00755299	0.009392	0.000792291	0.000767708	0.00111241	0.00244851	0.0129244	0.00205061	0.00106727	0.00281408	0.000117196	0.000103845	4.673e-05
0.00302972	0.0106595	0.00370884	0.000852585	0.00136322	0.000205358	0.00300015	0.00513374	0.000962045	0.000904189	0.0124319	7.20554e-06	9.89702e-05	6.65453e-05
0.00461822	0.00971444	0.00267982	0.000700421	0.000833299	0.00943587	0.000630697	0.0019332	0.00257206	0.000450452	0.00960732	0.000113593	4.93791e-05	0.000180138
0.00523949	0.00121752	0.00157505	0.000513077	0.00125058	0.0432601	0.00436974	0.0031182	0.00387128	0.00635147	0.00467332	7.37508e-05	3.00937e-05	0.000160323
0.00580078	0.00115956	0.00283284	0.000740475	0.00325998	0.0200662	0.0129553	0.00250117	0.000419723	0.00737275	0.00322776	6.48499e-05	4.57764e-05	0.00133091
0.0234187	0.0074838	0.00339879	0.000629107	0.00282658	0.00482294	0.00695907	0.00376776	0.00031111	0.00502925	0.00648361	4.50346e-05	4.60943e-05	0.000881937
0.00492753	0.0100135	0.00465933	0.000158204	0.00190502	0.00243908	0.00719113	0.00221984	0.000486586	0.00343789	0.0306435	1.98152e-05	0.00011158	0.00103092
0.00251081	0.00678137	0.00526714	0.000226021	0.00194687	0.00531271	0.00962204	0.00223234	0.00287988	0.00343853	0.0124487	1.98152e-05	0.00189569	0.00073719
0.00139258	0.00841745	0.000932693	0.000129064	0.00329812	0.00497521	0.00936688	0.0045379	0.00275379	0.0175277	0.0106209	0.000138495	0.000945515	0.00146908
0.000736131	0.00392299	0.00119411	0.000377867	0.00295417	0.000750966	0.00406753	0.0182628	0.00182131	0.0519829	0.000236087	7.73536e-05	0.000136905	0.000924428
0.00387616	0.00942527	0.00710445	0.000630697	0.00041506	0.00155343	0.00236702	0.0156462	0.0200209	0.0609333	0.00264401	4.49287e-05	0.000126309	0.00227801
0.0215124	0.00406816	0.00123543	0.00217077	0.0011763	0.00114515	0.00400299	0.00243939	0.0033333	0.0511332	0.00192155	2.51134e-05	0.000183953	0.00420316
0.0104027	0.00946924	0.00461843	0.00437249	0.00305822	0.00511424	0.0202898	0.00241078	0.00516934	0.0230083	0.00554985	4.84255e-05	0.000207265	0.00362947
0.00326591	0.00736745	0.00496027	0.00179344	0.00902695	0.0298777	0.00324705	0.00184525	0.00758033	0.0062187	0.00691287	2.3312e-05	0.000152058	0.00415198
0.000384649	0.0148347	0.00727738	0.00084432	0.00218158	0.0194974	0.00816154	0.00364516	0.0119609	0.00119697	0.00136047	8.97514e-05	0.000210762	0.00545502
0.00137266	0.00575807	0.00925414	0.000353389	0.00205368	0.0104025	0.0054156	0.00227769	0.00847742	0.00713412	0.00942273	8.45591e-05	0.00011264	0.00411659
0.00286092	0.00692421	0.0120295	0.00045077	0.0022991	0.0099269	0.0150012	0.0002914	0.00400405	0.0137319	0.0106231	0.000203027	1.97093e-05	0.00188435
0.00144556	0.00720766	0.0120535	0.00133917	0.00417699	0.00523334	0.0142177	0.000255691	0.00129965	0.0113206	0.00474008	6.83467e-05	4.673e-05	0.0015156
0.00177892	0.00140995	0.0036673	0.000837432	0.0044526	0.0168984	0.038104	0.000404252	0.00222312	0.00815709	0.0125194	0.000193914	8.07444e-05	0.00107076
0.00119601	0.00204722	0.00609854	0.00083881	0.00430944	0.0616141	0.0370223	0.00341458	0.00186348	0.0361817	0.00198195	0.00017484	0.000138389	0.000712925
0.0117873	0.00378821	0.0268692	0.000847075	0.00863711	0.00239976	0.0115977	0.00422022	0.00215371	0.0204998	0.000267241	0.000114017	0.00017643	0.000459141
0.0124734	0.00549984	0.00288539	0.000911183	0.00837591	0.000785192	0.00370767	0.000645108	0.0069348	0.0168192	0.00280518	0.000108507	0.000176536	0.000140932
0.00273662	0.00170379	0.0019314	0.000697348	0.00447951	0.000830544	0.00196446	0.000683996	0.00793393	0.00847774	0.00820488	5.52071e-05	0.000131501	0.000173357
0.00173028	0.00272931	0.000604947	0.000238525	0.0015334	0.0141439	0.000219345	0.00100168	0.000555356	0.0033385	0.0173663	2.31001e-05	0.000192536	4.45048e-05
0.00156042	0.00132773	0.00187895	0.000616815	0.00710922	0.0117645	0.00141981	0.0012455	0.000162654	0.0342014	0.00880411	0.000358899	0.000229941	4.9909e-05
0.000898255	0.00411065	0.0915084	0.00180976	0.00410451	0.00644864	0.000746621	0.000800557	0.00152779	0.0100137	0.0115905	0.000897513	9.30362e-05	0.000491142
0.00079653	0.00492488	0.00629467	0.011711	0.00550895	0.0141919	0.000228564	0.00148063	0.00968679	0.00361167	0.0145455	0.000242445	0.000112745	0.00232304
0.00299591	0.018795	0.00193818	0.012585	0.0034682	0.00286833	0.00081412	0.00270674	0.00650862	0.00667996	0.037954	0.000320541	0.000153859	9.99239e-05
0.00749694	0.00297377	0.00365829	0.00339582	0.0084912	0.00201776	0.000925594	0.0129667	0.0166304	0.014783	0.0216656	0.000717057	0.000176536	8.02146e-05
0.00498581	0.00090705	0.00595432	0.00186687	0.00541464	0.0021144	0.000712925	0.014097	0.0197438	0.00693745	0.00654687	0.000165727	4.80016e-05	0.000247849
0.00484085	0.000551754	0.00962162	0.00162601	0.00146696	0.00253476	0.000697348	0.0119385	0.00244702	0.00434367	0.0134974	0.0001226	2.49015e-05	0.000292778
0.016521	0.00164021	0.00829114	0.00137308	0.00054974	0.00071462	0.000871129	0.00249513	0.0027789	0.00347551	0.0177369	0.000120693	3.35905e-05	0.000216166
0.0139998	0.00594139	0.00608487	0.000772158	0.000370979	7.38568e-05	0.00164477	0.000449181	0.00231764	0.00273461	0.00336128	7.20554e-06	6.33664e-05	0.000226127
0.00803026	0.00992054	0.00420221	0.000675095	0.000223266	0.00450696	0.0015885	0.000508308	0.00356992	0.000949754	0.00692791	7.20554e-06	5.11805e-05	0.000201225
0.00110266	0.00245772	0.000168377	0.000665453	0.00123522	0.0349766	0.00458855	0.00275241	0.00222482	0.00394154	0.00686879	0.000115395	4.40809e-05	0.000136799
0.00183455	0.00489373	0.000482029	0.000450876	0.000647439	0.047351	0.0164633	0.00446351	0.000190947	0.0022601	0.00682757	7.74595e-05	4.77897e-05	0.00188054
0.00163205	0.00350613	0.00663535	0.00125832	0.00764518	0.0205084	0.00163439	0.0496741	0.00276926	0.0124537	0.00541475	4.82135e-05	0.000444624	0.000484255
0.00264507	0.00538688	0.00507906	0.000853221	0.0013717	0.0182614	0.0338018	0.00741386	0.0122987	0.00924513	0.0082656	0.000228246	0.00456407	0.000617663
0.00101354	0.00307168	0.00708188	0.000698937	0.00379838	0.00124253	0.00945028	0.00464397	0.00881767	0.0105539	0.0111609	0.0004442	0.0022885	0.000201543
0.0015742	0.00610966	0.0084432	0.000328064	0.00171736	0.00136524	0.0114417	0.00775793	0.00125832	0.0287484	0.010843	0.00040457	0.0071907	0.000541475
0.00161319	0.00806035	0.000567542	0.000301997	0.00670836	0.00232294	0.00537438	0.000683573	0.0163471	0.0275631	0.0233592	0.00339921	0.00289048	0.00023916
0.000512971	0.00232887	0.00142214	0.000281652	9.17647e-05	0.00548924	0.00207255	0.000870069	0.00272846	0.0285339	0.0393518	0.00112947	0.00357978	0.000511593
0.00153001	0.00116444	0.00151655	0.000267135	0.00154845	0.00105582	0.00813548	0.00413778	0.0073327	0.0025674	0.030532	0.000465923	0.00338321	0.000352965
0.0013432	0.00378227	0.00718594	0.000179079	0.0021588	0.000359747	0.00564151	0.00222545	0.0290994	0.00116825	0.00563219	0.000535329	0.00547918	9.32482e-05
0.00298066	0.00609038	0.000807444	0.000304964	0.00095484	0.000833087	0.0139369	0.00232654	0.00434399	0.00653055	0.00460445	0.000177066	0.00657823	0.000413365
0.010168	0.00297716	0.000537237	0.00132529	0.00467375	0.0062259	0.00496674	0.00801076	0.00651413	0.00309414	0.00639311	0.000312381	0.0070573	0.00214503
0.00643391	0.000456598	0.00476922	0.00232251	0.00342973	0.00172477	0.00302855	0.00709364	0.00370248	0.00397989	0.0142447	0.000207371	0.00174597	0.000891685
0.0139582	0.00134934	0.00427681	0.00238779	0.000536177	0.00699255	0.00125217	0.00952551	0.000645955	0.0153154	0.00704119	8.89036e-05	0.00428761	0.00137477
0.00221517	0.00059096	0.00413005	0.000696712	0.00056182	0.0133364	0.0397139	0.0744544	0.00885529	0.0111518	0.00489892	0.000472705	0.00112544	0.000935343
0.0041736	0.00583691	0.00163311	0.000286102	0.00616688	0.0239917	0.0111416	0.0837034	0.0120496	0.00732104	0.00408226	0.000296381	0.000741217	0.000260565
0.00347646	0.00278939	0.000789748	0.000114653	0.00334157	0.0144095	0.000329124	0.0455781	0.00519753	0.0206479	0.0149643	0.00110308	0.000615438	0.000261943
0.00237475	0.00420231	0.00221507	8.31816e-05	0.00524924	0.00175487	0.000835843	0.0118674	0.0123423	0.0251408	0.0182034	0.00119315	0.00224516	0.000198046
0.00305525	0.00145997	0.00490708	0.000115712	0.0016809	0.000703494	0.0198753	0.0134283	0.00594478	0.0110781	0.0115545	0.000151952	0.00543732	0.000144217
0.0014711	0.00151825	0.00249746	0.000133302	0.00171513	0.00309308	0.0171325	0.0160331	0.00563537	0.00431368	0.0328796	0.00078339	0.00267347	0.000200589
0.000378503	0.00455846	0.00100666	0.00159645	0.0017342	0.007459	0.0185601	0.00379774	0.00930352	0.00466379	0.0385597	0.00039853	0.0028179	0.000253253
0.00178655	0.00191243	0.00102064	0.000380834	0.00359737	0.0020842	0.00639428	0.000425657	0.00395595	0.00611062	0.0309163	0.000124402	0.00238991	0.000517633
0.000862651	0.00125779	0.00874678	0.000471539	0.00269593	0.00192557	0.00120438	0.000463592	0.00687959	0.025164	0.0396157	0.000139554	0.00314946	0.000530243
0.00100443	0.00269032	0.00588269	0.000500361	0.00787248	0.00118732	0.0149058	0.000294685	0.0116381	0.032491	0.0443598	0.000818676	0.00377984	0.00221231
0.00111463	0.00115946	0.0214276	0.000515408	0.00100496	0.00337484	0.00214736	0.000835737	0.00425243	0.000810093	0.0272408	0.000150998	0.014318	0.00210349
0.00373809	0.00103156	0.000725534	0.000140932	0.00248464	0.00165971	0.00640933	0.00426674	0.00636239	0.00387224	0.0190666	0.0004211	0.0119429	0.000952827
0.0128099	0.00167804	0.000930362	0.000252088	0.000981755	0.00116348	0.0178864	0.00830173	0.00838693	0.00144482	0.0337977	8.32876e-05	0.00382296	0.00181251
0.0146021	0.00718975	0.00109545	0.000675095	0.000221994	0.00156106	0.0113445	0.00399378	0.00123914	0.000566271	0.0775596	8.65724e-05	0.00195281	0.00130929
0.00765694	0.00989713	0.000980377	0.000546138	0.00367641	0.00159582	0.000534375	0.0021659	0.00123035	0.0115473	0.00177299	0.000118256	0.00370916	0.00749662
0.0088821	0.00457721	0.00746791	0.000579834	0.000349257	0.00401115	0.00189304	0.00550355	0.000529925	0.0082176	0.0030827	0.000172509	0.00170983	0.00411489
0.00895246	0.0051135	0.00438446	0.000367271	0.000232273	0.000519964	0.00638909	0.00460381	0.0200499	0.00608211	0.0128785	0.000494957	0.00164117	0.000568284
0.0119528	0.00286388	0.00418112	0.00017092	0.000217968	0.000871976	0.00160154	0.0111336	0.0200878	0.00719145	0.0152508	0.000247214	0.00198587	0.00233354
0.00504197	0.00583776	0.00321251	0.000202391	0.00315391	0.00364971	0.0308726	0.033729	0.00750139	0.0053054	0.0111359	0.00026936	0.00139533	0.0001919
0.00111696	0.00433148	0.0038539	0.000144005	0.00426833	0.0400586	0.0335915	0.0732934	0.0128374	0.00996802	0.00856124	0.000273705	0.00198883	0.000335269
0.000693639	0.00238917	0.00362502	0.000217968	0.00543912	0.0141218	0.00830375	0.0152276	0.00420581	0.00207414	0.0143224	0.000238207	0.00355646	0.000226763
0.00138474	0.00259103	0.00413577	0.000247108	0.000288963	0.00122208	0.0020326	0.0198264	0.010396	0.00383483	0.00518597	0.00123289	0.00208378	0.00039196
0.000582377	0.00258594	0.000974973	0.000235875	0.00130251	0.000617769	0.0068833	0.0102431	0.000765906	0.00616286	0.025929	0.000916057	0.00379033	0.000314924
0.000365469	0.00207615	0.00135443	0.000380728	0.00188499	0.00288847	0.0337789	0.00667275	0.0034647	0.0174995	0.014544	0.000131925	0.00431071	0.000379668
0.00155407	0.00214778	0.000718859	0.000471115	0.004426	0.003232	0.0169702	0.00720109	0.00456323	0.0160349	0.0141483	0.000125673	0.00190025	0.000519858
0.00170347	0.00253752	0.00334369	0.000863499	0.00744216	0.00131957	0.00592772	0.00248241	0.00578022	0.00266711	0.0129604	9.32482e-05	0.00113381	0.000792185
0.00101492	0.00781144	0.00651275	0.001823	0.00592666	0.00228299	0.00514317	0.00244098	0.00373279	0.00264867	0.0289749	0.00287056	0.00565762	0.00179545
0.00161733	0.012102	0.0582379	0.000852903	0.0021979	0.0027966	0.0117765	0.00112979	0.00914245	0.00891325	0.0251366	0.000540098	0.00393497	0.0089052
0.00208177	0.0148922	0.0139674	0.000568284	0.00231467	0.00230079	0.00294961	0.000689718	0.00663662	0.0119244	0.0104313	0.000318103	0.00347063	0.00389036
0.00103558	0.0110133	0.00260629	0.000424597	0.00291856	0.0101378	0.00499301	0.000476201	0.00516796	0.00571685	0.11554	0.000872294	0.00387393	0.000437525
0.00105116	0.00694497	0.00130102	0.00019847	0.00244109	0.00409932	0.00117048	0.000606961	0.00850783	0.00309616	0.0350394	0.000735389	0.00272041	0.00189251
0.00191837	0.0029975	0.00162548	0.000120375	0.00199774	0.0043958	0.0112839	0.00748253	0.00339116	0.00497543	0.00666534	0.00076029	0.00101513	0.00483672
0.00230387	0.00254271	0.00182703	7.96848e-05	0.000742594	0.00388453	0.0135004	0.00838704	0.000819206	0.000654962	0.00260205	0.000435405	0.00100199	0.000673718
0.00641547	0.00438552	0.00170835	0.000112322	0.00150341	0.00351853	0.00335725	0.00495021	0.000404782	0.00463094	0.0185359	0.000193808	0.00104374	0.00662443
0.0196725	0.0133661	0.000599861	0.000126203	0.0013504	0.00522772	0.00350263	0.0102069	0.0002754	0.00537268	0.0047458	0.000268512	0.0015938	0.0069116
0.0218076	0.0115586	0.0060358	0.000210868	0.00045183	0.00313759	0.00136397	0.00486469	0.00226222	0.00282955	0.00305716	0.000508944	0.00116465	0.00541878
0.0251838	0.00419956	0.00759665	0.000350528	0.000563727	0.001878	0.00101948	0.002715	0.00517951	0.00205951	0.00220193	0.000429577	0.00167571	0.00273376
0.00351217	0.00226381	0.00478458	0.000382741	0.0004282	0.000376172	0.000675837	0.00430679	0.0102471	0.00265821	0.00137583	0.000389947	0.000957065	0.00230228
0.00627592	0.0048328	0.000945409	0.000259929	0.00111114	0.00494067	0.00154527	0.00282277	0.00446743	0.0100157	0.0124218	0.00049305	0.00158098	0.000257492
0.00400077	0.00598801	0.00131469	0.000147502	0.00360457	0.0500887	0.00990391	0.0152807	0.0102342	0.00396887	0.0138986	0.000129806	0.00322861	0.000465181
0.00168514	0.00721688	0.00195079	0.000174522	0.00338491	0.0151842	0.0366992	0.0478944	0.00687366	0.00159645	0.0075317	0.000143581	0.000667466	0.000213093
0.00102944	0.00463687	0.0030472	0.000518799	0.000292884	0.00180923	0.00435903	0.0216326	0.014231	0.00215594	0.00520282	0.00129223	0.00109969	0.000227186
0.000739415	0.00329505	0.0051793	0.00055525	0.000635041	0.000546138	0.00380177	0.0119697	0.00174713	0.0102131	0.0103525	0.000854386	0.000369284	0.000487222
0.000120799	0.00126987	0.00111071	0.00186327	0.000328064	0.001871	0.0123499	0.00900735	0.00402588	0.0137298	0.00491005	4.45048e-05	0.000713136	0.00112332
0.000855022	0.00227706	0.000329865	0.0025923	0.00323041	0.00255447	0.0124516	0.00451713	0.000893275	0.00551679	0.0146566	0.000108295	0.00108147	0.00118457
0.00140328	0.011318	0.00271077	0.00108496	0.00486459	0.00203355	0.0101734	0.000448227	0.00592613	0.00283496	0.0270641	0.000162654	0.00101863	0.00162347
0.000665983	0.0191232	0.00722398	0.00149006	0.00426642	0.00522179	0.00762675	0.00318389	0.00222248	0.00308779	0.011113	0.00209702	0.00101015	0.0026953
0.000729561	0.0190012	0.0616679	0.00138368	0.00150924	0.00677236	0.0050319	0.0034115	0.0086458	0.00530677	0.0212763	0.00191689	0.000956111	0.00508181
0.000229624	0.015477	0.0105715	0.00147618	0.00549327	0.0102083	0.00554032	0.0017341	0.00663863	0.02705	0.0138102	0.000600391	0.00135401	0.0048044
0.000572946	0.0164092	0.000247531	0.000374794	0.00393189	0.0168597	0.000603888	0.00168843	0.00729169	0.0100039	0.163559	0.000480228	0.00156668	0.000674354
0.00217279	0.0122339	0.000167211	0.000336753	0.00166437	0.00871701	0.00536283	0.00234583	0.0061974	0.010302	0.00833045	0.00055631	0.00160323	0.00122791
0.00595284	0.00490507	0.00036886	8.74201e-05	0.00175688	0.0155161	0.00235738	0.00261688	0.00550906	0.0065475	0.00811619	0.000186602	0.00122982	0.00148328
0.00312392	0.00153075	0.000683573	9.22945e-05	0.00424724	0.00351365	0.00177733	0.00218582	0.000545714	0.00493548	0.0113353	0.000246048	0.000454267	0.00123289
0.00119368	0.000735707	0.00323666	0.000120905	0.000308461	0.0037614	0.0202281	0.00866731	0.000244564	0.0141172	0.0111755	0.000138177	0.000509262	0.000176006
0.00220288	0.00121752	0.002825	0.000140614	0.000144853	0.00859451	0.00697623	0.00758171	0.0003749	0.00239118	0.000902176	0.000120269	0.00116444	0.00376299
0.000256644	0.00149992	0.00451035	0.000128004	0.00308545	0.012777	0.00483566	0.0133492	0.000717799	0.00307178	0.00223721	0.000363986	0.00075584	0.00355328
0.00134002	0.00195005	0.00322427	0.000128004	0.00158723	0.00971158	0.00672891	0.0184309	0.000248379	0.0048649	0.00542482	0.000394185	0.000770569	0.00395001
0.00847149	0.0136759	0.00715499	0.000128004	0.00153192	0.00522126	0.00412888	0.0112305	0.00363392	0.00472842	0.00751273	0.000292566	0.00131893	0.00349416
0.0427472	0.00712585	0.013867	0.000143051	0.00322003	0.00188933	0.00400151	0.0173312	0.00812223	0.00329653	0.012502	0.000195503	0.00134786	0.00147533
0.00253752	0.00575362	0.00940122	0.00012154	0.000695017	0.000877698	0.006105	0.0129397	0.00364717	0.00775305	0.00997183	0.000202815	0.00153563	0.00125641
0.000470903	0.00475894	0.00345103	0.000266075	0.000337177	0.00496536	0.00228776	0.00672075	0.00235314	0.0101595	0.0110206	0.000153012	0.00132879	0.000825458
0.00231775	0.00342539	0.000737084	0.00010607	0.00188531	0.0424328	0.0015174	0.00509728	0.00463178	0.00647852	0.0105033	0.000126097	0.00236554	0.000501633
0.00562753	0.00429482	0.000770993	0.000219239	0.00186645	0.0273471	0.00719431	0.00641759	0.00426409	0.000900269	0.00408215	0.000143581	0.00111972	0.0002985
0.00743294	0.00674926	0.00413026	0.00047885	0.00080808	0.00122028	0.0454427	0.00989914	0.00362078	0.00231679	0.00188361	0.000833193	0.000508944	0.000355085
0.00654443	0.00274203	0.0067091	0.00181749	0.00122134	0.000261201	0.00436613	0.00459809	0.0145994	0.0159074	0.00517866	0.000671917	0.00125832	0.00083616
0.00174046	0.00343725	0.00146294	0.00162919	0.000497712	0.000705507	0.00184366	0.00116454	0.00667371	0.00527223	0.00485908	6.06113e-05	0.000350846	0.000665771
0.00144174	0.00268025	0.000595941	0.000899315	0.00526354	0.00259919	0.00684272	0.000682407	0.00402662	0.00155195	0.00818878	0.000105328	0.000465711	0.00154771
0.00208494	0.00677405	0.00174152	0.00116444	0.00341405	0.0058722	0.0059735	0.000241597	0.00019296	0.00197559	0.00151051	0.000272221	0.000232167	0.00414573
0.0026101	0.00890456	0.00617335	0.00532881	0.00211716	0.00600476	0.00506889	0.000391536	0.00462617	0.00195588	0.0113094	0.000431803	0.000316514	0.00495614
0.00271108	0.00406138	0.0556117	0.00123925	0.00300354	0.00425053	0.00383038	0.00562795	0.00199646	0.00290012	0.00688934	0.00483365	0.000528018	0.00243929
0.0024644	0.00670052	0.0145583	0.000802782	0.00255373	0.00285731	0.00402747	0.00530593	0.00467036	0.00432661	0.0130712	0.00111326	0.0005046	0.00539981
0.00488716	0.00662687	0.000135316	0.000772582	0.00409794	0.00450028	0.00653987	0.0124825	0.00453896	0.00753085	0.0132443	0.000120163	0.000122706	0.00284364
0.0122478	0.00115363	0.00579633	0.00219313	0.00693936	0.00939698	0.00156148	0.0153428	0.005842	0.0959526	0.00173887	0.000141462	0.000208537	0.000261519
0.00149028	0.0021516	0.00557666	0.00172657	0.00137435	0.0177135	0.000813166	0.0915214	0.00687324	0.0655611	0.00139724	6.80288e-05	0.000310686	0.000357522
0.00163205	0.00350613	0.00663535	0.00125832	0.00764518	0.0205084	0.00163439	0.0496741	0.00276926	0.0124537	0.00541475	4.82135e-05	0.000444624	0.000484255
0.00264507	0.00538688	0.00507906	0.000853221	0.0013717	0.0182614	0.0338018	0.00741386	0.0122987	0.00924513	0.0082656	0.000228246	0.00456407	0.000617663
0.00101354	0.00307168	0.00708188	0.000698937	0.00379838	0.00124253	0.00945028	0.00464397	0.00881767	0.0105539	0.0111609	0.0004442	0.0022885	0.000201543
0.0015742	0.00610966	0.0084432	0.000328064	0.00171736	0.00136524	0.0114417	0.00775793	0.00125832	0.0287484	0.010843	0.00040457	0.0071907	0.000541475
0.00161319	0.00806035	0.000567542	0.000301997	0.00670836	0.00232294	0.00537438	0.000683573	0.0163471	0.0275631	0.0233592	0.00339921	0.00289048	0.00023916
0.000512971	0.00232887	0.00142214	0.000281652	9.17647e-05	0.00548924	0.00207255	0.000870069	0.00272846	0.0285339	0.0393518	0.00112947	0.00357978	0.000511593
0.00153001	0.00116444	0.00151655	0.000267135	0.00154845	0.00105582	0.00813548	0.00413778	0.0073327	0.0025674	0.030532	0.000465923	0.00338321	0.000352965
0.0013432	0.00378227	0.00718594	0.000179079	0.0021588	0.000359747	0.00564151	0.00222545	0.0290994	0.00116825	0.00563219	0.000535329	0.00547918	9.32482e-05
0.00298066	0.00609038	0.000807444	0.000304964	0.00095484	0.000833087	0.0139369	0.00232654	0.00434399	0.00653055	0.00460445	0.000177066	0.00657823	0.000413365
0.010168	0.00297716	0.000537237	0.00132529	0.00467375	0.0062259	0.00496674	0.00801076	0.00651413	0.00309414	0.00639311	0.000312381	0.0070573	0.00214503
0.00643391	0.000456598	0.00476922	0.00232251	0.00342973	0.00172477	0.00302855	0.00709364	0.00370248	0.00397989	0.0142447	0.000207371	0.00174597	0.000891685
0.0139582	0.00134934	0.00427681	0.00238779	0.000536177	0.00699255	0.00125217	0.00952551	0.000645955	0.0153154	0.00704119	8.89036e-05	0.00428761	0.00137477
0.00221517	0.00059096	0.00413005	0.000696712	0.00056182	0.0133364	0.0397139	0.0744544	0.00885529	0.0111518	0.00489892	0.000472705	0.00112544	0.000935343
0.0041736	0.00583691	0.00163311	0.000286102	0.00616688	0.0239917	0.0111416	0.0837034	0.0120496	0.00732104	0.00408226	0.000296381	0.000741217	0.000260565
0.00347646	0.00278939	0.000789748	0.000114653	0.00334157	0.0144095	0.000329124	0.0455781	0.00519753	0.0206479	0.0149643	0.00110308	0.000615438	0.000261943
0.00237475	0.00420231	0.00221507	8.31816e-05	0.00524924	0.00175487	0.000835843	0.0118674	0.0123423	0.0251408	0.0182034	0.00119315	0.00224516	0.000198046
0.000229624	0.015477	0.0105715	0.00147618	0.00549327	0.0102083	0.00554032	0.0017341	0.00663863	0.02705	0.0138102	0.000600391	0.00135401	0.0048044
0.000572946	0.0164092	0.000247531	0.000374794	0.00393189	0.0168597	0.000603888	0.00168843	0.00729169	0.0100039	0.163559	0.000480228	0.00156668	0.000674354
0.00217279	0.0122339	0.000167211	0.000336753	0.00166437	0.00871701	0.00536283	0.00234583	0.0061974	0.010302	0.00833045	0.00055631	0.00160323	0.00122791
0.00595284	0.00490507	0.00036886	8.74201e-05	0.00175688	0.0155161	0.00235738	0.00261688	0.00550906	0.0065475	0.00811619	0.000186602	0.00122982	0.00148328
0.00312392	0.00153075	0.000683573	9.22945e-05	0.00424724	0.00351365	0.00177733	0.00218582	0.000545714	0.00493548	0.0113353	0.000246048	0.000454267	0.00123289
0.00119368	0.000735707	0.00323666	0.000120905	0.000308461	0.0037614	0.0202281	0.00866731	0.000244564	0.0141172	0.0111755	0.000138177	0.000509262	0.000176006
0.00220288	0.00121752	0.002825	0.000140614	0.000144853	0.00859451	0.00697623	0.00758171	0.0003749	0.00239118	0.000902176	0.000120269	0.00116444	0.00376299
0.000256644	0.00149992	0.00451035	0.000128004	0.00308545	0.012777	0.00483566	0.0133492	0.000717799	0.00307178	0.00223721	0.000363986	0.00075584	0.00355328
0.00134002	0.00195005	0.00322427	0.000128004	0.00158723	0.00971158	0.00672891	0.0184309	0.000248379	0.0048649	0.00542482	0.000394185	0.000770569	0.00395001
0.00847149	0.0136759	0.00715499	0.000128004	0.00153192	0.00522126	0.00412888	0.0112305	0.00363392	0.00472842	0.00751273	0.000292566	0.00131893	0.00349416
0.0427472	0.00712585	0.013867	0.000143051	0.00322003	0.00188933	0.00400151	0.0173312	0.00812223	0.00329653	0.012502	0.000195503	0.00134786	0.00147533
0.00253752	0.00575362	0.00940122	0.00012154	0.000695017	0.000877698	0.006105	0.0129397	0.00364717	0.00775305	0.00997183	0.000202815	0.00153563	0.00125641
0.000470903	0.00475894	0.00345103	0.000266075	0.000337177	0.00496536	0.00228776	0.00672075	0.00235314	0.0101595	0.0110206	0.000153012	0.00132879	0.000825458
0.00231775	0.00342539	0.000737084	0.00010607	0.00188531	0.0424328	0.0015174	0.00509728	0.00463178	0.00647852	0.0105033	0.000126097	0.00236554	0.000501633
0.00562753	0.00429482	0.000770993	0.000219239	0.00186645	0.0273471	0.00719431	0.00641759	0.00426409	0.000900269	0.00408215	0.000143581	0.00111972	0.0002985
0.00743294	0.00674926	0.00413026	0.00047885	0.00080808	0.00122028	0.0454427	0.00989914	0.00362078	0.00231679	0.00188361	0.000833193	0.000508944	0.000355085
0.00654443	0.00274203	0.0067091	0.00181749	0.00122134	0.000261201	0.00436613	0.00459809	0.0145994	0.0159074	0.00517866	0.000671917	0.00125832	0.00083616
0.00174046	0.00343725	0.00146294	0.00162919	0.000497712	0.000705507	0.00184366	0.00116454	0.00667371	0.00527223	0.00485908	6.06113e-05	0.000350846	0.000665771
0.00144174	0.00268025	0.000595941	0.000899315	0.00526354	0.00259919	0.00684272	0.000682407	0.00402662	0.00155195	0.00818878	0.000105328	0.000465711	0.00154771
0.00208494	0.00677405	0.00174152	0.00116444	0.00341405	0.0058722	0.0059735	0.000241597	0.00019296	0.00197559	0.00151051	0.000272221	0.000232167	0.00414573
0.0026101	0.00890456	0.00617335	0.00532881	0.00211716	0.00600476	0.00506889	0.000391536	0.00462617	0.00195588	0.0113094	0.000431803	0.000316514	0.00495614
0.00271108	0.00406138	0.0556117	0.00123925	0.00300354	0.00425053	0.00383038	0.00562795	0.00199646	0.00290012	0.00688934	0.00483365	0.000528018	0.00243929
0.0024644	0.00670052	0.0145583	0.000802782	0.00255373	0.00285731	0.00402747	0.00530593	0.00467036	0.00432661	0.0130712	0.00111326	0.0005046	0.00539981
0.00488716	0.00662687	0.000135316	0.000772582	0.00409794	0.00450028	0.00653987	0.0124825	0.00453896	0.00753085	0.0132443	0.000120163	0.000122706	0.00284364
0.0122478	0.00115363	0.00579633	0.00219313	0.00693936	0.00939698	0.00156148	0.0153428	0.005842	0.0959526	0.00173887	0.000141462	0.000208537	0.000261519
0.00149028	0.0021516	0.00557666	0.00172657	0.00137435	0.0177135	0.000813166	0.0915214	0.00687324	0.0655611	0.00139724	6.80288e-05	0.000310686	0.000357522
0.00163205	0.00350613	0.00663535	0.00125832	0.00764518	0.0205084	0.00163439	0.0496741	0.00276926	0.0124537	0.00541475	4.82135e-05	0.000444624	0.000484255
0.00264507	0.00538688	0.00507906	0.000853221	0.0013717	0.0182614	0.0338018	0.00741386	0.0122987	0.00924513	0.0082656	0.000228246	0.00456407	0.000617663
0.00101354	0.00307168	0.00708188	0.000698937	0.00379838	0.00124253	0.00945028	0.00464397	0.00881767	0.0105539	0.0111609	0.0004442	0.0022885	0.000201543
0.0015742	0.00610966	0.0084432	0.000328064	0.00171736	0.00136524	0.0114417	0.00775793	0.00125832	0.0287484	0.010843	0.00040457	0.0071907	0.000541475
0.00161319	0.00806035	0.000567542	0.000301997	0.00670836	0.00232294	0.00537438	0.000683573	0.0163471	0.0275631	0.0233592	0.00339921	0.00289048	0.00023916
0.000512971	0.00232887	0.00142214	0.000281652	9.17647e-05	0.00548924	0.00207255	0.000870069	0.00272846	0.0285339	0.0393518	0.00112947	0.00357978	0.000511593
0.00153001	0.00116444	0.00151655	0.000267135	0.00154845	0.00105582	0.00813548	0.00413778	0.0073327	0.0025674	0.030532	0.000465923	0.00338321	0.000352965
0.0013432	0.00378227	0.00718594	0.000179079	0.0021588	0.000359747	0.00564151	0.00222545	0.0290994	0.00116825	0.00563219	0.000535329	0.00547918	9.32482e-05
0.00298066	0.00609038	0.000807444	0.000304964	0.00095484	0.000833087	0.0139369	0.00232654	0.00434399	0.00653055	0.00460445	0.000177066	0.00657823	0.000413365
0.010168	0.00297716	0.000537237	0.00132529	0.00467375	0.0062259	0.00496674	0.00801076	0.00651413	0.00309414	0.00639311	0.000312381	0.0070573	0.00214503
0.00643391	0.000456598	0.00476922	0.00232251	0.00342973	0.00172477	0.00302855	0.00709364	0.00370248	0.00397989	0.0142447	0.000207371	0.00174597	0.000891685
0.0139582	0.00134934	0.00427681	0.00238779	0.000536177	0.00699255	0.00125217	0.00952551	0.000645955	0.0153154	0.00704119	8.89036e-05	0.00428761	0.00137477
0.00221517	0.00059096	0.00413005	0.000696712	0.00056182	0.0133364	0.0397139	0.0744544	0.00885529	0.0111518	0.00489892	0.000472705	0.00112544	0.000935343
0.0041736	0.00583691	0.00163311	0.000286102	0.00616688	0.0239917	0.0111416	0.0837034	0.0120496	0.00732104	0.00408226	0.000296381	0.000741217	0.000260565
0.0122478	0.00115363	0.00579633	0.00219313	0.00693936	0.00939698	0.00156148	0.0153428	0.005842	0.0959526	0.00173887	0.000141462	0.000208537	0.000261519
0.00149028	0.0021516	0.00557666	0.00172657	0.00137435	0.0177135	0.000813166	0.0915214	0.00687324	0.0655611	0.00139724	6.80288e-05	0.000310686	0.000357522
0.00163205	0.00350613	0.00663535	0.00125832	0.00764518	0.0205084	0.00163439	0.0496741	0.00276926	0.0124537	0.00541475	4.82135e-05	0.000444624	0.000484255
0.00264507	0.00538688	0.00507906	0.000853221	0.0013717	0.0182614	0.0338018	0.00741386	0.0122987	0.00924513	0.0082656	0.000228246	0.00456407	0.000617663
0.00101354	0.00307168	0.00708188	0.000698937	0.00379838	0.00124253	0.00945028	0.00464397	0.00881767	0.0105539	0.0111609	0.0004442	0.0022885	0.000201543
0.0015742	0.00610966	0.0084432	0.000328064	0.00171736	0.00136524	0.0114417	0.00775793	0.00125832	0.0287484	0.010843	0.00040457	0.0071907	0.000541475
0.00161319	0.00806035	0.000567542	0.000301997	0.00670836	0.00232294	0.00537438	0.000683573	0.0163471	0.0275631	0.0233592	0.00339921	0.00289048	0.00023916
0.000512971	0.00232887	0.00142214	0.000281652	9.17647e-05	0.00548924	0.00207255	0.000870069	0.00272846	0.0285339	0.0393518	0.00112947	0.00357978	0.000511593
0.00153001	0.00116444	0.00151655	0.000267135	0.00154845	0.00105582	0.00813548	0.00413778	0.0073327	0.0025674	0.030532	0.000465923	0.00338321	0.000352965
0.0013432	0.00378227	0.00718594	0.000179079	0.0021588	0.000359747	0.00564151	0.00222545	0.0290994	0.00116825	0.00563219	0.000535329	0.00547918	9.32482e-05
0.00298066	0.00609038	0.000807444	0.000304964	0.00095484	0.000833087	0.0139369	0.00232654	0.00434399	0.00653055	0.00460445	0.000177066	0.00657823	0.000413365
0.010168	0.00297716	0.000537237	0.00132529	0.00467375	0.0062259	0.00496674	0.00801076	0.00651413	0.00309414	0.00639311	0.000312381	0.0070573	0.00214503
0.00643391	0.000456598	0.00476922	0.00232251	0.00342973	0.00172477	0.00302855	0.00709364	0.00370248	0.00397989	0.0142447	0.000207371	0.00174597	0.000891685
0.0139582	0.00134934	0.00427681	0.00238779	0.000536177	0.00699255	0.00125217	0.00952551	0.000645955	0.0153154	0.00704119	8.89036e-05	0.00428761	0.00137477
0.00221517	0.00059096	0.00413005	0.000696712	0.00056182	0.0133364	0.0397139	0.0744544	0.00885529	0.0111518	0.00489892	0.000472705	0.00112544	0.000935343
0.0041736	0.00583691	0.00163311	0.000286102	0.00616688	0.0239917	0.0111416	0.0837034	0.0120496	0.00732104	0.00408226	0.000296381	0.000741217	0.000260565
0.00347646	0.00278939	0.000789748	0.000114653	0.00334157	0.0144095	0.000329124	0.0455781	0.00519753	0.0206479	0.0149643	0.00110308	0.000615438	0.000261943
0.00237475	0.00420231	0.00221507	8.31816e-05	0.00524924	0.00175487	0.000835843	0.0118674	0.0123423	0.0251408	0.0182034	0.00119315	0.00224516	0.000198046
0.00305525	0.00145997	0.00490708	0.000115712	0.0016809	0.000703494	0.0198753	0.0134283	0.00594478	0.0110781	0.0115545	0.000151952	0.00543732	0.000144217
0.0014711	0.00151825	0.00249746	0.000133302	0.00171513	0.00309308	0.0171325	0.0160331	0.00563537	0.00431368	0.0328796	0.00078339	0.00267347	0.000200589
0.000378503	0.00455846	0.00100666	0.00159645	0.0017342	0.007459	0.0185601	0.00379774	0.00930352	0.00466379	0.0385597	0.00039853	0.0028179	0.000253253
0.00178655	0.00191243	0.00102064	0.000380834	0.00359737	0.0020842	0.00639428	0.000425657	0.00395595	0.00611062	0.0309163	0.000124402	0.00238991	0.000517633
0.000862651	0.00125779	0.00874678	0.000471539	0.00269593	0.00192557	0.00120438	0.000463592	0.00687959	0.025164	0.0396157	0.000139554	0.00314946	0.000530243
0.00100443	0.00269032	0.00588269	0.000500361	0.00787248	0.00118732	0.0149058	0.000294685	0.0116381	0.032491	0.0443598	0.000818676	0.00377984	0.00221231
0.00111463	0.00115946	0.0214276	0.000515408	0.00100496	0.00337484	0.00214736	0.000835737	0.00425243	0.000810093	0.0272408	0.000150998	0.014318	0.00210349
0.00373809	0.00103156	0.000725534	0.000140932	0.00248464	0.00165971	0.00640933	0.00426674	0.00636239	0.00387224	0.0190666	0.0004211	0.0119429	0.000952827
0.0128099	0.00167804	0.000930362	0.000252088	0.000981755	0.00116348	0.0178864	0.00830173	0.00838693	0.00144482	0.0337977	8.32876e-05	0.00382296	0.00181251
0.0146021	0.00718975	0.00109545	0.000675095	0.000221994	0.00156106	0.0113445	0.00399378	0.00123914	0.000566271	0.0775596	8.65724e-05	0.00195281	0.00130929
0.00765694	0.00989713	0.000980377	0.000546138	0.00367641	0.00159582	0.000534375	0.0021659	0.00123035	0.0115473	0.00177299	0.000118256	0.00370916	0.00749662
0.0088821	0.00457721	0.00746791	0.000579834	0.000349257	0.00401115	0.00189304	0.00550355	0.000529925	0.0082176	0.0030827	0.000172509	0.00170983	0.00411489
0.00895246	0.0051135	0.00438446	0.000367271	0.000232273	0.000519964	0.00638909	0.00460381	0.0200499	0.00608211	0.0128785	0.000494957	0.00164117	0.000568284
0.0119528	0.00286388	0.00418112	0.00017092	0.000217968	0.000871976	0.00160154	0.0111336	0.0200878	0.00719145	0.0152508	0.000247214	0.00198587	0.00233354
0.00504197	0.00583776	0.00321251	0.000202391	0.00315391	0.00364971	0.0308726	0.033729	0.00750139	0.0053054	0.0111359	0.00026936	0.00139533	0.0001919
0.00111696	0.00433148	0.0038539	0.000144005	0.00426833	0.0400586	0.0335915	0.0732934	0.0128374	0.00996802	0.00856124	0.000273705	0.00198883	0.000335269
0.000693639	0.00238917	0.00362502	0.000217968	0.00543912	0.0141218	0.00830375	0.0152276	0.00420581	0.00207414	0.0143224	0.000238207	0.00355646	0.000226763
0.00138474	0.00259103	0.00413577	0.000247108	0.000288963	0.00122208	0.0020326	0.0198264	0.010396	0.00383483	0.00518597	0.00123289	0.00208378	0.00039196
0.000582377	0.00258594	0.000974973	0.000235875	0.00130251	0.000617769	0.0068833	0.0102431	0.000765906	0.00616286	0.025929	0.000916057	0.00379033	0.000314924
0.000365469	0.00207615	0.00135443	0.000380728	0.00188499	0.00288847	0.0337789	0.00667275	0.0034647	0.0174995	0.014544	0.000131925	0.00431071	0.000379668
0.00155407	0.00214778	0.000718859	0.000471115	0.004426	0.003232	0.0169702	0.00720109	0.00456323	0.0160349	0.0141483	0.000125673	0.00190025	0.000519858
0.00170347	0.00253752	0.00334369	0.000863499	0.00744216	0.00131957	0.00592772	0.00248241	0.00578022	0.00266711	0.0129604	9.32482e-05	0.00113381	0.000792185
0.00101492	0.00781144	0.00651275	0.001823	0.00592666	0.00228299	0.00514317	0.00244098	0.00373279	0.00264867	0.0289749	0.00287056	0.00565762	0.00179545
0.00161733	0.012102	0.0582379	0.000852903	0.0021979	0.0027966	0.0117765	0.00112979	0.00914245	0.00891325	0.0251366	0.000540098	0.00393497	0.0089052
0.00208177	0.0148922	0.0139674	0.000568284	0.00231467	0.00230079	0.00294961	0.000689718	0.00663662	0.0119244	0.0104313	0.000318103	0.00347063	0.00389036
0.00103558	0.0110133	0.00260629	0.000424597	0.00291856	0.0101378	0.00499301	0.000476201	0.00516796	0.00571685	0.11554	0.000872294	0.00387393	0.000437525
0.00105116	0.00694497	0.00130102	0.00019847	0.00244109	0.00409932	0.00117048	0.000606961	0.00850783	0.00309616	0.0350394	0.000735389	0.00272041	0.00189251
0.00191837	0.0029975	0.00162548	0.000120375	0.00199774	0.0043958	0.0112839	0.00748253	0.00339116	0.00497543	0.00666534	0.00076029	0.00101513	0.00483672
0.00230387	0.00254271	0.00182703	7.96848e-05	0.000742594	0.00388453	0.0135004	0.00838704	0.000819206	0.000654962	0.00260205	0.000435405	0.00100199	0.000673718
0.00641547	0.00438552	0.00170835	0.000112322	0.00150341	0.00351853	0.00335725	0.00495021	0.000404782	0.00463094	0.0185359	0.000193808	0.00104374	0.00662443
0.0196725	0.0133661	0.000599861	0.000126203	0.0013504	0.00522772	0.00350263	0.0102069	0.0002754	0.00537268	0.0047458	0.000268512	0.0015938	0.0069116
0.0218076	0.0115586	0.0060358	0.000210868	0.00045183	0.00313759	0.00136397	0.00486469	0.00226222	0.00282955	0.00305716	0.000508944	0.00116465	0.00541878
0.0251838	0.00419956	0.00759665	0.000350528	0.000563727	0.001878	0.00101948	0.002715	0.00517951	0.00205951	0.00220193	0.000429577	0.00167571	0.00273376
0.00351217	0.00226381	0.00478458	0.000382741	0.0004282	0.000376172	0.000675837	0.00430679	0.0102471	0.00265821	0.00137583	0.000389947	0.000957065	0.00230228
0.00627592	0.0048328	0.000945409	0.000259929	0.00111114	0.00494067	0.00154527	0.00282277	0.00446743	0.0100157	0.0124218	0.00049305	0.00158098	0.000257492
0.00400077	0.00598801	0.00131469	0.000147502	0.00360457	0.0500887	0.00990391	0.0152807	0.0102342	0.00396887	0.0138986	0.000129806	0.00322861	0.000465181
0.00168514	0.00721688	0.00195079	0.000174522	0.00338491	0.0151842	0.0366992	0.0478944	0.00687366	0.00159645	0.0075317	0.000143581	0.000667466	0.000213093
0.00102944	0.00463687	0.0030472	0.000518799	0.000292884	0.00180923	0.00435903	0.0216326	0.014231	0.00215594	0.00520282	0.00129223	0.00109969	0.000227186
0.000739415	0.00329505	0.0051793	0.00055525	0.000635041	0.000546138	0.00380177	0.0119697	0.00174713	0.0102131	0.0103525	0.000854386	0.000369284	0.000487222
0.000120799	0.00126987	0.00111071	0.00186327	0.000328064	0.001871	0.0123499	0.00900735	0.00402588	0.0137298	0.00491005	4.45048e-05	0.000713136	0.00112332
0.000855022	0.00227706	0.000329865	0.0025923	0.00323041	0.00255447	0.0124516	0.00451713	0.000893275	0.00551679	0.0146566	0.000108295	0.00108147	0.00118457
0.00140328	0.011318	0.00271077	0.00108496	0.00486459	0.00203355	0.0101734	0.000448227	0.00592613	0.00283496	0.0270641	0.000162654	0.00101863	0.00162347
0.000665983	0.0191232	0.00722398	0.00149006	0.00426642	0.00522179	0.00762675	0.00318389	0.00222248	0.00308779	0.011113	0.00209702	0.00101015	0.0026953
0.000729561	0.0190012	0.0616679	0.00138368	0.00150924	0.00677236	0.0050319	0.0034115	0.0086458	0.00530677	0.0212763	0.00191689	0.000956111	0.00508181
0.000229624	0.015477	0.0105715	0.00147618	0.00549327	0.0102083	0.00554032	0.0017341	0.00663863	0.02705	0.0138102	0.000600391	0.00135401	0.0048044
0.000572946	0.0164092	0.000247531	0.000374794	0.00393189	0.0168597	0.000603888	0.00168843	0.00729169	0.0100039	0.163559	0.000480228	0.00156668	0.000674354
0.00217279	0.0122339	0.000167211	0.000336753	0.00166437	0.00871701	0.00536283	0.00234583	0.0061974	0.010302	0.00833045	0.00055631	0.00160323	0.00122791
0.00595284	0.00490507	0.00036886	8.74201e-05	0.00175688	0.0155161	0.00235738	0.00261688	0.00550906	0.0065475	0.00811619	0.000186602	0.00122982	0.00148328
0.00312392	0.00153075	0.000683573	9.22945e-05	0.00424724	0.00351365	0.00177733	0.00218582	0.000545714	0.00493548	0.0113353	0.000246048	0.000454267	0.00123289
0.00119368	0.000735707	0.00323666	0.000120905	0.000308461	0.0037614	0.0202281	0.00866731	0.000244564	0.0141172	0.0111755	0.000138177	0.000509262	0.000176006
0.00220288	0.00121752	0.002825	0.000140614	0.000144853	0.00859451	0.00697623	0.00758171	0.0003749	0.00239118	0.000902176	0.000120269	0.00116444	0.00376299
0.000256644	0.00149992	0.00451035	0.000128004	0.00308545	0.012777	0.00483566	0.0133492	0.000717799	0.00307178	0.00223721	0.000363986	0.00075584	0.00355328
0.00134002	0.00195005	0.00322427	0.000128004	0.00158723	0.00971158	0.00672891	0.0184309	0.000248379	0.0048649	0.00542482	0.000394185	0.000770569	0.00395001
0.00847149	0.0136759	0.00715499	0.000128004	0.00153192	0.00522126	0.00412888	0.0112305	0.00363392	0.00472842	0.00751273	0.000292566	0.00131893	0.00349416
0.0427472	0.00712585	0.013867	0.000143051	0.00322003	0.00188933	0.00400151	0.0173312	0.00812223	0.00329653	0.012502	0.000195503	0.00134786	0.00147533
0.00253752	0.00575362	0.00940122	0.00012154	0.000695017	0.000877698	0.006105	0.0129397	0.00364717	0.00775305	0.00997183	0.000202815	0.00153563	0.00125641
0.000470903	0.00475894	0.00345103	0.000266075	0.000337177	0.00496536	0.00228776	0.00672075	0.00235314	0.0101595	0.0110206	0.000153012	0.00132879	0.000825458
0.00231775	0.00342539	0.000737084	0.00010607	0.00188531	0.0424328	0.0015174	0.00509728	0.00463178	0.00647852	0.0105033	0.000126097	0.00236554	0.000501633
0.00562753	0.00429482	0.000770993	0.000219239	0.00186645	0.0273471	0.00719431	0.00641759	0.00426409	0.000900269	0.00408215	0.000143581	0.00111972	0.0002985
0.00743294	0.00674926	0.00413026	0.00047885	0.00080808	0.00122028	0.0454427	0.00989914	0.00362078	0.00231679	0.00188361	0.000833193	0.000508944	0.000355085
0.00654443	0.00274203	0.0067091	0.00181749	0.00122134	0.000261201	0.00436613	0.00459809	0.0145994	0.0159074	0.00517866	0.000671917	0.00125832	0.00083616
0.00174046	0.00343725	0.00146294	0.00162919	0.000497712	0.000705507	0.00184366	0.00116454	0.00667371	0.00527223	0.00485908	6.06113e-05	0.000350846	0.000665771
0.00144174	0.00268025	0.000595941	0.000899315	0.00526354	0.00259919	0.00684272	0.000682407	0.00402662	0.00155195	0.00818878	0.000105328	0.000465711	0.00154771
0.00208494	0.00677405	0.00174152	0.00116444	0.00341405	0.0058722	0.0059735	0.000241597	0.00019296	0.00197559	0.00151051	0.000272221	0.000232167	0.00414573
0.0026101	0.00890456	0.00617335	0.00532881	0.00211716	0.00600476	0.00506889	0.000391536	0.00462617	0.00195588	0.0113094	0.000431803	0.000316514	0.00495614
0.00271108	0.00406138	0.0556117	0.00123925	0.00300354	0.00425053	0.00383038	0.00562795	0.00199646	0.00290012	0.00688934	0.00483365	0.000528018	0.00243929
0.0024644	0.00670052	0.0145583	0.000802782	0.00255373	0.00285731	0.00402747	0.00530593	0.00467036	0.00432661	0.0130712	0.00111326	0.0005046	0.00539981
0.00488716	0.00662687	0.000135316	0.000772582	0.00409794	0.00450028	0.00653987	0.0124825	0.00453896	0.00753085	0.0132443	0.000120163	0.000122706	0.00284364
0.00440746	0.00322056	0.000583861	0.000517633	0.00462914	0.0238196	0.00282584	0.00643465	0.0168134	0.0550427	0.138757	0.000128958	0.000265227	0.00133091
0.00336446	0.00212977	0.0106042	0.000252724	0.00644938	0.0215929	0.00198354	0.00262366	0.00487063	0.00243039	0.00984891	8.7738e-05	0.00020006	0.000450664
0.00231446	0.00590091	0.000571463	9.6533e-05	0.00182819	0.00324588	0.00329261	0.00423993	0.00460805	0.0126343	0.00194486	6.80288e-05	0.00206884	0.00155947
0.0102065	0.00319375	0.000514348	0.000145488	0.00331836	0.00336636	0.00175646	0.00470077	0.000925488	0.0190285	0.00391928	0.000121858	0.000938204	0.000228246
0.0124345	0.000560231	0.00107543	0.000237041	0.00472196	0.0111364	0.00763014	0.00964218	0.00016541	0.00379011	0.00677766	0.000159793	0.000668526	0.000267135
0.00162315	0.00184886	0.00408819	4.9803e-05	0.00023312	0.00629648	0.0215931	0.0160164	0.000831286	0.0174016	0.00708707	8.795e-05	0.00114144	0.00432354
0.0012793	0.00155354	0.00352669	7.14196e-05	0.000986311	0.00641293	0.0194921	0.0167576	0.00187598	0.00494417	0.00113434	6.63333e-05	0.00362799	0.00335089
0.000732104	0.00520304	0.0117633	0.000177489	0.00509294	0.00960064	0.010799	0.0183449	0.0018888	0.00314532	0.00147597	0.000278791	0.00504356	0.00316683
0.000727124	0.00638686	0.00718562	0.000143581	0.000892957	0.0166415	0.0071445	0.0187908	0.00125461	0.00376553	0.00367027	0.000154495	0.00195397	0.00272497
0.000355403	0.0095111	0.00522084	0.000138495	0.00105837	0.00461123	0.00538254	0.00714419	0.00108645	0.00782734	0.00257566	0.000143793	0.00154739	0.00118499
0.0138904	0.0142178	0.0157931	0.000128004	0.00118256	0.00120513	0.00491121	0.00750277	0.00101492	0.00751379	0.00577535	6.11411e-05	0.00163555	0.000950495
0.0193845	0.0142653	0.0219894	3.97364e-05	0.00174671	0.000239796	0.00468953	0.00407335	0.0120929	0.00622993	0.00835715	0.000126097	0.00188605	0.000909805
0.00441604	0.0105334	0.0150187	3.94185e-05	0.00104268	0.000816239	0.00806416	0.00564215	0.0254111	0.0115818	0.00327894	0.000316938	0.0020113	0.00138675
0.000164774	0.00898033	0.00748454	8.97514e-05	0.00368532	0.0062649	0.00470818	0.00430234	0.0282765	0.0129617	0.00421482	0.000120693	0.000984722	0.00050407
0.00039249	0.00735399	0.00190788	0.000143687	0.00151994	0.0192837	0.000576125	0.00411394	0.0108917	0.00562127	0.00156763	0.000165092	0.000496758	0.000242339
0.00158744	0.00853931	0.00423219	0.000336647	0.000418133	0.0602794	0.00155534	0.00681443	0.00258711	0.00579664	0.00067393	0.000458293	0.000349363	0.000431273
0.00369072	0.00326061	0.0089106	0.00120227	0.000396199	0.00205824	0.0426233	0.000338236	0.00911607	0.0346671	0.00122155	0.000433074	0.000402239	0.00110372
0.00552972	0.00182003	0.00193479	0.00138368	0.000351376	0.000312593	0.0102068	0.000178655	0.00715076	0.00761308	0.00225714	0.000113381	0.000463486	0.00121212
0.00688765	0.00646581	0.000606643	0.000704977	0.00361199	0.00110467	0.00466559	0.000133302	0.00858678	0.00213485	0.00795152	8.7738e-05	0.000470267	0.000874731
0.0037596	0.00124338	0.000943608	0.00117344	0.00404951	0.00162813	0.00461186	0.00016382	0.00466283	0.00554678	0.0048488	0.00020504	0.000140084	0.000295639
0.00223064	0.00361421	0.0030756	0.00568114	0.00494236	0.00954056	0.00405831	9.73807e-05	0.00131967	0.0158763	0.00479401	0.00032711	7.79894e-05	0.000634087
0.00458633	0.00532108	0.060343	0.0179318	0.00162305	0.00693639	0.00431432	0.000201543	0.00402048	0.0267158	0.000959396	0.00455761	9.50495e-05	0.00353803
0.00322766	0.0104824	0.0134838	0.0204672	0.00890636	0.00244851	0.00455846	0.00853475	0.00318612	0.0268638	0.00496525	0.00052611	0.000124296	0.00545777
0.00240993	0.015487	0.00022867	0.00161754	0.00503159	0.00152079	0.00406679	0.0238918	0.00231976	0.0230968	0.00686667	0.00375175	0.000268088	0.00110192
0.00202401	0.00751177	0.00103389	0.000283665	0.00564639	0.00191625	0.0103714	0.0364863	0.00223806	0.015244	0.0727378	0.000187026	6.22008e-05	0.000621266
0.00136545	0.0101527	0.0109444	0.000250287	0.0152821	0.00961961	0.00747681	0.0109186	0.0230371	0.00258001	0.0280073	0.000122282	3.82529e-05	0.000827789
0.000614908	0.00643306	0.00880305	0.000277307	0.00418833	0.0223286	0.00335386	0.0041203	0.00368161	0.0464796	0.000371085	0.0001759	0.00013966	0.001704
0.000773854	0.00325288	0.0017022	0.000576761	0.00571813	0.0106341	0.00504769	0.00964451	0.00265842	0.0089657	0.000731468	7.17375e-05	0.000363986	0.000105646
0.00229708	0.00441223	0.000982602	0.000183635	0.00309499	0.00515185	0.00529755	0.0100702	0.00205029	0.00146357	0.00122918	4.66241e-05	0.000405841	0.000270632
0.00724231	0.00140879	0.00108221	8.60426e-05	0.00443543	0.00494681	0.00180605	0.0153171	0.000698619	0.015422	0.000632816	0.000148879	0.00102382	0.000131289
0.022236	0.00176133	0.00209321	8.27577e-05	0.00396591	0.00667032	0.00555176	0.0102348	0.00471327	0.0198355	0.0109975	0.000114759	0.000466135	0.000900163
0.0165527	0.00200929	0.00777329	0.000142309	0.00046889	0.00179111	0.039068	0.00445345	0.00462426	0.0292852	0.000825776	0.000113063	0.000616603	0.00172022
0.00158744	0.0257767	0.00673771	0.000220935	0.00274298	0.0050016	0.012139	0.00929896	0.00946765	0.0105663	0.00098896	0.000157356	0.000828849	0.00137128
0.000217226	0.0112769	0.0036407	0.000233014	0.00290977	0.0171915	0.00614569	0.00216781	0.00226996	0.00222238	0.000322554	0.000611623	0.000930892	0.00142765
0.0008262	0.0111117	0.00481955	0.000200801	0.000420994	0.0138516	0.00683043	0.00463655	0.00785033	0.00360044	0.00424925	0.000162548	0.00101863	0.00135687
0.000504494	0.00828436	0.00293371	0.000109884	0.00151645	0.0116202	0.00875812	0.00274171	0.00439591	0.00466453	0.00210412	0.00036992	0.0058368	0.00110213
0.000627306	0.0075975	0.00222397	0.000121011	0.00140784	0.00052113	0.00979392	0.00275273	0.00117556	0.00485071	0.00206651	0.000343747	0.00760184	0.00140116
0.0160747	0.0141764	0.0115516	1.62125e-05	0.00443692	0.00023365	0.0217495	0.00702975	0.00175105	0.00517231	0.00228352	0.000255797	0.00403002	0.00172011
0.0138369	0.00652684	0.0145515	8.99633e-05	0.00175232	0.000758913	0.0327498	0.00510544	0.00464408	0.00943798	0.00953791	0.000187238	0.00191085	0.00183413
0.00490687	0.00348653	0.0212153	0.000212457	0.000726912	0.00424714	0.00702042	0.00501506	0.00338184	0.0105462	0.000630379	8.83738e-05	0.00038698	0.000615862
0.00062222	0.00580957	0.00959735	2.3312e-05	0.00143358	0.00699096	0.00387976	0.0100519	0.00664478	0.0174167	0.00101217	0.000262472	0.000112428	0.0012047
0.00200081	0.0205252	0.00943428	0.000218391	0.00163894	0.0907784	0.0012402	0.00193183	0.0201024	0.0101066	0.000724263	0.000178973	9.0705e-05	0.001123
0.00394482	0.0119851	0.00771607	0.000278685	0.00156138	0.00246504	0.00323508	0.00012811	0.0242224	0.0581475	0.000354555	0.000351164	0.000138071	0.00149589
0.00100401	0.00282839	0.00252989	0.00185797	0.00177532	0.00137774	0.0345821	7.38568e-05	0.0276371	0.0124286	0.00146463	0.000199848	2.26763e-05	0.000693427
0.00203864	0.00365702	0.000249863	0.00115956	0.00451289	0.0013716	0.0150031	8.81619e-05	0.0122315	0.0109628	0.00624975	0.000164456	0.000159052	0.000137647
0.000796318	0.00256475	0.000693745	0.00283845	0.00444285	0.000587569	0.0124713	9.00692e-05	0.00197856	0.0262888	0.00724114	7.17375e-05	0.000330395	0.00037988
0.00226551	0.00102297	0.00175995	0.00457266	0.00988801	0.012252	0.01131	0.000628365	0.00189315	0.029042	0.00203694	0.000109355	0.000117832	0.000605265
0.00338968	0.00666417	0.0593952	0.00474273	0.00960604	0.00246567	0.0112904	0.00275601	0.00154739	0.0169308	0.00351471	0.00344605	0.000160641	0.00171004
0.00137594	0.00726732	0.011334	0.00173855	0.0103507	0.00333277	0.0142215	0.00218614	0.00308122	0.00929377	0.00357427	0.00183169	0.000173675	0.00222079
0.00122748	0.00507164	0.000422902	0.00473616	0.00245624	0.00259855	0.0195138	0.00876819	0.0069294	0.00877455	0.00581752	0.00247775	0.000133726	0.000367165
0.000512759	0.00389957	0.00124105	0.000802146	0.00308545	0.00281175	0.0145265	0.00846683	0.00303618	0.00649876	0.0577402	0.000154177	0.000315772	0.000470691
0.000145276	0.00459936	0.00644218	0.00056235	0.00366359	0.0049093	0.00682057	0.0215186	0.00468042	0.0114761	0.035783	7.20554e-05	0.000520918	0.00167561
0.000288857	0.00876787	0.00520187	0.000581423	0.00837496	0.00564978	0.00263002	0.0103661	0.0224476	0.00183667	0.000811047	7.20554e-05	0.000450664	0.000671493
0.000433816	0.00727834	0.00355763	0.000388675	0.000852373	0.0164527	0.00481934	0.00831445	0.00214005	0.0107891	0.000734753	0.000159899	0.000273705	0.000224643
0.000621478	0.0027078	0.00132741	0.000384967	0.00213273	0.00538709	0.0058473	0.00700071	0.00147396	0.0309616	0.00198746	8.7844e-05	0.000337177	0.000165198
0.0058651	0.00293181	0.00217618	0.000280698	0.00476307	0.00222598	0.0162621	0.00454097	0.00319884	0.0013521	0.00328965	7.20554e-06	0.00037543	0.000176536
0.000331455	0.00236268	0.00117641	0.000175794	0.00676844	0.00461727	0.0168143	0.00252363	0.00183211	0.00402334	0.00294516	0.000104162	0.000505977	9.54734e-05
0.00102107	0.00200155	0.00264147	0.000143793	0.00423315	0.00406265	0.0128365	0.00357787	0.00214661	0.013966	0.010912	6.46379e-05	0.000148773	0.000482135
0.00589403	0.030347	0.00399854	4.03722e-05	0.000586298	0.00305981	0.0145652	0.013315	0.0051634	0.0224607	0.00535107	0.000111262	0.000189463	0.000530455
0.0248449	0.00219239	0.0102865	0.000144323	0.00416215	0.00245931	0.0148634	0.0124571	0.0152254	0.032212	0.00173346	0.000259187	0.000169118	0.000817935
0.0138081	0.0121121	0.00242064	0.000382211	0.00101058	0.0156044	0.0100723	0.0107266	0.00231923	0.0239984	0.000388357	0.000224643	0.00018141	0.00103251
0.00032319	0.00912486	0.000688341	0.000732422	0.000640445	0.0251059	0.00766277	0.00882181	0.00618596	0.0109508	0.000168906	0.000304434	0.000617027	0.000911819
0.000442823	0.000657929	0.00367885	0.000163926	0.00264687	0.0291635	0.00484763	0.00220468	0.00354269	0.00457584	0.00394026	0.000643836	0.00161129	0.00118944
0.000424491	0.000189463	0.00503826	0.00014782	0.000958019	0.00262917	0.00499927	0.000380834	0.003701	0.00279098	0.00227918	0.000100666	0.00238906	0.00232559
0.000101831	6.80288e-05	0.00133853	0.000154919	0.00078551	0.000643942	0.00514264	0.00557084	0.0039942	0.0110947	0.00225947	0.000122176	0.000847499	0.00274669
0.00619263	0.00398403	0.00360637	0.000127792	0.00140487	0.000450452	0.0235618	0.0111533	0.00561799	0.00337495	0.00203959	0.000113169	0.00090048	0.00189379
0.0126237	0.000372463	0.0026367	0.000236617	0.000983238	0.00518905	0.010981	0.0101842	0.00276682	0.00857321	0.0112689	0.000104586	0.00128863	0.00203726
0.0153394	0.000306659	0.00889333	0.000100454	0.000215848	0.00676907	0.0179585	0.00423675	0.00144863	0.011031	0.00134574	0.000163926	0.000611199	0.00194465
0.00706704	0.00359948	0.0193006	0.000131607	0.000398106	0.107465	0.0142366	0.000617133	0.000547091	0.00889926	0.00102139	8.26518e-05	0.000219133	0.00148212
0.00640848	0.00913005	0.0217369	0.000483619	0.000598166	0.00283029	0.00805187	5.76443e-05	0.000646697	0.0555365	0.00221486	0.000451194	0.000227928	0.000876745
0.00291655	0.0280889	0.00606198	0.0023489	0.00122017	0.0027255	0.007569	8.82679e-05	0.00732708	0.006615	0.00199064	9.91821e-05	0.000158734	0.00167221
0.00126659	0.00901233	0.00254875	0.0045486	0.00400745	0.00071409	0.0156366	0.000117196	0.0206331	0.0173865	0.00192123	0.000351588	0.000153965	0.00108263
0.00169521	0.00216113	0.000992351	0.00565412	0.00526142	0.0019225	0.0158055	3.24249e-05	0.00906213	0.0175053	0.00937366	5.5737e-05	0.000147396	0.000359323
0.000911395	0.000399484	0.000450664	0.00212235	0.0141043	0.0121631	0.00717428	0.00384299	0.00312053	0.00601758	0.0140205	4.673e-05	0.000183211	0.00132232
0.000494745	0.00128089	0.00139968	0.000210126	0.0103392	0.00157589	0.0116759	0.00153393	0.00188849	0.00276449	0.00896295	0.00180721	0.000224325	0.00105169
0.000788583	0.00909837	0.0420509	0.000441551	0.00564957	0.00112957	0.0117035	0.00244882	0.00425318	0.00533634	0.00666195	0.000612153	0.000414213	0.000745244
0.00106356	0.00508891	0.0092659	0.00177585	0.00345347	0.00265757	0.00904465	0.0056129	0.00475958	0.00498676	0.00290394	0.00100899	0.000735495	0.000264274
0.00159189	0.0039534	0.000247108	0.00810994	0.0014072	0.00298987	0.00777308	0.0117126	0.00255892	0.00564459	0.00581921	0.000535435	0.000253677	0.00018194
0.000168588	0.00495381	0.000602616	0.000345866	0.000103103	0.00738981	0.00923612	0.0111043	0.00649187	0.00236066	0.0521422	0.00106759	9.82285e-05	0.000300407
0.000158098	0.00343418	0.00435903	0.000729879	0.000404888	0.00197008	0.0107534	0.00745689	0.0224961	0.00832494	0.0399565	1.26097e-05	0.00017431	0.00143422
0.00183815	0.00371922	0.00350041	0.000192854	0.00121201	0.000743866	0.0130168	0.00861412	0.0024253	0.00309806	0.00141992	0.000113593	0.000351906	9.53674e-05
0.002372	0.00449477	0.00388622	8.44532e-05	0.00253879	0.0128543	0.00694752	0.00973055	0.00210222	0.00252777	0.000535329	7.20554e-05	0.000256115	0.000104374
0.0022672	0.00478501	0.000489765	4.50346e-05	0.000992775	0.0135113	0.00767348	0.0129424	0.00273874	0.0355828	0.00217703	0.000161913	0.000209914	6.11411e-05
0.00178719	0.00302622	0.0024057	0.00022708	0.00215043	0.00956133	0.0097244	0.0124492	0.00231616	0.0076135	0.00851621	7.18435e-05	0.00015333	0.000181834
0.0188438	0.0017963	0.002045	0.000564787	0.00219377	0.00148699	0.0112433	0.0179992	0.00462574	0.00753509	0.00889556	1.97093e-05	0.000448227	0.000201649
0.00365808	0.0016541	0.00206195	0.000132031	0.00304307	0.00311089	0.00619242	0.0220153	0.00876215	0.00526937	0.0160464	6.65453e-05	0.000650936	0.000533952
0.00375737	0.0312017	0.00489362	5.12865e-05	0.00263839	0.00468572	0.00497966	0.0247	0.00658523	0.00482231	0.00813813	6.46379e-05	0.000354979	0.000956535
0.00201246	0.00662433	0.00487804	0.000119845	0.00159825	0.00853835	0.00340017	0.00901572	0.00644324	0.0163349	0.00748581	0.00012207	0.000177066	0.000336753
0.0033315	0.00328117	0.00997268	0.000130335	0.00293806	0.00352563	0.00452847	0.00420909	0.00364611	0.0301	0.00554254	0.00010056	0.000287798	0.000679864
0.0181007	0.0063626	0.0118844	0.000315348	0.0006041	0.00444974	0.00593344	0.0177409	0.00244183	0.0149855	0.000383907	0.000265969	0.000201225	0.000745138
0.00450113	0.00988982	0.0065883	0.00107627	0.000607385	0.0104802	0.00522063	0.0108553	0.0146591	0.00201077	0.000987901	0.000213941	0.000178973	0.00152895
0.000940535	0.0139066	0.00710678	0.000278473	0.00302177	0.038439	0.00811513	0.00613075	0.00691774	0.0113701	0.00148657	0.000141886	0.000126097	0.00238376
0.000276672	0.000788583	0.00696055	0.000268512	0.0065989	0.00437429	0.0148649	0.0099109	0.00803767	0.0079066	0.00313218	0.000143793	0.000518481	0.00171163
0.000160853	0.000227822	0.00221115	0.000174734	0.000717269	0.00111432	0.00440396	0.00902589	0.00423707	0.00327545	0.0019526	0.000206735	0.000466453	0.000723521
0.0012189	0.000634193	0.00146039	0.000100772	0.000736872	0.000702116	0.0421791	0.013096	0.00382275	0.00588746	0.00227123	0.000412411	0.000527276	0.000673506
0.00326559	0.00409126	0.000405312	0.000315454	0.00109037	0.00559955	0.0281572	0.00343376	0.00880114	0.00339837	0.010732	0.000115395	0.000550164	0.000212987
0.00720278	0.000517633	0.00144672	0.000300513	0.00129223	0.00648361	0.00581053	0.000320541	0.00659921	0.00858084	0.00220108	8.10623e-05	0.000225915	0.000111898
0.0086102	0.000427458	0.00875759	7.97907e-05	0.00123056	0.0925642	0.00794951	3.42263e-05	0.00535478	0.0513894	0.00151433	0.000217544	0.000492096	0.000101089
0.0101157	0.00485844	0.0320882	0.000365045	0.000326898	0.00651328	0.0118883	0.000127898	0.00689591	0.00396665	0.00206492	0.000285784	0.000536177	0.00119665
0.00504133	0.00096533	0.0170802	0.00150649	0.000821008	0.0067376	0.0125362	3.96305e-05	0.0156875	0.0186712	0.0041647	0.000208961	0.000287162	0.00225205
0.00211737	0.00903299	0.00483916	0.00317245	0.00111718	0.00242286	0.0123003	0.000219345	0.00500615	0.0158617	0.00821516	0.000537448	0.000129806	0.00219737
0.00089656	0.0198992	0.000615968	0.00207573	0.00104639	0.000996166	0.00564914	0.00297917	0.00369665	0.00314056	0.00252628	0.000167953	0.000232379	0.00112226
0.000895818	0.00988166	0.000914362	0.000913196	0.0122527	0.00853528	0.00230651	0.00470808	0.000247108	0.00447761	0.0131905	8.25458e-05	0.000121964	0.000151422
0.00142638	0.00414403	0.00326188	0.000880771	0.00397036	0.00405757	0.00352754	0.000549846	0.000214047	0.0124872	0.0383804	0.000607808	0.000195927	0.000138283
0.000837856	0.00255585	0.0422033	0.000689189	0.00297525	0.000674672	0.00519117	0.00144026	0.000319375	0.0121413	0.0152948	0.0012526	0.000177913	0.000145594
0.00141493	0.00577852	0.00793235	0.00134669	0.00263574	0.00341468	0.0044153	0.00846778	0.00523927	0.0052894	0.00884777	0.00101312	0.000210338	0.00012366
0.00164043	0.00322045	0.000165198	0.00939263	0.00170676	0.00556649	0.00358211	0.00128608	0.00561757	0.0221637	0.00846418	0.000640763	0.000161383	0.000382105
0.000804477	0.00257513	0.000443882	0.00925117	0.00722641	0.00523154	0.00336541	0.00212468	0.0135674	0.0160602	0.0392406	0.000893063	0.000114335	0.000943926
0.00134691	0.00248528	0.00123596	0.000867738	0.00272348	0.00250435	0.00431495	0.00263606	0.0153751	0.00698937	0.0555039	9.72748e-05	8.74201e-05	0.000436783
0.00288084	0.000927077	0.00982422	0.000618829	0.00210105	0.00102107	0.0049518	0.00501993	0.00508054	0.0102346	0.00327492	1.26097e-05	0.000178125	0.000116666
0.00481097	0.00208749	0.00202772	0.000378927	0.00120449	0.00333786	0.00274086	0.00859271	0.00188319	0.011274	0.00250604	0.000113593	0.000174416	3.59217e-05
0.00232167	0.00547536	0.00121562	0.000336541	0.00138738	0.00312275	0.00339074	0.00533856	0.0020878	0.0112506	0.00343937	5.58429e-05	0.000178019	8.99633e-05
0.0011159	0.00465594	0.00606781	0.000233968	0.00151486	0.0287416	0.00974486	0.0126934	0.00130283	0.0395123	0.0112181	5.04388e-05	0.000163184	0.00016933
0.00546371	0.00128608	0.00427469	7.38568e-05	0.00101842	0.00974931	0.0060553	0.0184022	0.00529014	0.0447779	0.00649346	4.50346e-05	0.000141568	7.92609e-05
0.0219692	0.000459989	0.00317023	0.000180138	0.00177998	0.00385231	0.0134713	0.0144749	0.00261349	0.0294485	0.0065154	0	0.00024075	0.000534481
0.0037011	0.00552792	0.00251018	0.000261731	0.00361082	0.00218519	0.013042	0.0134424	0.000223372	0.0292535	0.00532129	6.10352e-05	0.000203239	0.000918812
0.00157526	0.0227663	0.00407971	0.000436677	0.00634321	0.00803894	0.00422435	0.0265384	0.00109047	0.0294949	0.0248167	0.000114865	0.000157356	0.000460095
0.000928243	0.0136155	0.00191699	0.000386238	0.00186518	0.00769181	0.00406604	0.0585913	0.00157208	0.0185063	0.0110123	9.86523e-05	0.000243505	0.000659837
0.000649134	0.00217523	0.00251336	0.000404252	0.0020219	0.00159899	0.00392829	0.0626563	0.00525422	0.014723	0.00926601	0.000147502	4.81076e-05	0.00134669
0.00818433	0.00816186	0.0103622	0.000625504	0.00055578	0.00119029	0.00237719	0.00943661	0.0045236	0.0115888	0.000349045	4.673e-05	3.38025e-05	0.00153467
0.0204825	0.00474156	0.00858741	0.000915527	0.000951873	0.00299464	0.00296752	0.00447824	0.00717714	0.00700919	0.000723203	6.46379e-05	4.62002e-05	0.00149684
0.00318008	0.0161727	0.00688426	0.00124592	0.00270187	0.024837	0.0136011	0.00501018	0.0044472	0.0161558	0.00141822	6.64393e-05	0.000120375	0.00457223
0.00118192	0.00343344	0.0157115	0.000970311	0.00985983	0.0124488	0.00206407	0.00572904	0.00617663	0.00226423	0.00544961	0.000195715	0.000224643	0.00574557
0.000530137	0.000623809	0.0177006	0.000403934	0.00117122	0.00251918	0.0171098	0.00347773	0.0125488	0.00447591	0.00523906	0.000115183	5.65847e-05	0.000500149
0.000948058	0.000939899	0.00463125	0.000424915	0.000447061	0.000981543	0.00501664	0.00424523	0.013892	0.00999334	0.00430213	4.673e-05	0.000161595	0.00050248
0.00195694	0.00707785	0.000626988	0.000449287	0.000844214	0.00610447	0.0113064	0.000290235	0.0170534	0.0163163	0.0140203	5.58429e-05	0.000210126	0.000439644
0.00248432	0.002953	0.00168334	0.000812319	0.00241417	0.00501209	0.0368262	4.6836e-05	0.00315295	0.0160877	0.00365321	0.000100878	0.000164032	0.000374264
0.00297727	0.00179715	0.00201999	0.00041506	0.000892321	0.0553347	0.0490081	0.000113593	0.00124327	0.0433095	0.00219377	0.000367059	0.000183953	0.000663016
0.00604365	0.00530423	0.0129854	0.000369708	0.00238101	0.021453	0.00534376	6.66512e-05	0.00429249	0.0130529	0.00590579	0.000206947	0.000109249	0.00231499
0.0175832	0.00518629	0.0250165	0.000446637	0.00271765	0.00315571	0.00155396	0.00224092	0.0055809	0.0222984	0.000181728	0.000120587	0.000113063	0.00233576
0.00488048	0.00230641	0.00518428	0.00181219	0.00417317	0.0038502	0.00316228	0.00523334	0.0105791	0.0189209	0.00178083	0.00026883	5.76443e-05	0.00110075
0.000439856	0.00646782	0.000336223	0.00267728	0.00673178	0.00603686	0.00336933	0.00283729	0.00927109	0.00392013	0.00935279	0.000401285	0.000127898	0.000416226
0.000965966	0.0122938	0.000381258	0.00268798	0.0102823	0.0116673	0.000749164	0.000717481	0.000822385	0.00231902	0.0074554	0.000271267	7.38568e-05	0.000444094
0.00104237	0.0126043	0.00382254	0.00110065	0.010227	0.00955709	0.000675731	0.00112343	0.000400119	0.0178642	0.0215051	0.0011211	0.000196139	0.000565953
0.000902812	0.0161816	0.0706376	0.000407007	0.00252204	0.00102976	0.00114716	0.00183264	0.000473128	0.0117254	0.0014783	0.00216972	0.000161171	0.000330819
0.00254324	0.0156738	0.0061512	0.00273185	0.00328255	0.00559478	0.000867844	0.00591702	0.0121689	0.00381364	0.0027185	0.00161213	0.000119951	0.000623067
0.00212595	0.0204388	0.00135729	0.0129753	0.00280624	0.00659667	0.0018266	0.00509877	0.00537533	0.021032	0.00627995	0.000969993	8.7738e-05	0.00197845
0.00230535	0.0116367	0.00206778	0.00499937	0.00318527	0.003534	0.00139586	0.0128647	0.0176833	0.0105291	0.0477568	0.00035233	0.000142733	0.000662804
0.00421302	0.00823085	0.00128916	0.00102234	0.00542439	0.00311396	0.00103241	0.014253	0.0142345	0.00588046	0.0451338	0.000106282	2.49015e-05	0.000335905
0.0103583	0.00736131	0.0113649	0.000885752	0.000523673	0.000937356	0.000991503	0.0148546	0.00570181	0.00185108	0.00258679	0.000109884	3.87828e-05	0.000390053
0.00572522	0.00755299	0.009392	0.000792291	0.000767708	0.00111241	0.00244851	0.0129244	0.00205061	0.00106727	0.00281408	0.000117196	0.000103845	4.673e-05
0.00302972	0.0106595	0.00370884	0.000852585	0.00136322	0.000205358	0.00300015	0.00513374	0.000962045	0.000904189	0.0124319	7.20554e-06	9.89702e-05	6.65453e-05
0.00461822	0.00971444	0.00267982	0.000700421	0.000833299	0.00943587	0.000630697	0.0019332	0.00257206	0.000450452	0.00960732	0.000113593	4.93791e-05	0.000180138
0.00523949	0.00121752	0.00157505	0.000513077	0.00125058	0.0432601	0.00436974	0.0031182	0.00387128	0.00635147	0.00467332	7.37508e-05	3.00937e-05	0.000160323
0.00580078	0.00115956	0.00283284	0.000740475	0.00325998	0.0200662	0.0129553	0.00250117	0.000419723	0.00737275	0.00322776	6.48499e-05	4.57764e-05	0.00133091
0.0234187	0.0074838	0.00339879	0.000629107	0.00282658	0.00482294	0.00695907	0.00376776	0.00031111	0.00502925	0.00648361	4.50346e-05	4.60943e-05	0.000881937
0.00492753	0.0100135	0.00465933	0.000158204	0.00190502	0.00243908	0.00719113	0.00221984	0.000486586	0.00343789	0.0306435	1.98152e-05	0.00011158	0.00103092
0.00251081	0.00678137	0.00526714	0.000226021	0.00194687	0.00531271	0.00962204	0.00223234	0.00287988	0.00343853	0.0124487	1.98152e-05	0.00189569	0.00073719
0.00139258	0.00841745	0.000932693	0.000129064	0.00329812	0.00497521	0.00936688	0.0045379	0.00275379	0.0175277	0.0106209	0.000138495	0.000945515	0.00146908
0.000736131	0.00392299	0.00119411	0.000377867	0.00295417	0.000750966	0.00406753	0.0182628	0.00182131	0.0519829	0.000236087	7.73536e-05	0.000136905	0.000924428
0.00387616	0.00942527	0.00710445	0.000630697	0.00041506	0.00155343	0.00236702	0.0156462	0.0200209	0.0609333	0.00264401	4.49287e-05	0.000126309	0.00227801
0.0215124	0.00406816	0.00123543	0.00217077	0.0011763	0.00114515	0.00400299	0.00243939	0.0033333	0.0511332	0.00192155	2.51134e-05	0.000183953	0.00420316
0.0104027	0.00946924	0.00461843	0.00437249	0.00305822	0.00511424	0.0202898	0.00241078	0.00516934	0.0230083	0.00554985	4.84255e-05	0.000207265	0.00362947
0.00326591	0.00736745	0.00496027	0.00179344	0.00902695	0.0298777	0.00324705	0.00184525	0.00758033	0.0062187	0.00691287	2.3312e-05	0.000152058	0.00415198
0.000384649	0.0148347	0.00727738	0.00084432	0.00218158	0.0194974	0.00816154	0.00364516	0.0119609	0.00119697	0.00136047	8.97514e-05	0.000210762	0.00545502
0.00137266	0.00575807	0.00925414	0.000353389	0.00205368	0.0104025	0.0054156	0.00227769	0.00847742	0.00713412	0.00942273	8.45591e-05	0.00011264	0.00411659
0.00286092	0.00692421	0.0120295	0.00045077	0.0022991	0.0099269	0.0150012	0.0002914	0.00400405	0.0137319	0.0106231	0.000203027	1.97093e-05	0.00188435
0.00144556	0.00720766	0.0120535	0.00133917	0.00417699	0.00523334	0.0142177	0.000255691	0.00129965	0.0113206	0.00474008	6.83467e-05	4.673e-05	0.0015156
0.00177892	0.00140995	0.0036673	0.000837432	0.0044526	0.0168984	0.038104	0.000404252	0.00222312	0.00815709	0.0125194	0.000193914	8.07444e-05	0.00107076
0.00119601	0.00204722	0.00609854	0.00083881	0.00430944	0.0616141	0.0370223	0.00341458	0.00186348	0.0361817	0.00198195	0.00017484	0.000138389	0.000712925
0.0117873	0.00378821	0.0268692	0.000847075	0.00863711	0.00239976	0.0115977	0.00422022	0.00215371	0.0204998	0.000267241	0.000114017	0.00017643	0.000459141
0.0124734	0.00549984	0.00288539	0.000911183	0.00837591	0.000785192	0.00370767	0.000645108	0.0069348	0.0168192	0.00280518	0.000108507	0.000176536	0.000140932
0.00273662	0.00170379	0.0019314	0.000697348	0.00447951	0.000830544	0.00196446	0.000683996	0.00793393	0.00847774	0.00820488	5.52071e-05	0.000131501	0.000173357
0.00173028	0.00272931	0.000604947	0.000238525	0.0015334	0.0141439	0.000219345	0.00100168	0.000555356	0.0033385	0.0173663	2.31001e-05	0.000192536	4.45048e-05
0.00156042	0.00132773	0.00187895	0.000616815	0.00710922	0.0117645	0.00141981	0.0012455	0.000162654	0.0342014	0.00880411	0.000358899	0.000229941	4.9909e-05
0.000898255	0.00411065	0.0915084	0.00180976	0.00410451	0.00644864	0.000746621	0.000800557	0.00152779	0.0100137	0.0115905	0.000897513	9.30362e-05	0.000491142
0.00079653	0.00492488	0.00629467	0.011711	0.00550895	0.0141919	0.000228564	0.00148063	0.00968679	0.00361167	0.0145455	0.000242445	0.000112745	0.00232304
0.00299591	0.018795	0.00193818	0.012585	0.0034682	0.00286833	0.00081412	0.00270674	0.00650862	0.00667996	0.037954	0.000320541	0.000153859	9.99239e-05
0.00749694	0.00297377	0.00365829	0.00339582	0.0084912	0.00201776	0.000925594	0.0129667	0.0166304	0.014783	0.0216656	0.000717057	0.000176536	8.02146e-05
0.00498581	0.00090705	0.00595432	0.00186687	0.00541464	0.0021144	0.000712925	0.014097	0.0197438	0.00693745	0.00654687	0.000165727	4.80016e-05	0.000247849
0.00484085	0.000551754	0.00962162	0.00162601	0.00146696	0.00253476	0.000697348	0.0119385	0.00244702	0.00434367	0.0134974	0.0001226	2.49015e-05	0.000292778
0.016521	0.00164021	0.00829114	0.00137308	0.00054974	0.00071462	0.000871129	0.00249513	0.0027789	0.00347551	0.0177369	0.000120693	3.35905e-05	0.000216166
0.0139998	0.00594139	0.00608487	0.000772158	0.000370979	7.38568e-05	0.00164477	0.000449181	0.00231764	0.00273461	0.00336128	7.20554e-06	6.33664e-05	0.000226127
0.00803026	0.00992054	0.00420221	0.000675095	0.000223266	0.00450696	0.0015885	0.000508308	0.00356992	0.000949754	0.00692791	7.20554e-06	5.11805e-05	0.000201225
0.00110266	0.00245772	0.000168377	0.000665453	0.00123522	0.0349766	0.00458855	0.00275241	0.00222482	0.00394154	0.00686879	0.000115395	4.40809e-05	0.000136799
0.00183455	0.00489373	0.000482029	0.000450876	0.000647439	0.047351	0.0164633	0.00446351	0.000190947	0.0022601	0.00682757	7.74595e-05	4.77897e-05	0.00188054
0.012325	0.00164318	0.00282627	0.000699891	0.00085036	0.0169236	0.00944593	0.0057052	0.000250604	0.00128057	0.00281779	0.000131501	8.01086e-05	0.00269731
0.0114016	0.00669437	0.00471221	0.000854916	0.00178432	0.00616879	0.00327884	0.00742245	0.000993093	0.00340462	0.00268152	0.000129806	4.81076e-05	0.00239457
0.00256263	0.00479974	0.0116771	0.00135824	0.00433487	0.00702794	0.0114361	0.0123278	0.00169267	0.00258721	0.0105407	0.000138813	0.000446108	0.00290373
0.000534905	0.00314554	0.00713391	0.0015813	0.00217872	0.00254546	0.00870948	0.0095288	0.00160578	0.000898361	0.0102562	0.000244988	0.000562774	0.00199413
0.00100793	0.00372855	0.000818253	0.00174703	0.00478893	0.00304996	0.00117821	0.0015672	0.00249863	0.00110944	0.0124986	5.75383e-05	0.00091966	0.00120788
0.00434377	0.00792864	0.00180244	0.00213178	0.000981543	0.00258319	0.00494787	0.0191102	0.00215382	0.00142839	0.00356314	3.42263e-05	0.00012917	0.000550588
0.00724697	0.00629414	0.00458304	0.00500128	0.000745561	0.00171089	0.00330872	0.00459226	0.00759814	0.00363053	0.00315857	0	0.00012917	0.000566694
0.0111738	0.00337336	0.00645659	0.006789	0.00546307	0.00103654	0.0139892	0.00256803	0.0121293	0.00250467	0.000368436	2.51134e-05	0.00014178	0.000669903
0.0139128	0.00537713	0.000139448	0.00156837	0.00747469	0.00471295	0.00727028	0.00420602	0.00392013	0.013058	0.00487826	4.48227e-05	0.000154601	0.00305896
0.00115437	0.00326114	0.000629319	0.000901964	0.00505087	0.0140565	0.00607491	0.00335831	0.0106397	0.0204574	0.010912	3.59217e-05	0.000187026	0.00190618
0.0010164	0.004481	0.00187227	0.000358899	0.00361983	0.0212521	0.00556819	0.000469632	0.0258973	0.00554477	0.0018389	8.97514e-05	4.13259e-05	0.00145117
0.00312498	0.00616582	0.00331593	0.000262154	0.00372314	0.0143906	0.0105133	0.00022814	0.00998094	0.00213697	0.00503212	0.00010056	8.26518e-05	0.000540309
0.000727442	0.00476138	0.00498146	0.000795576	0.00295469	0.00577916	0.00235547	0.0016026	0.00884268	0.00965828	0.0109863	7.9049e-05	8.80559e-05	0.00119464
0.00112661	0.0126164	0.00530328	0.000388569	0.00260311	0.00348854	0.00860532	0.00469833	0.00669999	0.0164444	0.0102764	7.36448e-05	4.13259e-05	0.00128312
0.000753297	0.00270441	0.00790448	0.000627942	0.00144789	0.0750317	0.0169964	0.00380622	0.00469346	0.0244794	0.00491216	0.000163078	9.90762e-05	0.000239266
0.00632646	0.000600815	0.0129526	0.000400861	0.00138685	0.00518862	0.0299959	0.00188563	0.00105476	0.021972	0.00637998	0.000153965	0.000117196	0.000173145
0.0162528	0.00158628	0.0129418	0.000253148	0.00161224	0.000977834	0.0155194	0.00218995	0.00162008	0.0119079	0.00233364	0.000160747	2.52194e-05	0.000108401
0.0158643	0.00527933	0.00815551	0.000476519	0.00199509	0.00142998	0.030109	0.00129318	0.00544908	0.00658586	0.00266213	9.98179e-05	9.3778e-05	9.71688e-05
0.00290659	0.00504769	0.00719812	0.00209851	0.00118044	0.0128529	0.0247633	0.00114462	0.00536908	0.00610309	0.00482082	9.43078e-05	0.000136905	8.13802e-05
0.00312954	0.00188149	0.00517474	0.0052362	0.00529162	0.0124652	0.0262285	0.000791232	0.0015245	0.0312014	0.0107057	0.000149833	0.000404782	3.36965e-05
0.00114695	0.00140307	0.0031378	0.00878578	0.00100199	0.00657145	0.0218968	0.000364939	0.00118181	0.015529	0.0217728	0.000247743	0.000581953	4.62002e-05
0.00135273	0.00160387	0.0783419	0.0134036	0.00549708	0.0157216	0.00642141	0.000475672	0.00418366	0.00777827	0.0255514	0.000174522	0.000304858	0.000390265
0.00276036	0.000364727	0.00848071	0.00296444	0.00727399	0.00204574	0.00142479	0.000160429	0.00459629	0.00236501	0.0329772	5.18163e-05	6.08232e-05	0.00134532
0.00410599	0.00679662	0.00216007	0.0036832	0.00603983	0.00369718	0.000617239	0.000796954	0.00964461	0.00428465	0.0168421	0.000161065	7.87311e-05	0.000183847
0.0112152	0.00492933	0.00212129	0.00167391	0.00182978	0.00364282	0.00112883	0.00588894	0.024939	0.000272327	0.0149442	0.00155195	0.000330713	0.000151104
0.0149125	0.0024697	0.00365141	0.00166289	0.00404263	0.00510534	0.00134839	0.00275845	0.0138385	0.00442558	0.0152653	9.72748e-05	0.000201755	0.000150363
0.00925075	0.000288116	0.00570891	0.00311544	0.00559288	0.000510322	0.000436359	0.00369634	0.00105074	0.00424862	0.00797155	0.000180033	0.000110308	0.000246366
0.00176515	0.00112036	0.00735823	0.00351302	0.00146972	0.000152482	0.00021108	0.00330014	0.00253709	0.00250785	0.00537597	0.000481817	7.29031e-05	0.000649028
0.000469208	0.00360521	0.00359758	0.00195535	0.00129244	0.000680182	0.00121922	0.00463263	0.00352086	0.0029334	0.00842455	0.000392278	0.000126203	0.000891262
0.000450028	0.00691435	0.00417826	0.00103029	0.00119739	0.00665283	0.000988007	0.000985146	0.00505373	0.00208505	0.00349617	2.88222e-05	0.000145382	0.00132317
0.00103156	0.00469748	0.000265863	0.00104533	0.00206386	0.0204059	0.0166178	0.00166554	0.00118287	0.00462405	0.00444486	6.66512e-05	7.27971e-05	0.000695123
0.000628048	0.00147269	0.00114218	0.0011407	0.0038733	0.0100107	0.0163317	0.00288635	0.000327216	0.00649399	0.00799306	0.000104586	6.56976e-05	0.00526481
0.0011923	0.00031662	0.000558217	0.00142076	0.00342719	0.0397444	0.00364992	0.00543849	0.000537872	0.00351323	0.00248294	0.000133302	4.1008e-05	0.0045202
0.00315242	0.00181643	0.00175487	0.00197962	0.00211737	0.03707	0.0075922	0.00973151	0.00161521	0.00327894	0.00868829	0.000100984	0.000119739	0.00128174
0.0152139	0.00203641	0.0160315	0.00115829	0.00374847	0.0181295	0.00943322	0.0146392	0.000340356	0.00136863	0.00897143	3.96305e-05	0.00041612	0.000474824
0.00472683	0.00254165	0.0164007	0.00165897	0.00438107	0.00763978	0.00806236	0.0178136	0.000983026	0.00170665	0.00781112	3.96305e-05	0.000278261	0.000195927
0.000793139	0.00223435	0.00662729	0.00231192	0.00671662	0.00737985	0.00417254	0.00927756	0.00182258	0.00217459	0.0136247	8.10623e-05	0.000940217	0.000349469
0.000507673	0.00453186	0.00250424	0.00306426	0.00417095	0.00288084	0.00204531	0.00619517	0.00166819	0.00637054	0.00536537	9.00692e-05	3.95245e-05	0.00113657
0.00472101	0.00658046	0.00410949	0.0024946	0.00313335	0.000656658	0.00614262	0.00664149	0.00284735	0.00506719	0.000648816	6.65453e-05	0	0.00107204
0.00424682	0.00507948	0.0108947	0.00880612	0.000440068	0.000737508	0.00491661	0.00845983	0.0208064	0.00956599	0.00199699	4.49287e-05	0	0.00401688
0.00422075	0.00497352	0.00173611	0.00566949	0.00450431	0.00114324	0.00378111	0.00156339	0.0049111	0.0123403	0.00555717	2.3312e-05	3.96305e-05	0.00317838
0.014087	0.00917837	0.00191487	0.00453324	0.00490538	0.00166872	0.00392554	0.000805961	0.0199469	0.0137333	0.0145398	4.84255e-05	9.71688e-05	0.000910123
0.0187545	0.000661744	0.000386768	0.00157642	0.00227918	0.00759633	0.00892735	0.000418133	0.0189901	0.0133412	0.00290193	7.35389e-05	0.000131501	0.000575807
0.00214619	0.00910272	0.000583225	0.00115003	0.00163809	0.00917933	0.00578329	0.00244013	0.00213962	0.000744714	0.00479009	6.28365e-05	5.03328e-05	0.000202709
0.00435766	0.0106647	0.00390286	0.00131512	0.00087791	0.00219716	0.018708	0.0151258	0.00364674	0.00123543	0.0116292	7.18435e-05	7.73536e-05	0.000454585
0.000649876	0.026154	0.00123511	0.000269466	0.000595093	0.00756582	0.0244348	0.0112214	0.0104524	0.00557253	0.00322374	7.36448e-05	0.000154919	0.00047938
0.00059753	0.00647619	0.000871764	0.000665453	0.00176091	0.0836968	0.00896125	0.00381056	0.00787163	0.00946172	0.00401264	0.000138283	6.66512e-05	0.000223372
0.000283241	0.00170623	0.00153923	0.000212351	0.00144376	0.00158607	0.0297736	0.0015174	0.00311788	0.00902526	0.00246874	8.07444e-05	0	0.000338448
0.00613721	0.00167253	0.0107571	0.00138569	0.00288857	0.00126203	0.00266372	0.00291962	0.0026207	0.00655715	0.00561629	8.98573e-05	0	0.000304116
0.0079777	0.0027558	0.0135701	0.00525008	0.00545608	0.00395701	0.00550969	0.00157547	0.00600847	0.00306437	0.00282839	0.000152588	7.20554e-06	7.23733e-05
0.0188355	0.00573042	0.00828224	0.00972186	0.0035233	0.0105307	0.00819259	0.000364304	0.00193469	0.013372	0.00215054	0.000212563	0.000113593	7.07838e-05
0.00269116	0.00493251	0.0158582	0.0112585	0.00377984	0.0115722	0.00862111	0.000222736	0.00159687	0.02357	0.0154673	0.000194232	7.38568e-05	9.95e-05
0.003582	0.00141048	0.00346565	0.00815084	0.00422488	0.0127778	0.0185153	0.000171132	0.0046694	0.0081785	0.0499184	2.83983e-05	0.000243293	5.00149e-05
0.00359895	0.00140275	0.0770985	0.00576538	0.00546	0.00920465	0.0426218	0.000147714	0.00659847	0.00841469	0.0171988	0.00013023	0.000256856	0.000489765
0.00998825	0.000626352	0.0272069	0.00968054	0.00999737	0.00168122	0.0427683	0.000484149	0.00175741	0.00173696	0.00483269	5.70085e-05	0.000183741	0.000661956
0.00277668	0.0020647	0.0113155	0.0039853	0.00465912	0.00199636	0.0112789	0.000507673	0.019593	0.000762834	0.00305716	2.50075e-05	0.000137329	0.000181304
0.00252703	0.00134341	0.00797929	0.00149854	0.00161097	0.00317309	0.00180711	0.00220341	0.024135	0.00194709	0.0135042	0.00049644	0.000262896	0.00038698
0.0177943	0.00371467	0.023277	0.00168885	0.00280984	0.0114919	0.00143486	0.0061601	0.00283209	0.00374169	0.0186912	0.000341415	0.000127051	0.000306553
0.00229359	0.00154601	0.0362139	0.00174226	0.00811524	0.00721402	0.000790596	0.00241852	0.00395393	0.010964	0.00542026	0.00032266	0.000209596	0.000336011
0.00158087	0.00188796	0.0475899	0.000512017	0.00666385	0.00379711	0.00052823	0.00327905	0.00475862	0.00370322	0.00253656	0.000986841	0.000256115	0.000545396
0.00119421	0.0100758	0.0386182	0.000552071	0.0046641	0.00184451	0.00492944	0.00200695	0.0018301	0.00353474	0.00324122	0.00130653	0.000213093	0.000893169
0.000996802	0.0034754	0.0207595	0.00204828	0.0041043	0.00746356	0.0136947	0.00467629	0.00227875	0.00344605	0.00204129	0.00214969	0.000210762	0.000903977
0.00186295	0.00194454	0.0150468	0.00199774	0.004744	0.00446277	0.0301193	0.00101693	0.00179164	0.00268502	0.00583638	0.0027096	0.000191159	0.000835419
0.00222513	0.000721402	0.000716527	0.00133006	0.00395277	0.016092	0.00737233	0.00156678	0.000986205	0.00138632	0.00495084	0.00188933	0.000164138	0.003566
0.0021232	0.000813378	0.00113148	0.00222238	0.00164244	0.0121266	0.00236808	0.00560188	0.00103823	0.000973596	0.00359853	0.000976668	0.000337707	0.00141133
0.00161415	0.001592	0.000389099	0.00288412	0.00315815	0.00991662	0.00886737	0.00738419	0.000859155	0.00262282	0.000778834	0.000207159	0.00014517	0.000714832
0.001894	0.00629224	0.00327598	0.002985	0.00279469	0.0109155	0.00428306	0.00713931	0.00012366	0.00669342	0.00262653	0.000212563	0.000354343	0.000400331
0.0118452	0.00279797	0.0132505	0.00119283	0.00525803	0.030461	0.0048026	0.0038325	0.00103876	0.00239891	0.00913599	0.000147714	0.000107553	0.000857989
0.0103281	0.00873523	0.00933785	0.00110573	0.0057248	0.0198147	0.00286569	0.00252035	0.00187874	0.00322723	0.0337877	0	0.000362502	0.00138028
0.00566663	0.0137903	0.00332801	0.00128894	0.0107864	0.00615099	0.00777435	0.00753106	0.00141949	0.0104092	0.0035144	0.000117196	0.00218519	0.00315899
0.000647651	0.000839763	0.00585916	0.00242986	0.00527297	0.00295999	0.00131777	0.00629902	0.000460413	0.0116447	0.00679684	8.10623e-05	9.89702e-05	0.00253699
0.00344213	0.00511063	0.0113819	0.00338236	0.00130177	0.000545502	0.00221867	0.00620408	0.00311957	0.00347445	0.00153499	0.00011709	9.54734e-05	0.00225608
0.00410366	0.00619433	0.00812531	0.00866646	0.00165081	0.000837008	0.00326686	0.0102393	0.021647	0.00618161	0.00085587	6.12471e-05	0.000126097	0.000776185
0.00643179	0.0126274	0.00533973	0.00416014	0.000907262	0.00242329	0.0038858	7.20554e-06	0.0117242	0.0145035	0.0153152	4.673e-05	0.000129806	0.000322024
0.00102075	0.0139357	0.00522179	0.00476646	0.00286463	0.000696606	0.0040564	0.00074323	0.025998	0.0143741	0.00534513	5.5737e-05	8.29697e-05	0.000321812
0.00958284	0.000749588	0.00421291	0.00777128	0.00302357	0.00544771	0.00883717	0.000343959	0.0123112	0.0138877	0.00577789	6.64393e-05	0.000126097	0.000161171
0.0111239	0.00208908	0.00208865	0.00786103	0.00405905	0.00833967	0.0159791	0.0142762	0.00375674	0.00280243	0.0148394	3.41203e-05	5.75383e-05	0.000281864
0.00809076	0.00803767	0.00506083	0.00580713	0.00678677	0.00115066	0.0141954	0.00982602	0.00553724	0.00577217	0.0026528	3.24249e-05	0.000111368	0.000502798
0.00408554	0.0071143	0.00082122	0.000890626	0.00657929	0.0109237	0.00479963	0.0105964	0.013386	0.0029211	0.00255214	3.42263e-05	0.000138707	0.000721931
0.00101227	0.0160388	0.00105773	0.00101365	0.0069544	0.0594611	0.00332546	0.00646125	0.00763003	0.00177108	0.00177564	7.35389e-05	7.75655e-05	0.00100994
0.00147777	0.0111323	0.000805855	0.00271267	0.00396517	0.00197389	0.0217032	0.00336901	0.00581095	0.00562827	0.00386895	5.74324e-05	0.000154919	0.000605371
0.00313049	0.00137371	0.00283591	0.00930182	0.0023063	0.00375027	0.001656	0.00227006	0.00449679	0.00272899	0.00451756	6.29425e-05	7.38568e-05	0.000678274
0.00261105	0.000965012	0.0165192	0.0108206	0.00107214	0.00558302	0.000916693	0.000635783	0.00563918	0.00261815	0.00185066	9.52615e-05	2.52194e-05	0.000345866
0.0156372	0.00272009	0.0314028	0.00619931	0.00176207	0.00685904	0.000289281	0.000164244	0.0047582	0.0204736	0.00657442	0.000276777	1.98152e-05	0.000200484
0.00878588	0.00701735	0.0425863	0.00143867	0.00154548	0.00558779	0.00140794	0.000126097	0.00512505	0.0139334	0.0555704	0.00023969	0.000311428	0.000169966
0.0038183	0.000889566	0.00704564	0.00092517	0.0014019	0.0156326	0.00418133	8.29697e-05	0.0091238	0.00231118	0.0112018	0.000112322	0.00104215	0.000242339
0.00355964	0.00089709	0.0940304	0.00118849	0.00319958	0.00404188	0.00573868	8.29697e-05	0.0049608	0.0111668	0.0106706	0.000164138	0.000726594	0.000266075
0.0150608	0.000750224	0.0311008	0.00556162	0.00325033	0.00175805	0.0156955	0.000262154	0.0105933	0.00363859	0.0100213	0.000110626	0.000320541	4.14318e-05
0.00227907	0.0019385	0.0178647	0.0107474	0.00223117	0.000790384	0.0236026	0.00236066	0.0233039	0.00472609	0.00940397	9.48376e-05	0.000222948	6.64393e-05
0.0101379	0.00121986	0.00399823	0.0045504	0.00151316	0.00141123	0.0157092	0.00216611	0.00676049	0.00449668	0.00494067	9.82285e-05	0.000313017	0.000163184
0.00915199	0.00276311	0.0015031	0.00554636	0.001265	0.00605085	0.0104613	0.00497712	0.0042465	0.0111985	0.000940217	0.00027434	5.5525e-05	0.000296805
0.000382741	0.0014268	0.00245031	0.00417052	0.00761212	0.00280878	0.0113145	0.0037507	0.00265482	0.011434	0.00194603	0.00036833	7.72476e-05	0.000551754
0.00154972	0.00914998	0.00540426	0.00300111	0.00597297	0.00375292	0.00954088	0.00964589	0.00339074	0.0086671	0.0013023	0.000532998	7.8943e-05	0.00152969
0.00168525	0.00648435	0.0111825	0.00319788	0.00312837	0.00813601	0.00701364	0.00764094	0.001345	0.00694211	0.00113042	0.00020557	9.34601e-05	0.000311004
0.00136354	0.000641187	0.0244208	0.00331338	0.0010092	0.0104881	0.00558429	0.00714832	0.000539462	0.00871934	0.00358783	0.00123225	0.000233438	0.000341098
0.00202232	0.00240676	0.0184866	0.0032089	0.000679016	0.00730536	0.00920698	0.00205962	0.00036282	0.0113772	0.00648816	0.000341627	0.000418345	0.000311534
0.00284672	0.000558959	0.00800313	0.00131989	0.000830968	0.0102883	0.0100346	0.0042146	0.000391218	0.0102686	0.00836574	0.000333574	0.000132879	0.000701692
0.00831265	0.000594775	0.00169023	0.0010643	0.00140349	0.0146422	0.0109927	0.00537194	0.000549316	0.0093192	0.00399547	0.00152206	1.26097e-05	0.00163756
0.000564681	0.00306002	0.00107786	0.000444094	0.00585228	0.00518534	0.00734297	0.00754113	0.000153965	0.00540352	0.00203832	0.00207202	9.69569e-05	0.00149992
0.000647757	0.00603008	0.00228543	0.000910547	0.00355678	0.00477303	0.00381925	0.00598854	0.000306235	0.00428751	0.00561608	0.00113275	0.000336435	0.00202391
0.00304042	0.00214005	0.00996844	0.000670751	0.00359154	0.0158379	0.00339381	0.0119705	0.00244893	0.00112481	0.00679154	0.000482347	7.06779e-05	0.00221295
0.00487359	0.00338512	0.0106229	0.00231234	0.00500531	0.0435243	0.00233004	0.0140079	0.00212309	0.00317552	0.0242493	5.23461e-05	0.000609716	0.00106854
0.0108429	0.00788498	0.000466877	0.00383621	0.00846704	0.0191821	0.0110143	0.00939263	0.00136354	0.00552008	0.0040688	7.20554e-06	0.00292397	0.00087293
0.00725683	0.000849512	0.00263956	0.00271469	0.00594277	0.00963253	0.00220765	0.00641155	0.000690354	0.00678772	0.00297705	0.000115289	9.00692e-05	0.000740369
0.0012082	0.00104152	0.0141026	0.00164244	0.00178168	0.00339137	0.000429153	0.00581529	0.0039675	0.00375737	0.000266605	0.000115289	0.000115289	0.000400967
0.00245921	0.00482358	0.00982783	0.00413534	0.00282595	0.00186433	0.000619888	0.00540744	0.0204529	0.00408681	0.000342051	9.00692e-05	0.000100878	0.000629849
0.0138297	0.0199902	0.00192928	0.00250806	0.00211038	0.00761477	0.00167571	0.000325309	0.0142767	0.00224219	0.0101435	9.72748e-05	6.66512e-05	0.000774595
0.000858519	0.00917127	0.00110573	0.00221422	0.00125673	0.0021836	0.00209056	0.000563727	0.0266075	0.00900322	0.00706609	3.06235e-05	0	0.000484573
0.00207636	0.00180128	0.00418536	0.00433901	0.00194507	0.00442664	0.0197945	0.0105366	0.00941934	0.0168462	0.00629499	2.52194e-05	0.000129806	0.000555568
0.0072493	0.000276777	0.00430552	0.00715076	0.00112396	0.007745	0.011244	0.0149129	0.00178485	0.0132893	0.0086085	3.42263e-05	4.673e-05	0.000326792
0.00217342	0.00392935	0.00373512	0.0108725	0.00160238	0.000922945	0.00569566	0.0100407	0.00301584	0.00586404	0.0177103	1.98152e-05	0.000132879	0.000347985
0.00714599	0.0156338	0.00238175	0.0151532	0.000677639	0.0119649	0.00568125	0.0164121	0.0190787	0.00171407	0.0126891	4.673e-05	0.000106282	0.000276883
0.0081537	0.0101252	0.0023774	0.0150116	0.00227578	0.0485451	0.012289	0.00556723	0.0090313	0.00491725	0.00651211	1.97093e-05	0.000149303	0.00036441
0.0161715	0.00819535	0.000284301	0.0128284	0.00188552	0.0016044	0.00725343	0.00173611	0.00572904	0.0107632	0.00256125	7.8943e-05	0.00053427	0.00066683
0.00582462	0.00723362	0.000523567	0.00987763	0.00202476	0.00669744	0.00148593	0.000489023	0.00496451	0.0126016	0.00666322	0.000136481	0.00021055	0.000372887
0.00573836	0.00123787	0.00486724	0.0105378	0.00628387	0.0101646	0.000110308	0.000127898	0.00312487	0.017136	0.00408692	0.000129276	0.000153224	8.26518e-05
0.00657781	0.000862651	0.0202187	0.00604428	0.00729667	0.00667932	0.000393762	0.000133514	0.00684081	0.0213757	0.00451427	0.000100666	0.000282288	0.000100772
0.0147434	0.00671885	0.0409984	0.00132296	0.00870578	0.00332355	0.00265514	9.00692e-05	0.00814353	0.00257418	0.023148	6.11411e-05	0.000964801	0.000194444
0.00388273	0.00339211	0.0247458	0.000642141	0.00774553	0.011734	0.00625187	7.20554e-06	0.0116675	0.00531419	0.0146676	0.000261201	0.00137795	0.0001226
0.00206682	0.00372696	0.0995256	0.00139152	0.00245433	0.000630167	0.023113	0.000144217	0.00450834	0.0107267	0.00674873	0.000126945	0.000437207	6.85586e-05
0.00534376	0.00153955	0.0273213	0.00120979	0.00259739	0.00305186	0.00610648	0.000125673	0.0228331	0.00492255	0.00169553	1.96033e-05	0.000728925	0.000115289
0.00389438	0.0022832	0.0101153	0.00590049	0.00113614	0.00201554	0.0227914	0.00376712	0.0122417	0.00376235	0.00739903	0.000125461	0.000990338	0.000129806
0.0092642	0.0029921	0.000884162	0.0054049	0.000461049	0.00252989	0.0314274	0.00191742	0.00644048	0.00537067	0.00547875	0.000100136	0.000560866	0.000129806
0.00383928	0.00236024	0.0080915	0.004465	0.00177119	0.00159338	0.0327239	0.00177585	0.00685141	0.0101537	0.00287819	0.0001759	0.00025728	0.000129806
0.000335269	0.00661585	0.0111193	0.00473934	0.00227854	0.00150765	0.0278758	0.0011886	0.0108088	0.0201112	0.00116581	0.000219875	0.000390689	0.000129806
0.00262695	0.0106304	0.0051775	0.00801309	0.00183603	0.00361707	0.00431029	0.00375059	0.00369231	0.00972483	0.00211843	0.000150257	0.000898679	0.000659837
0.00299729	0.00106409	0.00272285	0.0145447	0.00510491	0.00453419	0.00538095	0.00424057	0.000964801	0.00986131	0.00491058	9.6639e-05	0.00117673	0.000508414
0.0019917	0.00111421	0.00304317	0.0133748	0.00270303	0.00943576	0.00807646	0.00310432	0.001608	0.00686497	0.00629701	0.000733376	0.000886917	9.49436e-05
0.00360266	0.00105879	0.0017554	0.0023471	0.00180923	0.00298754	0.0103578	0.000604524	0.000702646	0.00868257	0.0131563	0.000128746	0.000487328	0.000336329
0.00650522	0.000184801	0.0107898	0.0035874	0.0015475	0.00546784	0.00708824	0.00344637	0.00059806	0.0138657	0.0141009	8.26518e-05	0.000347455	0.00115395
0.025155	0.00194401	0.00964069	0.00275962	0.000819418	0.00922744	0.0113	0.00297154	0.000914998	0.0183844	0.00494597	0.000278155	0.00018745	0.00311777
0.020061	0.0014499	0.0147833	0.000701586	0.0028801	0.000824928	0.00828754	0.00953727	0.000449181	0.0229854	0.00270865	0.000529183	0.000564893	0.00234434
0.00417688	0.00615046	0.00623004	0.0010856	0.00171396	0.00149812	0.00545936	0.00520685	0.00084983	0.0248513	0.00750256	0.000276566	0.000546985	0.000659095
0.00165462	0.00512981	0.00361432	0.00305769	0.000871234	0.00308323	0.00197707	0.00486575	0.00330056	0.0156811	0.0260531	0.000974443	3.34846e-05	0.000123554
0.000919554	0.00827874	0.0127416	0.00295247	0.00126383	0.0346455	0.00205623	0.000874201	0.00221973	0.00301531	0.0070804	0.00123501	0.000369284	8.94335e-05
0.00352489	0.011613	0.000976351	0.00226699	0.00706334	0.0229317	0.00724803	0.0013522	0.00123363	0.00189612	0.00389078	0.00156731	0.00186422	0.00037935
0.0126349	0.000782331	0.000538826	0.00968615	0.00217501	0.00251918	0.00225057	0.00586626	0.000513289	0.00234106	0.000631438	0.00138495	0.000115289	0.000720978
0.00310082	0.000750012	0.00631883	0.0237313	0.00277424	0.00569905	0.00120841	0.0105038	0.00553926	0.00586753	0.000127474	0.000247002	0.000111792	0.00126542
0.00296074	0.00147904	0.0128465	0.0330935	0.000798437	0.0123316	0.000269678	0.00118097	0.0144243	0.0064035	0.00011158	3.96305e-05	0.000100878	0.00135464
0.0139014	0.0137418	0.0049341	0.028468	0.00349744	0.0828513	0.000756794	0.00101238	0.00591448	0.0109588	0.00564808	3.96305e-05	0.000115395	0.000356356
0.000724263	0.00433487	0.00199731	0.00756507	0.00172498	0.105341	0.00132667	0.000874095	0.0495896	0.00816801	0.0072937	0.000127898	0.000120587	0.000205676
0.000592656	0.0018816	0.00240358	0.00313261	0.000546667	0.0587251	0.022985	0.0230913	0.0101393	0.0177495	0.00719918	6.12471e-05	0.000341733	0.000565211
0.00239362	0.0011727	0.00607597	0.00155799	0.000396834	0.0331163	0.0041648	0.00496303	0.00288698	0.00853072	0.00225788	0.00011709	0.000297864	0.000397364
0.00950686	0.00197326	0.00519286	0.00525326	0.000461578	0.013256	0.00106176	0.0200463	0.00748274	0.0075531	0.00250657	9.54734e-05	0.000672552	0.000804689
0.0128248	0.00245073	0.0137669	0.00832038	0.000245836	0.0217358	0.00717248	0.00988081	0.0237708	0.00189845	0.00867992	3.60277e-05	0.00160673	0.00112258
0.00391632	0.0165552	0.0115773	0.00720851	0.0011816	0.0459216	0.0113699	0.00375387	0.00537724	0.00419097	0.0145555	4.673e-05	0.00119771	0.000884692
0.0153722	0.00864453	0.010147	0.0105623	0.00124868	0.00525072	0.00751559	0.00285414	0.001862	0.0111702	0.00412167	5.03328e-05	0.000821855	0.000407007
0.00745434	0.00777298	0.00750001	0.0197503	0.00118436	0.00638824	0.0105357	0.00106949	0.00839615	0.00478448	0.000968721	5.5631e-05	0.000686646	0.00029903
0.0110816	0.00618373	0.00838746	0.020323	0.000452889	0.00819683	0.00159539	0.000366529	0.00813092	0.00696511	0.00197548	5.03328e-05	0.000501633	0.000460943
0.0075833	0.00408512	0.00809299	0.0198864	0.0014978	0.00337378	0.000674778	0.000348515	0.00966167	0.0079599	0.0181817	2.87162e-05	0.000874519	0.000147714
0.00713105	0.00295289	0.0165211	0.0082975	0.00113826	0.00462405	0.00398646	0.000163926	0.0127982	0.00315677	0.0308555	5.5737e-05	0.000702222	5.23461e-05
0.00501188	0.00212648	0.06314	0.00565508	0.000205358	0.0101381	0.00255669	7.75655e-05	0.00537819	0.00411457	0.0139707	5.5737e-05	0.000494533	0.000115395
0.0013148	0.00237242	0.0751428	0.0042892	0.00140953	0.00219038	0.0212225	8.82679e-05	0.0132319	0.00276672	0.0223472	3.58158e-05	0.00224357	0.000129806
0.00239457	0.000607491	0.0144104	0.000389311	0.00429291	0.00425423	0.0189215	0.000129594	0.0301639	0.00185998	0.00517686	0.000110732	0.00182279	0.000138813
0.00210285	0.00132751	0.00735039	0.00162273	0.00366285	0.00127082	0.00653405	0.00859801	0.0109676	0.000606431	0.00319407	0.000176748	0.000436465	0.000144323
0.0052841	0.00179386	0.00286643	0.00354332	0.00142214	0.00487677	0.00659084	0.00567722	0.0229355	0.00179831	0.00883929	0.000141144	9.87583e-05	0.000129806
0.00262801	0.00631195	0.00202963	0.00206979	0.00195609	0.0021623	0.0172407	0.00784016	0.0114565	0.0104353	0.00696214	0.000283347	0.000363774	0.000144111
0.0005668	0.00918145	0.00347137	0.00290436	0.00104607	0.0031449	0.0403951	0.0109167	0.00136121	0.00428995	0.00650925	0.000255055	0.00110001	0.000138707
0.00515726	0.00247542	0.00305939	0.00555166	0.00220203	0.00101248	0.0628568	0.00801023	0.00605933	0.0102752	0.00462193	0.000778622	0.00052611	0.000466453
0.00355954	0.000259293	0.00956313	0.0212685	0.00132423	0.0020682	0.0115294	0.0077769	0.00489012	0.00366116	0.00415516	0.000791868	0.000411881	0.000822385
0.00159486	0.00108539	0.00687567	0.0218265	0.000814226	0.0140091	0.0064018	0.00488864	0.00130802	0.00197336	0.00481139	0.000679122	0.00126065	0.000718329
0.00210529	0.000401285	0.0026314	0.0393739	0.00108835	0.00591087	0.00583394	0.00709131	0.000967238	0.00321367	0.0178296	0.000409232	0.00173071	0.000665983
0.0209062	0.000927077	0.00317298	0.0588926	0.00185649	0.00728152	0.0089515	0.00696797	0.000610034	0.0100794	0.0205842	0.000274128	0.00110457	0.00104088
0.00723743	0.00215848	0.0072919	0.00634575	0.00274807	0.0112103	0.0122701	0.00860235	0.00151486	0.0120005	0.010999	0.000418451	0.000319905	0.00203885
0.0120214	0.0018692	0.0101367	0.0020096	0.007585	0.00638167	0.00593588	0.0095306	0.00100538	0.00582271	0.0239912	0.000530985	0.0001226	0.000729879
0.0155561	0.00977474	0.00645479	0.000986523	0.00792185	0.00410091	0.00610479	0.00548628	0.00224876	0.0055969	0.0372959	2.77625e-05	5.76443e-05	0.00114017
0.00545904	0.00798819	0.0122887	0.00101089	0.00432332	0.00310569	0.00543012	0.00163884	0.00455623	0.0109506	0.00750976	3.32726e-05	0.000166257	0.00056341
0.0026066	0.0141716	0.0179569	0.00503943	0.00238069	0.00840749	0.00339116	0.000603464	0.00172785	0.0072172	0.00593673	0.000195185	8.00027e-05	0.000622431
0.000777457	0.0229421	0.0090883	0.00165738	0.00316895	0.047999	0.00633939	0.00300503	0.00138103	0.00244925	0.00860045	0.000532044	0.00023524	0.00135051
0.00642766	0.00127369	0.00275336	0.0271149	0.00183222	0.0656925	0.00474156	0.00897916	0.00395203	0.00337728	0.00608423	0.000771417	0.000917011	0.00144789
0.00857692	0.00116497	0.00180552	0.0552601	0.00237666	0.0573333	0.00146707	0.0137908	0.00108931	0.00184133	0.00610722	0.00155926	0.000147714	0.0015902
0.00533242	0.000899421	0.00363371	0.040152	0.000368436	0.0602911	0.00143666	0.0011318	0.00374116	0.000648604	0.00578615	0.000476625	0.000122494	0.00211387
0.00867526	0.00574515	0.0059043	0.0342562	0.000519858	0.0283321	0.00133875	0.0035535	0.0106512	0.00458039	0.00525135	8.29697e-05	7.92609e-05	0.00215265
0.000722249	0.00549369	0.0118808	0.0567165	0.00286357	0.0101116	0.00148148	0.0030135	0.00762378	0.00294187	0.00564406	7.20554e-06	0.000120587	0.00127962
0.000285361	0.00450155	0.00710127	0.108389	0.00245137	0.0357414	0.00121477	0.0155991	0.0667204	0.0197477	0.0032533	0.000127898	0.000466983	0.00100581
0.00126796	0.000306235	0.00427384	0.129327	0.000551754	0.0413556	0.0252563	0.00898001	0.0110192	0.0113648	0.00122123	0.000115395	0.000189993	0.00146304
0.00373056	0.000324249	0.021401	0.0821089	0.000558217	0.0306358	0.0153962	0.0232221	0.00423453	0.00800482	0.00175052	6.48499e-05	0.000892427	0.000991079
0.0056502	0.000632922	0.0315195	0.0236276	0.000324037	0.0153932	0.0186587	0.00259696	0.00983832	0.000866784	0.00198322	0.000127898	0.00206259	0.000176536
0.0148214	0.00142966	0.035137	0.00399155	0.000199742	0.0294537	0.0277101	0.0014107	0.0295766	0.0062525	0.0138356	6.29425e-05	0.00624212	0.000116984
0.00510163	0.0100716	0.0406914	0.0012118	0.00295671	0.0203083	0.0180831	0.00102753	0.016781	0.00765652	0.0319343	6.28365e-05	0.00507217	3.08355e-05
0.0075531	0.00613594	0.0514722	0.00240909	0.00220267	0.00368023	0.0104147	0.000578351	0.0117854	0.00726265	0.0536828	2.52194e-05	0.000897302	6.48499e-05
0.0130671	0.00409879	0.0795038	0.000637372	0.00201342	0.00392988	0.011464	0.000161701	0.0196561	0.00344107	0.0661103	1.62125e-05	0.000828531	0.000158416
0.0166925	0.00354555	0.111618	0.00403955	0.000209808	0.00290998	0.00897376	0.000256962	0.00934919	0.00422043	0.0445027	5.20282e-05	0.000635677	0.000290977
0.00452052	0.00631873	0.109582	0.0121684	0.000126521	0.0161265	0.00348674	0.000132561	0.0102746	0.0036424	0.0135578	0.000146548	0.000444412	0.000174205
0.00175042	0.0108437	0.0616537	0.0123151	0.000379986	0.0103486	0.0062916	0.000113381	0.00726149	0.0029192	0.0221188	0.000269254	0.00208823	0.000254419
0.00138526	0.0110334	0.0133665	0.00982783	0.00114674	0.00355487	0.00454246	4.85314e-05	0.00384108	0.00293159	0.0282919	0.000228034	0.0044011	0.00041665
0.00100507	0.00744767	0.016853	0.00963656	0.000226551	0.00747172	0.00575129	0.00031556	0.0377186	0.00719653	0.00424883	0.000144323	0.00144916	0.000297864
0.00122653	0.00530593	0.0203502	0.0140241	0.00139173	0.00316556	0.0197702	0.0130436	0.026429	0.00877455	0.0110435	8.02146e-05	0.000195609	0.00068601
0.00661744	0.00366052	0.00180647	0.011485	0.00464641	0.00218752	0.0099606	0.010842	0.0129066	0.00757896	0.00532235	0.000108295	4.84255e-05	0.000916587
0.000390583	0.00304148	0.0033013	0.00694052	0.00367482	0.00141621	0.00645288	0.00160058	0.0305715	0.00404358	0.00636631	0.000552177	0.000152694	0.000530561
0.00128704	0.0053872	0.0104926	0.00710318	0.000918812	0.00546212	0.00285774	0.00213506	0.0148834	0.00943502	0.00388273	0.000570191	0.00142744	0.000271903
0.0019385	0.00189845	0.00941489	0.00633897	0.000740157	0.00128492	0.00489362	0.000611517	0.00273779	0.0109666	0.00140773	0.000236511	0.000664075	0.000100878
0.00387351	0.000941806	0.0059327	0.0102394	0.00060463	0.00361305	0.0213341	0.00263786	0.00350221	0.00444412	0.00291093	0.000793563	0.000292142	0.00011158
0.00841755	0.00160048	0.00281641	0.0139496	0.00161065	0.0166665	0.0729526	0.00150204	0.00808811	0.0103476	0.00154675	0.000442929	0.000327428	0.00010448
0.00747278	0.00164223	0.00228628	0.00407897	0.00224516	0.0117946	0.0765083	0.00123533	0.00286622	0.0377688	0.0029192	9.82285e-05	0.00116539	0.00156106
0.0157505	0.00253741	0.00161065	0.00875452	0.00298384	0.00665548	0.0664403	0.00283072	0.00164731	0.0384139	0.0123811	9.3672e-05	0.000921249	0.00052219
0.00457191	0.000951343	0.00346237	0.0226163	0.00323115	0.0104717	0.0340399	0.00410599	0.000617663	0.0436712	0.00895543	0.000437842	0.00156286	0.00152291
0.00561449	0.00398244	0.000662698	0.0353536	0.00728618	0.00417487	0.00999546	0.00332663	0.0019847	0.060233	0.0303665	0.00076845	0.000819842	0.00116094
0.012475	0.00363085	0.00147088	0.010286	0.00339974	0.00302113	0.00335185	0.00209861	0.000657399	0.0318916	0.00551605	0.000234922	0.00045681	0.00182629
0.0147759	0.0067695	0.005723	0.00465107	0.00779512	0.00265821	0.00628524	0.00179058	0.00183964	0.00499948	0.00911639	0.000387722	0.000296805	0.00323211
0.0154347	0.00398	0.0154443	0.00274785	0.00443437	0.00307359	0.00942983	0.00245402	0.00595612	0.00476816	0.00334496	0.00021002	0.000461896	0.00220818
0.00834529	0.00167529	0.0104445	0.0101052	0.00125281	0.00681761	0.00811312	0.00697168	0.00185945	0.00404453	0.00366561	0.000436465	0.000126627	0.00072013
0.00275379	0.00361792	0.00568867	0.0429397	0.00275029	0.0185763	0.00565232	0.0069544	0.001075	0.00950803	0.00586573	0.000336753	0.000201755	0.000655174
0.00458124	0.00130357	0.00865512	0.0465031	0.00324228	0.00712374	0.00894992	0.0127462	0.00274277	0.00343079	0.003303	0.000443247	0.000313017	0.000564575
0.00687133	0.00111304	0.00434875	0.00695833	0.000924428	0.0027523	0.00332154	0.00501325	0.000293096	0.0063306	0.0038219	0.000580046	8.11683e-05	0.000459989
0.00499556	0.000922733	0.00245688	0.000676791	0.00252512	0.0123883	0.00128396	0.00654835	0.00120491	0.00911384	0.00663227	0.000602404	0.000120693	0.000437525
0.00138124	0.00552517	0.00519096	0.00259029	0.00360436	0.0114018	0.000868691	0.00911215	0.00997988	0.0114742	0.00787417	0.000857777	0.000127686	0.00101174
0.000911183	0.00361654	0.00517167	0.00495688	0.0034327	0.00755617	0.000342263	0.018457	0.0114378	0.013147	0.00558069	0.000414001	0.000175794	0.00116581
0.00563865	0.000620736	0.0182544	0.00195132	0.00259103	0.00901593	0.000760078	0.007331	0.0485068	0.00629044	0.00502544	0.000191053	0.00142903	0.000724369
0.0119976	0.000433074	0.040567	0.00559966	0.00333415	0.00871351	0.0153471	0.0162485	0.0129603	0.0191212	0.00414562	0.000113593	0.00175402	0.00046783
0.0123427	0.00169616	0.0175744	0.0522075	0.00103643	0.0154938	0.012956	0.00374497	0.00803757	0.00333224	0.00229857	1.26097e-05	0.00305186	0.000116454
0.00160895	0.0218875	0.0138884	0.117991	0.000805007	0.0297991	0.00338756	0.00131183	0.0157099	0.00605742	0.00236829	0.000117196	0.00492202	0.000147184
0.00177458	0.0502821	0.0065333	0.0562703	0.00449265	0.0539514	0.00646612	0.000545396	0.0274527	0.00530985	0.00449753	9.00692e-05	0.00186761	0.000238419
0.00422234	0.0451923	0.00924153	0.0406666	0.00141599	0.0411957	0.0123883	0.000363456	0.0145837	0.0104229	0.00134722	4.85314e-05	0.00224421	0.00029797
0.00278664	0.0267544	0.00671122	0.0464785	0.00319831	0.0154857	0.0147653	0.000112534	0.0315203	0.00585376	0.00217607	4.13259e-05	0.00410493	0.000238419
0.00488567	0.0139053	0.00453801	0.0680036	0.00104046	0.0117039	0.0101257	0.000178655	0.0319609	0.00531885	0.00340419	9.87583e-05	0.00121403	0.000157144
0.00332038	0.0280191	0.00424269	0.0783436	0.000614484	0.00548395	0.0101695	0.000511169	0.00996918	0.00714673	0.0197646	0.000168059	0.00220691	0.000121752
0.000835737	0.0280703	0.00308514	0.0465983	0.000897302	0.0139609	0.00347021	7.72476e-05	0.00598865	0.00555303	0.012971	0.000410716	0.00578382	8.92215e-05
0.00101588	0.012316	0.00144418	0.0223367	0.00107278	0.00835631	0.014774	7.72476e-05	0.00773684	0.00533507	0.0213521	0.000401815	0.00377666	2.29941e-05
0.00142839	0.00963137	0.00409879	0.0114113	0.00124645	0.00690132	0.0133829	0.00045077	0.0239939	0.00975121	0.0137632	0.000404782	0.00054317	0.000189039
0.00442886	0.0043726	0.0247987	0.00916025	0.000675095	0.00261762	0.0256074	0.00971752	0.0635343	0.0105435	0.0110602	0.000656976	0.000247955	0.000151104
0.0042732	0.0010963	0.00790119	0.00576062	0.00137806	0.00130653	0.0102472	0.00337505	0.0153756	0.0128493	0.000869645	0.00055684	0.000177066	0.000109143
0.000689401	0.00364897	0.0038503	0.00480843	0.00261423	0.00112756	0.010391	0.00567065	0.0169093	0.00696532	0.00302951	0.000568602	2.51134e-05	0.000237677
0.00164392	0.00817437	0.00112767	0.0086458	0.00115755	0.00935555	0.0121882	0.00235303	0.028322	0.00141716	0.0137124	0.000268724	0.00152535	0.000368436
0.0027683	0.00258721	0.0012561	0.0263266	0.000862016	0.00406615	0.0111968	0.0011656	0.00960594	0.00358783	0.005588	0.000891791	0.00142945	0.000540309
0.00559288	0.00162464	0.00687398	0.00263394	0.00080257	0.00661712	0.00849077	0.0018141	0.00218783	0.00220786	0.005325	0.00152079	0.00025728	0.000348303
0.0159746	0.00182088	0.00908004	0.00143189	0.00237603	0.00773991	0.00292545	0.00063822	0.00211673	0.0111031	0.00934558	0.000726276	0.000195291	4.15378e-05
0.00629754	0.00193448	0.00289154	0.00038645	0.00234456	0.0253664	0.0025373	0.00136693	0.00684728	0.00952265	0.0060925	0.000799179	0.000284407	0.000601768
0.0162952	0.00518915	0.00275156	0.00126606	0.000498136	0.02348	0.0151753	0.00205241	0.0112559	0.00107076	0.00386874	0.000483725	0.00190258	0.00113127
0.00588756	0.00831223	0.00277148	0.00234148	0.000841882	0.0184733	0.0402326	0.00219981	0.00398	0.00181188	0.00332281	0.00067997	0.00175826	0.000523143
0.00449	0.0053125	0.000455432	0.0090207	0.00962151	0.00569153	0.0914559	0.00277371	0.000803206	0.00485124	0.00608815	0.000325733	0.00162824	0.000815815
0.00296582	0.00269646	0.000727654	0.0106328	0.00713009	0.000913408	0.0261644	0.00511943	0.00384543	0.0279523	0.00812022	0.000483089	0.000300195	0.00131724
0.00174967	0.00947316	0.000308885	0.0131916	0.00659985	0.000315772	0.011629	0.00629817	0.0011532	0.0298424	0.00985781	9.53674e-05	0.0003749	0.000636419
0.00578096	0.0166186	0.0072155	0.0146115	0.00405502	0.00051562	0.00471486	0.00716029	0.00279882	0.0064231	0.00221856	0.000131289	0.000323825	0.000387086
0.0127298	0.0251889	0.00790469	0.00852309	0.00182692	0.000971052	0.00469346	0.00753159	0.00452741	0.00157642	0.00622272	0.000196457	0.000314395	0.000419935
0.0135179	0.0112584	0.00607914	0.0119136	0.00376447	0.00659964	0.00998063	0.00353252	0.00265588	0.00959629	0.00845517	0.00107627	8.03206e-05	0.000339826
0.0113281	0.00314172	0.0023435	0.00408014	0.00206206	0.00199223	0.0187279	0.0100826	0.0010074	0.0216118	0.00332695	0.000803736	0.00011105	0.000300725
0.00875791	0.00270822	0.00599723	0.000671175	0.000916905	0.00614399	0.013635	0.0103484	9.00692e-05	0.0178447	0.00135273	0.000393867	0.000132879	0.000169224
0.0115392	0.00175677	0.0178687	0.00232061	0.000975715	0.0268431	0.00230439	0.0117836	0.000682725	0.00372124	0.000876957	0.000338448	0.00011709	0.000113275
0.0140965	0.00172562	0.0149546	0.000532574	0.000666724	0.0323322	0.000482983	0.0205255	0.00632932	0.00330925	0.00171238	0.000284089	0.000180033	0.000249333
0.0112058	0.00169786	0.0134243	0.000655704	0.00375281	0.0186476	0.000328064	0.0385813	0.00604163	0.00962745	0.00148413	0.000711123	0.000327322	0.000302739
0.00598356	0.0032479	0.0357718	0.00366561	0.00405153	0.00602192	0.0002754	0.00496737	0.0245847	0.00558154	0.0020789	0.000850995	0.000635995	0.000173251
0.00308662	0.00779406	0.0258931	0.00486967	0.00132826	0.00741217	0.0118172	0.0127996	0.010768	0.0238429	0.00105445	0.00170475	0.00180795	0.000272115
0.00116126	0.0338818	0.0119597	0.00532659	0.00301414	0.0185708	0.0202056	0.00711483	0.00454203	0.00122007	0.000255373	0.00155258	0.00434928	0.000160535
0.00085428	0.0380071	0.0184768	0.00481277	0.00309806	0.00223086	0.00957044	0.00144206	0.0101363	0.00369178	0.001107	0.000611729	0.00221475	0.00028748
0.00129784	0.0151225	0.00190873	0.00153775	0.00392172	0.0108682	0.0157718	0.000159581	0.0218116	0.00706206	0.00559425	6.66512e-05	0.00148434	0.000235134
0.00398456	0.00428475	0.00450548	0.0119339	0.0024217	0.0262087	0.0190731	0.000201649	0.0152249	0.00909127	0.00440852	7.20554e-06	0.00177574	0.000237571
0.00334761	0.00687144	0.00102043	0.00972674	0.00471242	0.0145301	0.0164509	3.518e-05	0.0181073	0.00597095	0.00527604	8.29697e-05	0.000952297	0.000150363
0.00434409	0.0115775	0.00183339	0.00930087	0.00198905	0.0109039	0.0133126	0.000165515	0.0232807	0.00252183	0.00733015	0.000263002	0.00184886	7.85192e-05
0.00646941	0.019423	0.00175338	0.00756285	0.000804583	0.00496059	0.0154889	0.000380728	0.005309	0.00420231	0.0191553	0.000153118	0.000910759	4.16438e-05
0.00944169	0.0119084	0.00257227	0.00467926	0.000821537	0.0050123	0.0274667	0.000519329	0.000409444	0.00433021	0.0183348	2.52194e-05	0.00150734	3.95245e-05
0.0124853	0.00688775	0.00197813	0.00409624	0.00325055	0.00167158	0.0185938	0.000387722	0.00814989	0.00265429	0.0192704	5.23461e-05	0.000588947	4.06901e-05
0.0139597	0.00688299	0.000619888	0.00430351	0.00223584	0.000565423	0.0118659	0.0011513	0.0757061	0.00542365	0.0330354	0.000147714	0.000324885	0.000281016
0.00920327	0.00452858	0.009783	0.0137556	0.00125398	0.000514242	0.0317237	0.00737847	0.0532486	0.0068264	0.0059309	0.000115395	0.000446637	0.000381152
0.00243876	0.00123755	0.00846863	0.0162662	0.0030916	0.00126659	0.0255689	0.0026954	0.0142472	0.00854492	0.000517633	7.20554e-06	0.000182894	0.000235134
0.00336933	0.010183	0.0160666	0.0125352	0.00431559	0.00467152	0.00262123	0.00427447	0.0151875	0.00518301	0.00148731	0.00129011	0.000140296	3.54979e-05
0.00492711	0.00538233	0.0169775	0.0137238	0.000727865	0.0139787	0.00630728	0.00132434	0.0190361	0.0021322	0.00665357	0.00177468	0.000228246	3.36965e-05
0.00288635	0.00502968	0.00714323	0.0197289	0.0011122	0.00415834	0.011429	0.00060908	0.0065136	0.00593599	0.000715574	0.0006272	0.00192483	7.30091e-05
0.00315963	0.00914902	0.00539758	0.000553555	0.00277085	0.0105423	0.00540362	0.00056129	0.00333722	0.00511265	0.000511699	0.00100348	0.00068993	0.000320329
0.015686	0.0119475	0.00888867	0.000815603	0.00294823	0.00593408	0.00442134	0.000850572	0.00462468	0.0216699	0.00269127	0.00134616	0.00173865	0.000169542
0.0159879	0.00781229	0.00280348	0.000897831	0.00503455	0.0155226	0.00137658	0.00112353	0.00257609	0.00216442	0.00370026	0.00117736	0.000266499	0.000656976
0.00563939	0.00301944	0.00104025	0.00148667	0.0027895	0.0301826	0.00191477	0.000764953	0.0194012	0.00118849	0.00268873	0.000342369	0.000593609	0.0015352
0.00135517	0.00284714	0.00138961	0.00450346	0.000425339	0.0438742	0.00171047	0.00175942	0.00377443	0.00349447	0.00531875	0.000334316	0.0030098	0.00133726
0.00134691	0.00600084	0.00100496	0.00259007	0.00691732	0.0462104	0.0262826	0.00751517	0.000893699	0.00706545	0.000864135	0.000992033	0.00357013	0.00159105
0.00316355	0.00657177	0.000651995	0.00148657	0.0103143	0.041185	0.105574	0.0088021	0.00247288	0.00134616	0.00306765	0.000419511	0.00309446	0.00116253
0.00267972	0.00741153	0.000577291	0.00344796	0.00220786	0.0282717	0.0124742	0.00706122	0.000449287	0.0101504	0.00117821	0.000123236	0.000237147	0.00042057
0.00834666	0.00251092	0.00369644	0.00757398	0.00483449	0.0180909	0.00486692	0.00389883	0.00295787	0.0231349	0.000729667	6.96182e-05	6.95123e-05	9.87583e-05
0.00380463	0.00305843	0.00452232	0.00855997	0.00373575	0.0111525	0.00309541	0.00305123	0.00434367	0.00813113	0.00167031	7.52343e-05	0.000180244	0.000244776
0.00648467	0.00554159	0.00258785	0.00624063	0.00315062	0.0105573	0.00443427	0.0113007	0.00147014	0.00812446	0.00403341	0.00095537	9.86523e-05	7.75655e-05
0.0112916	0.00677331	0.00038539	0.00599395	0.00142638	0.022321	0.0237687	0.00621414	0.000862334	0.0466774	0.00255087	0.000803312	0.000178125	0.000133302
0.0136973	0.00924248	0.00239669	0.0054547	0.00119114	0.0325446	0.0138719	0.0159454	0.000579304	0.0105989	0.00619422	0.000409444	0.000115289	7.19494e-05
0.0160249	0.00567203	0.00308736	0.00177447	0.00257958	0.025404	0.0014889	0.0312905	0.00359302	0.00297822	0.00513193	0.000396305	0.000190947	4.85314e-05
0.0102313	0.00513532	0.00738303	0.00112057	0.0036549	0.0129868	0.0007569	0.0233056	0.00286622	0.00233332	0.00692251	0.000209702	0.000111262	9.87583e-05
0.00731945	0.00986226	0.00452963	0.00133154	0.00550418	0.00792302	0.000161807	0.0684362	0.00843472	0.00572289	0.00762802	0.000370132	0.000596682	0.000312063
0.00388114	0.0253746	0.0290355	0.00231647	0.00590611	0.0114539	7.18435e-05	0.00814448	0.00368065	0.00944074	0.00662761	0.000344488	0.00215446	0.000227504
0.00274001	0.0337689	0.0125495	0.00416342	0.00164021	0.0125558	0.00571664	0.012782	0.00548119	0.0228837	0.00239139	8.13802e-05	0.000465075	0.000409974
0.0061726	0.0193559	0.00752672	0.00728438	0.000448227	0.0120669	0.00367567	0.00792313	0.00669373	0.00229857	0.00279035	0.000274234	0.00058439	0.000130018
0.00200611	0.00181866	0.0289879	0.00654867	0.00160705	0.00754568	0.00415654	0.000401603	0.0120766	0.00156371	0.00124211	0.000880029	0.000487963	5.65847e-05
0.000672976	0.0206776	0.00296317	0.00237645	0.00577778	0.0212113	0.00308885	0.000178655	0.0134384	0.00135846	0.00564151	0.000115395	0.000793457	9.72748e-05
0.000966496	0.000284301	0.0045006	0.00221411	0.00628101	0.0123551	0.00222429	0.000215001	0.00800387	0.00784005	0.00391409	0	0.000815392	0.000297123
0.00486766	0.00325902	0.000710381	0.00195662	0.00135528	0.00821951	0.0193058	0.000144747	0.0137973	0.00922277	0.00109673	7.20554e-06	0.0012349	0.000396834
0.0034381	0.00475364	0.00120608	0.00147449	0.00314967	0.00928699	0.0364721	0.000211822	0.0071747	0.00447591	0.00406244	0.000115289	0.000537448	0.000105858
0.00213771	0.00358168	0.00379817	0.00151783	0.00101482	0.0102918	0.0141704	0.000194338	0.00122409	0.00171057	0.00848834	0.000127898	0.000283347	0.00010056
0.00281069	0.0393364	0.000408279	0.0046339	0.000362926	0.00942039	0.00352785	0.00015333	0.00470278	0.00424173	0.0167504	7.20554e-06	0.00056129	0.000136269
0.00243717	0.0219751	0.000578033	0.00379139	0.0057017	0.00450399	0.0111726	0.000428836	0.115091	0.00740359	0.0232908	0.000111686	0.000724051	0.000200589
0.0020255	0.0125914	0.000272857	0.00216548	0.00654242	0.000994576	0.00705338	0.00164975	0.0223009	0.00511752	0.040788	0.000122494	0.000931634	0.000133302
0.00318676	0.00842794	0.00185458	0.0026847	0.0039996	0.000693003	0.0389085	0.00250181	0.0180426	0.00776715	0.00435988	6.66512e-05	0.00055186	0
0.000332197	0.00289154	0.00272666	0.00589583	0.00279162	0.00114155	0.00348377	0.00195323	0.00494099	0.00173759	0.00215414	6.66512e-05	0.000273281	0.000151952
0.00145245	0.0149161	0.00192536	0.00577185	0.00158151	0.00571728	0.00269689	0.00187577	0.00849109	0.012418	0.00323656	0.00103739	0.000497924	0.000311534
0.00362396	0.00552061	0.00862747	0.00291771	0.00199763	0.0113441	0.0102214	0.00162231	0.00507906	0.00706704	0.00420676	0.00225364	0.000978046	9.58973e-05
0.00886779	0.00518195	0.013573	0.00116359	0.00396347	0.00659296	0.00708908	0.000865936	0.00495932	0.00177977	0.00121805	0.00102043	0.0015777	0.00014782
0.00580374	0.00560432	0.0123279	0.00119644	0.00377464	0.0184334	0.00389809	0.000384543	0.00425784	0.00552548	0.00113074	0.00120184	0.0042039	0.000195609
0.00854715	0.0015546	0.00826952	0.000599225	0.00162654	0.00570509	0.000934177	0.00156954	0.00408469	0.0296605	0.00217756	0.00116401	0.000740051	9.86523e-05
0.0196742	0.0065404	0.00409211	0.000868797	0.00446468	0.00706535	0.00285572	0.00261964	0.00182947	0.000159476	0.0035909	0.00121095	0.000685692	0.00105349
0.0145128	0.0127411	0.00125726	0.00247362	0.00580353	0.0164657	0.000970946	0.00272804	0.00801426	0.000386768	0.000779682	0.00108327	0.00193723	0.000666089
0.00142479	0.0138449	0.00202444	0.00109609	0.0120576	0.0315695	0.00086191	0.00672393	0.000618723	0.000949966	0.00231075	0.000549316	0.000877486	0.000446637
0.00299793	0.00929779	0.00139183	0.00103029	0.00525411	0.046152	0.0496994	0.0152758	0.00163862	0.00535562	0.00133917	0.00102202	0.00415325	0.000764105
0.00340949	0.00431559	0.000760926	0.00153266	0.00193871	0.0512125	0.107509	0.00807783	0.000502692	0.00354905	0.00281175	0.000411775	0.000501845	0.000551436
0.0101406	0.0145164	0.00145891	0.00161457	0.00714525	0.0469301	0.0197884	0.00231711	0.002914	0.00164329	0.00148752	0.000165621	0.000302951	0.000180033
0.00515005	0.0205697	0.00272677	0.00423241	0.00158543	0.0527171	0.00352754	0.00288762	0.00459607	0.00478564	0.000980483	0.000290129	7.16315e-05	0.000250498
0.0128374	0.013098	0.0051206	0.00295099	0.00224431	0.057994	0.0057585	0.00555611	0.000443988	0.0133952	0.000723097	7.85192e-05	0.000120163	0.00029352
0.00281398	0.0190714	0.00279469	0.00265619	0.00426345	0.0395584	0.0171203	0.00367281	0.000868691	0.0209909	0.00369973	0.000671705	0.000149091	8.82679e-05
0.00354905	0.0145213	0.000554721	0.00204309	0.00220754	0.0214851	0.006233	0.00619094	0.000290553	0.0238528	0.00188933	0.000592656	0.000420676	7.38568e-05
0.00421725	0.00948005	0.00211642	0.000919236	0.00337124	0.00294791	0.00291411	0.0148474	0.00189103	0.0101898	0.00156826	8.31816e-05	0.000590218	4.49287e-05
0.0029334	0.00760714	0.00399229	0.00172859	0.00443904	0.00172827	0.000246472	0.0289051	0.00346523	0.00257852	0.00117344	0.00027646	0.000298076	0.00010607
0.0016968	0.00377305	0.0107099	0.00174236	0.0129294	0.00290415	0.000456704	0.0480232	0.00281662	0.000229836	0.0105411	0.000236617	0.000271903	0.000163184
0.00103039	0.0124896	0.0128715	0.000788583	0.00723351	0.00855022	0.00164043	0.0307162	0.00821241	0.00139162	0.018866	0.000172615	0.00131925	0.00043265
0.00170697	0.00918515	0.0202441	0.000729561	0.00262992	0.0196559	0.0103647	0.0475325	0.000770887	0.00688786	0.0375826	0.000705189	0.000399801	0.00048044
0.00674873	0.00680765	0.00827694	0.00255606	0.000926442	0.009758	0.00743347	0.0109641	0.00151994	0.0264777	0.00687091	0.000254419	0.000466771	0.000446108
0.00712914	0.00591416	0.00976351	0.0044349	0.000334316	0.0118162	0.0053979	0.0096551	0.00112671	0.0020148	0.00652801	0.000204828	0.000558217	0.00013023
0.00136026	0.00226	0.0391564	0.00921949	0.00122314	0.0119956	0.00167953	0.000659095	0.00425614	0.00160874	0.00555473	0.000254949	0.0010981	0.000160535
0.00095537	0.0198755	0.0186918	0.00497203	0.0115754	0.00803333	0.0253263	0.000222842	0.00389194	0.00192112	0.00347212	0.000593291	0.000829909	0.000130018
0.00112099	0.000237147	0.00440311	0.00150649	0.0017555	0.0084735	0.0280844	0.000466347	0.0110713	0.00548935	0.0110358	7.38568e-05	0.000205782	0.000347879
0.00382826	0.00290934	0.00116963	0.000725746	0.00226932	0.0055684	0.00621838	0.000237041	0.00867971	0.0111143	0.00123098	9.00692e-05	0.000549846	0.000458929
0.00465838	0.00646453	0.000564575	0.000278155	0.000762092	0.00503985	0.00566324	0.000172509	0.00319555	0.00996961	0.00590865	6.48499e-05	0.000746091	6.87705e-05
0.00261243	0.0187219	0.00404898	0.00240877	0.000530455	0.00324451	0.00704426	0.000392172	0.00096141	0.0156691	0.0041648	9.54734e-05	0.000342793	7.09958e-06
0.000656234	0.0648024	0.00018639	0.00298172	0.00484117	0.00330872	0.0179563	0.000824928	0.132405	0.0116369	0.014934	0.000115289	0.000180138	9.97119e-05
9.0811e-05	0.00766616	0.000279956	0.00455252	0.00853401	0.00125207	0.00716443	0.0013645	0.0107803	0.00968509	0.0320365	8.82679e-05	0.000600815	0.000502798
0.0010928	0.00401772	0.000789007	0.00329346	0.00148964	0.000252406	0.0365914	0.00158543	0.011607	0.0255156	0.0290481	0.000100984	0.000465075	0.000176112
0.0013539	0.00785849	0.000471221	0.00157536	0.000617875	0.000471857	0.0105242	0.00156773	0.00503816	0.0319266	0.00789494	0.000138813	0.0002683	8.2122e-05
0.00317372	0.00278918	0.00141419	0.000773854	0.000346502	0.00414668	0.000717057	0.00283739	0.00144566	0.0246711	0.000402874	0.000104586	0.00101831	0.000180033
0.00398435	0.0160506	0.000567012	0.000928349	0.00187376	0.0144944	0.00682937	0.00123363	0.0168376	0.0153953	0.00328742	0.00198025	0.000717693	0.000270844
0.0113222	0.00379234	0.00200102	0.00139978	0.00180944	0.00684749	0.00952594	0.000829591	0.00438849	0.00505956	0.00315486	0.00124402	0.000438266	0.000340992
0.0152949	0.00143666	0.0070804	0.00196001	0.00217999	0.0144173	0.00933361	0.00151327	0.00474824	0.00357013	0.00443321	0.00110446	0.00157875	0.000278897
0.00529904	0.00626967	0.0150481	0.000888507	0.00478013	0.0170986	0.00307401	0.00382508	0.00638644	0.0218529	0.00121127	0.00257312	0.000127898	0.000190841
0.0280003	0.00963921	0.00718149	0.000489977	0.00626066	0.0131283	0.00121593	0.0085161	0.000649134	0.000528548	0.00106017	0.00241746	0.000380198	0.000269996
0.00939062	0.0146533	0.00279236	0.00147989	0.00933139	0.000872506	0.000432438	0.016572	0.00575055	0.000858837	0.00153489	0.00193999	0.000904931	0.000218497
0.00207615	0.0023525	0.00804742	0.00058492	0.0180781	0.0010447	0.000807656	0.018485	0.00190449	0.000392596	0.0020824	0.00105964	0.0011371	0.000127369
0.00129774	0.0012206	0.00289302	0.000438372	0.00304392	0.0019757	0.00305875	0.00829199	0.00235176	0.00267908	0.00487391	0.00122505	0.00279299	0.000104268
0.00437737	0.00289154	0.000953568	0.00033368	0.00425328	0.00627963	0.0303835	0.00365787	0.000291718	0.00285731	0.00324652	0.000609292	0.000836902	0.0001297
0.00678009	0.0119019	0.0021037	0.000457446	0.00769054	0.0114098	0.0574444	0.00812223	0.00348388	0.00155618	0.00140529	0.00038147	0.00050407	7.20554e-06
0.0109005	0.00552146	0.00156901	0.000963423	0.00857491	0.0220165	0.0139206	0.00925393	0.00350486	0.00120587	0.000896348	0.000329971	0.000192642	0.000127898
0.00949542	0.00389767	0.00677268	0.000672128	0.00602913	0.0336223	0.00317648	0.00505977	0.000614908	0.00219303	0.000960244	0.000309944	0.000113063	3.60277e-05
0.00289408	0.0265383	0.00246599	0.000742488	0.0044953	0.0105754	0.00759686	0.0031235	0.000459035	0.0065261	0.00479274	0.000212775	0.000255055	4.49287e-05
0.0053588	0.0246882	0.000595305	0.00139141	0.00265068	0.00293965	0.0047547	0.00977834	0.00184419	0.0120033	0.00247754	0.000474506	0.000175794	9.69569e-05
0.00603443	0.00981935	0.000637902	0.00325298	0.00325786	0.00253487	0.00568178	0.0115914	0.000489129	0.00702953	0.00185871	0.000350634	0.000411775	2.51134e-05
0.00656033	0.0177121	0.00439972	0.00430245	0.0051545	0.00183455	0.00131003	0.013654	0.00303109	0.0106416	0.000859155	0.000392172	0.000705295	0.000114653
0.00456799	0.0186458	0.0186521	0.00373448	0.0103328	0.00319597	0.00375175	0.0520011	0.00629679	0.00809267	0.00592317	0.000223266	0.000836584	0.000416332
0.000348833	0.00638135	0.0126138	0.00172933	0.00493971	0.0137921	0.00258594	0.00602298	0.0128944	0.00608328	0.00727897	0.000408067	0.00075086	0.000874307
0.00132677	0.01319	0.00581921	0.00144842	0.00272369	0.0123741	0.00716008	0.0561984	0.00535711	0.00625409	0.04425	0.00130102	0.000348091	0.000909593
0.00693342	0.0106499	0.00283919	0.00258605	0.00051011	0.0270224	0.0049412	0.00444465	0.00261529	0.0148788	0.00385337	0.000447485	0.000126309	0.000360913
0.00999906	0.00500499	0.0083899	0.00361294	0.000100666	0.0376421	0.00534927	0.0120121	0.000596364	0.00314003	0.00547621	0.00019243	0.000158734	0.000481606
0.00189432	0.0161872	0.0221617	0.00834666	0.000179927	0.032417	0.0386917	0.00453356	0.000341945	0.00209522	0.0110505	0.000140508	0.000125673	0.000585238
0.000743018	0.00241195	0.00771798	0.00592762	0.00898827	0.0213989	0.0283724	0.000222206	0.00129371	0.00299591	0.00858296	0.000693003	0.000240008	0.000175052
0.00104162	0.00219387	0.00731309	0.00425858	0.00270282	0.00385104	0.00457425	0.000396729	0.00972303	0.00404782	0.0149398	0.00144418	0.000178973	0.000374582
0.00697083	0.00985294	0.0149576	0.00324843	0.00128131	0.004474	0.00705602	0.00035625	0.0117953	0.00194783	0.0030366	0.000219981	0.000419617	0.000598484
0.0039338	0.0190774	0.0103829	0.00277191	0.000875791	0.00379128	0.00448513	0.000559807	0.00408226	0.00209777	0.00677416	6.66512e-05	0.00019402	0.000830332
0.00128237	0.0228855	0.0109356	0.00326316	0.000508202	0.00370312	0.00820213	0.00114844	0.00657336	0.00142786	0.00382169	6.12471e-05	0.000261625	0.000981543
0.000729243	0.0188917	0.000893699	0.00302209	0.00467671	0.00385178	0.00753646	0.0012278	0.137321	0.00476551	0.0118658	2.914e-05	0.000127898	0.00156307
0.000377019	0.0181198	0.000168377	0.00077894	0.0128152	0.00220627	0.0126399	0.00200208	0.00332885	0.0061157	0.0227258	0.000110096	0.000471009	0.00171683
0.000801828	0.00204659	0.000985781	0.000368648	0.00248485	0.00445917	0.0178089	0.00210889	0.00520802	0.00350549	0.0317311	9.93941e-05	0.000795894	0.0019527
0.00104512	0.00281482	0.000414213	0.000631544	0.000810517	0.00412284	0.00609917	0.00249926	0.00390328	0.00882498	0.0138164	0.000101089	0.00125058	0.00133122
0.00197612	0.0116336	0.000697136	0.000651254	0.000141144	0.00347657	0.00989734	0.0070787	0.00114049	0.00513331	0.00200685	0.000106282	0.000683573	0.000818359
0.00114187	0.00379976	0.00209925	0.0011567	0.000718753	0.0128245	0.0030241	0.00263521	0.0202234	0.00671079	0.00565486	0.00157187	0.000579622	0.000554615
0.00442653	0.0012065	0.00256973	0.0017626	0.00329505	0.00137255	0.00540066	0.0013663	0.00361623	0.00626861	0.00350104	0.00227928	0.000210656	0.000331137
0.00819736	0.0050301	0.00137817	0.00170316	0.00519509	0.0109884	0.0105691	0.00309393	0.00855033	0.0144683	0.00586743	0.00168249	0.000696606	0.000646591
0.00912793	0.00806713	0.0153971	0.00071409	0.00150628	0.00517252	0.0318841	0.00388453	0.0121268	0.00117461	0.00217544	0.00232432	0.000226974	0.00132624
0.0226053	0.0185683	0.00962522	0.000374158	0.0132194	0.0181305	0.00675678	0.00336742	0.00199986	0.000489235	0.0017323	0.00118351	0.00016933	0.00148975
0.0118558	0.0163004	0.0491103	0.00067393	0.0229266	0.00643741	0.000975185	0.0049714	0.00220701	0.00105423	0.00161245	0.000279215	0.000758913	0.000129806
0.00553777	0.00369729	0.0235318	0.000669373	0.0129269	0.0125213	0.0015351	0.0152178	0.00405704	0.0024609	0.000798967	0.00192579	0.000372145	0.000223478
0.00327026	0.00193119	0.00742149	0.000533634	0.00285371	0.0117186	0.00464492	0.0369367	0.00352277	0.00257672	0.00578509	0.00632445	0.00260247	0.000138707
0.00236437	0.00555833	0.00225311	0.000212457	0.00280677	0.0083668	0.0041345	0.0331459	0.000456068	0.00231955	0.00499694	0.00483492	0.00118828	0.000113593
0.0269046	0.00237158	0.000442399	0.000544972	0.00390848	0.0030774	0.00729656	0.0179847	0.00294357	0.00344637	0.00386598	0.00277668	0.000501739	7.38568e-05
0.00405587	0.00411881	0.00857989	0.00060251	0.00560432	0.00269286	0.0394146	0.00500531	0.00222301	0.00323296	0.00219568	0.00160069	0.000400861	2.52194e-05
0.0043886	0.0108482	0.00291348	0.00178454	0.00448502	0.00978639	0.00898986	0.00888273	0.000635571	0.00288169	0.00724559	0.00176334	0.000530879	7.20554e-06
0.00564522	0.0100172	0.00123882	0.00105498	0.00310728	0.00173685	0.00498252	0.0112773	0.000407219	0.0100114	0.00747723	0.00113445	0.000457022	2.51134e-05
0.00534874	0.0412376	0.00220415	0.000446532	0.00355191	0.00173802	0.0101148	0.00479338	0.00190396	0.00366879	0.0110833	0.00128746	0.000682619	6.4426e-05
0.00706641	0.030128	0.0106092	0.00111114	0.00225586	0.00204998	0.00253434	0.0103495	0.000580046	0.00154612	0.00427045	0.00153753	0.00195609	0.000394503
0.00879214	0.00666873	0.0171532	0.00215393	0.00109471	0.00100295	0.000926654	0.0105145	0.000681983	0.0078143	0.00166829	0.000837326	0.00301774	0.000542959
0.00851281	0.00589275	0.00642437	0.0029601	0.00186814	0.00461907	0.00110478	0.031013	0.00680817	0.0104328	0.00704744	0.000763893	0.00212087	0.00011656
0.00565455	0.0132666	0.0019313	0.00104449	0.0049324	0.016745	0.00171534	0.00352849	0.00943311	0.00573105	0.0235285	0.00103855	0.000454479	0.000244882
0.00689665	0.0111969	0.00201427	0.00110965	0.00355434	0.0092659	0.0359865	0.0169365	0.00217258	0.0102697	0.00142172	0.000806914	0.0001528	0.000201649
0.00597943	0.00797759	0.00586849	0.00107129	0.00027042	0.00563886	0.0556567	0.0148359	0.00306914	0.00144026	0.00303724	0.00061353	0.000120905	0.00084379
0.00163555	0.0190685	0.0177321	0.00110605	3.60277e-05	0.00421694	0.0268327	0.00394079	0.00301817	0.00402949	0.00392522	0.000305176	0.000144217	0.000642988
0.00139385	0.00808281	0.00851801	0.00534799	0.000196457	0.0040387	0.00313536	0.0127399	0.000817935	0.000795788	0.00443798	0.000344064	0.000129806	0.00070805
0.000630909	0.00492085	0.00622548	0.00525941	0.00446436	0.0179323	0.0028748	0.000610563	0.00265948	0.00400617	0.00941817	0.000548151	0.000180033	0.00149335
0.0047849	0.00752205	0.0103584	0.003049	0.00839414	0.0268305	0.0184484	9.48376e-05	0.0114994	0.00533517	0.003248	0.000861698	0.000230471	0.00124741
0.00128714	0.00669151	0.00801606	0.00384744	0.00155428	0.019642	0.0038147	0.000187344	0.0141811	0.0048329	0.00645839	0.00128471	0.000203662	0.000882255
0.000833299	0.00861443	0.0086369	0.00673072	0.000946045	0.00630898	0.0145932	0.000178231	0.00244077	0.00368023	0.00227896	6.83467e-05	0.000154919	0.0015387
0.000693851	0.015262	0.014253	0.00927862	0.000285361	0.0047814	0.00531038	0.00148286	0.0268744	0.00343662	0.00409762	0.000133197	0.000511699	0.00206502
0.000855976	0.00131014	0.010332	0.0108625	0.00436836	0.00264083	0.0253819	0.0071888	0.112238	0.0021072	0.00737762	9.56853e-05	0.000127898	0.00200621
0.000962151	0.00170676	0.00935788	0.00883463	0.00876564	0.0104904	0.00971031	0.00608179	0.00314871	0.00223933	0.0404401	0.000194761	0.000228458	0.0020789
0.00268979	0.00866328	0.00116603	0.00787957	0.0040671	0.0105189	0.0053303	0.0019172	0.00306013	0.0140895	0.0191931	0.00029405	0.00133832	0.0022157
0.00342984	0.00303788	0.000885858	0.00543573	0.000469844	0.00754144	0.01884	0.00158723	0.00296932	0.0196981	0.00826857	0.000136905	0.002484	0.00121106
0.000425657	0.00436274	0.00389756	0.00473669	0.00800726	0.00606749	0.0126242	0.00629976	0.00298352	0.010564	0.00354163	0.00220659	9.40959e-05	0.000713666
0.00187853	0.00338427	0.00093566	0.00081412	0.004458	0.0159077	0.001775	0.00731511	0.00783761	0.00504515	0.0108395	0.00225555	0.000451406	0.000326792
0.00134267	0.0037473	0.00252151	0.000460413	0.0104574	0.018073	0.00209925	0.00425614	0.010274	0.00825893	0.00863626	0.00161235	0.000173145	0.000284937
0.00488483	0.0024235	0.00145266	0.000464545	0.0208077	0.0143834	0.0351816	0.0165622	0.00275877	0.00235282	0.00750966	0.00120449	0.000168588	0.000269678
0.00656573	0.00498984	0.0107129	0.000292884	0.0143881	0.0131341	0.0201955	0.0203532	0.00815635	0.00183815	0.0124473	0.00124931	0.000439432	0.000626882
0.011477	0.0166576	0.024565	0.000610669	0.00484265	0.00975874	0.0134706	0.0189026	0.0043282	0.00158532	0.00807889	0.000916693	0.000456068	0
0.00751125	0.00306331	0.0360832	0.000747363	0.00397534	0.00956461	0.00629754	0.00605456	0.00145944	0.00189675	0.00678158	0.00206142	0.000340674	0.000144217
0.00681686	0.0006272	0.0149308	0.000596682	0.00424374	0.00683032	0.00404464	0.00272655	0.00775909	0.00150765	0.000657294	0.00261879	0.000613425	6.12471e-05
0.018786	0.00441498	0.00218201	0.000876003	0.00579982	0.0104711	0.00659837	0.00788657	0.00427183	0.00290585	0.000854916	0.00357893	0.00189983	5.22402e-05
0.00240273	0.00195037	0.0061957	0.00102478	0.00699499	0.0101604	0.00898658	0.0139055	0.000512123	0.00614452	0.00115193	0.00164488	0.000379986	6.47439e-05
0.003081	0.00474993	0.00226318	0.00188107	0.00399632	0.00689507	0.0157828	0.0072048	0.00171725	0.00554371	0.00629181	0.000253677	0.000304646	3.95245e-05
0.00301594	0.0615699	0.00464047	0.00233756	0.00276703	0.00425275	0.0308604	0.00161298	0.00156879	0.00205496	0.00775443	0.00137287	0.000136693	2.51134e-05
0.00188404	0.0246086	0.00475513	0.00140264	0.00840198	0.00298034	0.0175869	0.00188414	0.000493156	0.00348335	0.00652578	0.000938098	0.000106812	5.73264e-05
0.00296307	0.00379743	0.0180854	0.00158808	0.00414562	0.00155523	0.00418207	0.00504727	0.00107447	0.00497034	0.00249725	0.000987689	0.000315454	0.000507991
0.0107193	0.00354332	0.0119968	0.00212998	0.00665167	0.00159221	0.00102509	0.00721645	0.00148646	0.00676134	0.00316419	0.00158713	0.000167423	0.000481182
0.0161118	0.0180521	0.00415166	0.00102827	0.00638082	0.00532818	0.00153319	0.0174877	0.00108518	0.00442961	0.00148042	0.00135824	0.000404782	0.000176748
0.00621054	0.0256018	0.00285286	0.00111039	0.00345103	0.00863107	0.0029726	0.00182724	0.00335556	0.0039675	0.00354057	0.000860744	0.000298394	9.13408e-05
0.0069578	0.00841003	0.00179195	0.0013504	0.000965436	0.00339497	0.0459477	0.00366794	0.00577482	0.00447273	0.00641081	0.000731786	0.000178549	0.000186708
0.00691742	0.0132613	0.00645108	0.000691944	4.6836e-05	0.00446563	0.0049253	0.00966231	0.00169606	0.021256	0.00187969	0.000559383	4.51406e-05	0.000169436
0.0028197	0.0139873	0.00731627	0.000352542	0.00019455	0.0107472	0.000986205	0.00688415	0.00284312	0.00823551	0.00385708	0.00120502	0	0.000281122
0.00114462	0.010898	0.00900311	0.000241386	0.00238249	0.0372051	0.00294558	0.0134962	0.00318188	0.00706715	0.00294696	0.00101577	0	0.000419829
0.000536283	0.00879828	0.0110351	0.00124327	0.00387351	0.0538219	0.0044899	0.00269964	0.0177837	0.00671005	0.00421153	0.00058439	0.000104586	0.00216802
0.00161446	0.00724782	0.0104076	0.00395817	0.0105491	0.0328212	0.0212652	0.000245518	0.0152888	0.00903702	0.00268576	0.000445684	0.000136905	0.00299835
0.0042021	0.00117885	0.00392225	0.00468042	0.00519774	0.00622612	0.00422774	0.000281864	0.0125385	0.00316366	0.00439061	0.00173018	0.00010448	0.00204733
0.000929515	0.0040812	0.00319248	0.00542492	0.00127676	0.00443861	0.0126304	0.000230365	0.0119537	0.00346057	0.00411002	0.00405354	0.000104586	0.00197167
0.00053374	0.0126128	0.00884035	0.00661045	0.00111039	0.00543139	0.00744576	0.00188891	0.0540444	0.00181113	0.00160111	0.000326051	0.000176536	0.004227
0.00119729	0.00332355	0.00817002	0.00899516	0.00280995	0.00395309	0.019743	0.00808122	0.0800175	0.00249947	0.000764635	0.000174416	0.000115289	0.00293212
0.000525898	0.00373067	0.0129727	0.0105586	0.00365935	0.0107108	0.00687154	0.00441138	0.0128657	0.00311703	0.00601504	0.000158734	0.000289175	0.000795576
0.00418642	0.00136195	0.00933213	0.0115733	0.00712999	0.001855	0.00843218	0.0119914	0.00396019	0.00448524	0.0305556	0.000191053	0.000542111	0.0007498
0.00409804	0.0197738	0.0115171	0.0153458	0.000391324	0.000677851	0.00603644	0.00880655	0.00259071	0.0156521	0.0283128	0.00021108	0.00170528	0.00186051
0.00285074	0.00167815	0.00548172	0.0211071	0.00315698	0.000771628	0.00524044	0.00417487	0.00135877	0.00539292	0.012352	8.28637e-05	0.000128322	0.00130781
0.00281302	0.00113657	0.00076686	0.000534693	0.011902	0.00305091	0.0115947	0.00787025	0.00236437	0.00440322	0.00278113	0.00188499	0.000697348	0.00107574
0.00486014	0.00234456	0.00175487	0.000301785	0.0157011	0.0122019	0.0152747	0.015636	0.00809744	0.00922966	0.0101699	0.00305324	0.000294473	0.000466665
0.012492	0.00284852	0.00193257	0.000258234	0.0141741	0.00160927	0.0190713	0.00498761	0.00175328	0.00228225	0.0106435	0.00426091	0.000100666	0.000224007
0.00338311	0.00402514	0.00563229	0.000185861	0.00300079	0.0142164	0.0152471	0.000696818	0.0033884	0.00223891	0.00548765	0.00488716	0.000403298	0.000492308
0.03367	0.00102181	0.00925477	0.000337495	0.00055186	0.0265091	0.0138114	0.000603888	0.00455772	0.00196838	0.00256115	0.000981967	0.000380198	8.82679e-05
0.0285038	0.0126876	0.0353477	0.000649558	0.000549952	0.00140847	0.00278388	0.00196648	0.00229475	0.00121	0.00732602	0.00122706	0.000331667	0.000120693
0.015575	0.0152527	0.0501709	0.000814332	0.00217279	0.00373385	0.00255754	0.00362598	0.00332705	0.00180562	0.00427299	0.000838492	9.53674e-05	0.000127686
0.00601408	0.00229486	0.0205705	0.000899103	0.00193034	0.0109365	0.00994926	0.00400533	0.0100096	0.00322745	0.00672415	0.000588841	0.000456068	0.00010607
0.00289959	0.0056448	0.00926622	0.0013237	0.000835737	0.00804159	0.00956631	0.00134012	0.000829485	0.00154082	0.00859759	0.000813166	0.000206735	3.41203e-05
0.000967662	0.00499513	0.00652345	0.00169235	0.00286123	0.00701798	0.00171852	0.000688659	0.00112544	0.00649993	0.00180096	0.00104056	0.000111686	4.48227e-05
0.00175487	0.000841777	0.00798448	0.00175349	0.00928402	0.00925043	0.00268237	0.00358529	0.00114409	0.00928349	0.00382402	0.00145499	6.66512e-05	0.000141038
0.00501283	0.00113455	0.029932	0.000821855	0.0108412	0.00879563	0.0059859	0.000553555	0.000647439	0.00471814	0.00129191	0.000680606	0.000257916	0.00056182
0.00657611	0.00476011	0.00663853	0.000813484	0.00309626	0.00224177	0.0104623	0.00182554	0.000588205	0.00466643	0.00247966	0.000706885	0.000378927	0.000207265
0.0107781	0.00549984	0.00137393	0.000496758	0.0017786	0.00282605	0.0118215	0.00335111	0.0040156	0.0132895	0.00479666	0.0014055	0.000249439	0.00020504
0.00206481	0.0218922	0.00117429	0.000296381	0.000796212	0.0020273	0.00231711	0.00848495	0.00281387	0.009847	0.0035447	0.000899421	0.000169542	0.000111156
0.00490432	0.00342486	0.0018158	0.00031005	0.00145107	0.0026456	0.00319333	0.00039355	0.00108295	0.00598876	0.00166342	0.000479804	0.000142309	0.00012811
0.00806978	0.00697676	0.00730864	0.000236829	0.000967026	0.0128422	0.00297631	0.00322427	0.00158755	0.00785934	0.00647291	0.000293414	0.000198258	0.00061512
0.00764963	0.012873	0.0139258	0.000516574	0.000774066	0.0207598	0.00111622	0.00626818	0.00153097	0.0197558	0.00523292	0.000654115	0.000241492	0.00104978
0.00462225	0.0105723	0.00862026	0.000742276	0.00229348	0.0337788	0.000539568	0.0253818	0.00205061	0.0109812	0.0082229	0.000805007	0.000649346	0.00106027
0.00444656	0.0214121	0.0017199	0.000852797	0.00378651	0.0162035	0.000699043	0.00950623	0.00984436	0.00821378	0.00370513	0.000141462	0.000724581	0.000889354
0.00285371	0.0151368	0.00315009	0.000740899	0.00120915	0.00164435	0.0161515	0.00629383	0.0407449	0.00421376	0.0023453	0.000181728	0.000739839	0.000554297
0.00221634	0.00682375	0.00190714	0.000361549	0.00107193	0.00652727	0.0084876	0.00182586	0.00986512	0.00359461	0.0039959	0.000372781	0.000682937	0.00176091
0.0113097	0.0199768	0.00385422	0.000330713	0.00372961	0.0152084	0.0112445	0.000805749	0.00173431	0.00238238	0.00164806	0.00234	0.000154919	0.00553311
0.00152673	0.0141955	0.00854121	0.000688129	0.00182003	0.00340568	0.0142535	0.000530879	0.038716	0.00968361	0.000863393	0.00214047	0.000115395	0.0061405
0.00141409	0.0189211	0.00183985	0.00116772	0.00122907	0.00204277	0.00860755	0.00412104	0.0754044	0.00953134	0.0016382	0.00131427	0.000129806	0.00379319
0.00121138	0.00245168	0.00347985	0.00235536	0.000776821	0.0130205	0.00713105	0.00853708	0.0634762	0.0112254	0.00406435	0.000266711	0.000192748	0.00596587
0.000839339	0.00357225	0.00700442	0.00475258	0.00284852	0.00946119	0.0100436	0.00918229	0.0243142	0.0210123	0.0290857	0.000196563	0.000290765	0.00660578
0.00238609	0.013409	0.00824483	0.00711356	0.00381258	0.00550747	0.00555409	0.00273482	0.00560051	0.0145941	0.0290151	0.000114865	0.000551012	0.00452677
0.00138876	0.00687197	0.00518396	0.00918611	0.0162974	0.000903447	0.0075619	0.00166745	0.0016435	0.0032444	0.0015333	6.10352e-05	0.000520812	0.00139194
0.00413365	0.00580841	0.00548765	0.000322236	0.0130157	0.000218074	0.00501707	0.000193172	0.000384013	0.00391515	0.00322151	0.00537851	0.000179291	0.00110817
